# Supplementary material for: Human Keratinocyte Responses to Woodsmoke Chemicals
Source: Chem Res Toxicol. 2024 Apr 10;37(5):675–84. doi: 10.1021/acs.chemrestox.3c00353 (PMC11110105; doi:10.1021/acs.chemrestox.3c00353)
Supplement: Supplementary file 2 — tx3c00353_si_002.xlsx [file tx3c00353_si_002.xlsx]

## Sheet: TableS1
Table S1. Exclusive spectral counts of the envelope (E) and solubilized (S) protein fractions from treated cultures.				Furfural				Furfural				Syringol				Syringol				NaCl				NaCl
				Envelope				Solubilized				Envelope				Solubilized				Envelope				Solubilized
Identified Proteins		Accession Number	MW	E1	E2	E3		S1	S2	S3		E1	E2	E3		S1	S2	S3		E1	E2	E3		S1	S2	S3
Keratin, type II cytoskeletal 4 OS=Homo sapiens OX=9606 GN=KRT4 PE=1 SV=5	KRT4	sp|P19013|K2C4_HUMAN	56 kDa	201	199	213		52	56	63		405	254	364		81	61	89		3	6	4		182	167	168
Keratin, type II cytoskeletal 6A OS=Homo sapiens OX=9606 GN=KRT6A PE=1 SV=3	KRT6A	sp|P02538|K2C6A_HUMAN	60 kDa	46	33	50		41	27	36		70	47	61		39	44	44		5	13	7		49	53	54
Keratin, type II cytoskeletal 5 OS=Homo sapiens OX=9606 GN=KRT5 PE=1 SV=3	KRT5	sp|P13647|K2C5_HUMAN	62 kDa	24	29	32		28	29	33		62	45	43		31	28	34		4	5	4		63	39	47
Keratin, type II cytoskeletal 8 OS=Homo sapiens OX=9606 GN=KRT8 PE=1 SV=7	KRT8	sp|P05787|K2C8_HUMAN	54 kDa	29	23	36		20	19	24		35	29	33		34	21	29		0	0	0		54	49	45
Keratin, type II cytoskeletal 80 OS=Homo sapiens OX=9606 GN=KRT80 PE=1 SV=2	KRT80	sp|Q6KB66|K2C80_HUMAN	51 kDa	23	19	38		0	0	0		54	48	51		0	0	0		0	0	0		25	25	22
Keratin, type II cytoskeletal 6B OS=Homo sapiens OX=9606 GN=KRT6B PE=1 SV=5	KRT6B	sp|P04259|K2C6B_HUMAN	60 kDa	20	19	13		15	15	23		22	20	22		16	17	25		3	3	3		14	14	16
Keratin, type II cytoskeletal 7 OS=Homo sapiens OX=9606 GN=KRT7 PE=1 SV=5	KRT7	sp|P08729|K2C7_HUMAN	51 kDa	14	5	19		1	0	0		35	14	21		5	2	7		0	0	0		7	10	9
Keratin, type II cytoskeletal 1b OS=Homo sapiens OX=9606 GN=KRT77 PE=1 SV=3	KRT77	sp|Q7Z794|K2C1B_HUMAN	62 kDa	2	1	2		1	2	2		6	4	6		1	1	2		1	0	0		4	1	3
Keratin, type II cytoskeletal 75 OS=Homo sapiens OX=9606 GN=KRT75 PE=1 SV=2	KRT75	sp|O95678|K2C75_HUMAN	60 kDa	0	0	4		2	2	4		7	5	5		0	0	1		0	0	0		2	4	2
Keratin, type I cytoskeletal 14 OS=Homo sapiens OX=9606 GN=KRT14 PE=1 SV=4	KRT14	sp|P02533|K1C14_HUMAN	52 kDa	268	376	231		298	266	328		347	318	287		278	317	326		43	55	44		454	422	488
Keratin, type I cytoskeletal 16 OS=Homo sapiens OX=9606 GN=KRT16 PE=1 SV=4	KRT16	sp|P08779|K1C16_HUMAN	51 kDa	170	199	136		137	83	127		222	166	198		114	132	126		12	14	14		170	155	167
Keratin, type I cytoskeletal 17 OS=Homo sapiens OX=9606 GN=KRT17 PE=1 SV=2	KRT17	sp|Q04695|K1C17_HUMAN	48 kDa	12	23	17		13	7	9		23	12	22		13	10	10		6	5	6		16	15	16
Desmoplakin OS=Homo sapiens OX=9606 GN=DSP PE=1 SV=3	DSP	sp|P15924|DESP_HUMAN	332 kDa	981	1008	1017		113	68	177		1570	1292	1548		117	111	217		1068	1206	1187		521	470	507
Neuroblast differentiation-associated protein AHNAK OS=Homo sapiens OX=9606 GN=AHNAK PE=1 SV=2	AHNAK	sp|Q09666|AHNK_HUMAN	629 kDa	588	463	619		106	79	94		820	644	754		422	383	516		888	1043	1033		299	264	344
Cluster of Plectin OS=Homo sapiens OX=9606 GN=PLEC PE=1 SV=3 (sp|Q15149|PLEC_HUMAN)	PLEC	sp|Q15149|PLEC_HUMAN	532 kDa	625	516	542		195	95	275		890	711	784		231	197	336		798	911	905		505	410	522
Cluster of Beta-actin-like protein 2 OS=Homo sapiens OX=9606 GN=ACTBL2 PE=1 SV=2 (sp|Q562R1|ACTBL_HUMAN)	ACTBL2	sp|Q562R1|ACTBL_HUMAN [8]	42 kDa	178	251	168		580	526	557		359	333	344		463	428	523		151	167	179		520	494	554
Cluster of Filamin-B OS=Homo sapiens OX=9606 GN=FLNB PE=1 SV=2 (sp|O75369|FLNB_HUMAN)	FLNB	sp|O75369|FLNB_HUMAN [3]	278 kDa	373	399	385		219	136	241		584	517	534		266	251	321		163	184	188		373	310	375
Myosin-9 OS=Homo sapiens OX=9606 GN=MYH9 PE=1 SV=4	MYH9	sp|P35579|MYH9_HUMAN	227 kDa	433	375	370		83	61	118		258	309	247		258	222	285		84	123	114		337	310	321
Cluster of Tubulin beta chain OS=Homo sapiens OX=9606 GN=TUBB PE=1 SV=1 (tr|Q5JP53|Q5JP53_HUMAN)	TUBB	tr|Q5JP53|Q5JP53_HUMAN [5]	48 kDa	279	425	314		200	132	232		342	293	294		212	220	260		212	258	251		347	296	355
Cluster of Envoplakin OS=Homo sapiens OX=9606 GN=EVPL PE=1 SV=3 (sp|Q92817|EVPL_HUMAN)	EVPL	sp|Q92817|EVPL_HUMAN [2]	232 kDa	287	235	303		21	16	29		590	430	530		34	27	50		370	433	423		127	110	142
Cluster of Periplakin OS=Homo sapiens OX=9606 GN=PPL PE=1 SV=4 (sp|O60437|PEPL_HUMAN)	PPL	sp|O60437|PEPL_HUMAN [3]	205 kDa	318	249	304		44	38	55		539	376	511		92	71	108		359	423	391		132	124	149
Cluster of Annexin A2 OS=Homo sapiens OX=9606 GN=ANXA2 PE=1 SV=2 (sp|P07355|ANXA2_HUMAN)	ANXA2	sp|P07355|ANXA2_HUMAN [3]	39 kDa	228	375	222		239	178	236		202	154	182		273	221	284		159	171	180		265	237	278
Involucrin OS=Homo sapiens OX=9606 GN=IVL PE=1 SV=2	IVL	sp|P07476|INVO_HUMAN	68 kDa	147	137	158		172	167	145		244	187	262		260	250	261		364	364	346		111	105	116
Cluster of Filamin-A OS=Homo sapiens OX=9606 GN=FLNA PE=1 SV=4 (sp|P21333|FLNA_HUMAN)	FLNA	sp|P21333|FLNA_HUMAN [3]	281 kDa	240	239	235		161	124	181		347	317	310		188	163	237		161	169	175		247	237	259
Cluster of Annexin A1 OS=Homo sapiens OX=9606 GN=ANXA1 PE=1 SV=2 (sp|P04083|ANXA1_HUMAN)	ANXA1	sp|P04083|ANXA1_HUMAN	39 kDa	173	300	165		77	71	71		234	177	206		106	102	136		438	471	449		66	58	72
Junction plakoglobin OS=Homo sapiens OX=9606 GN=JUP PE=1 SV=3	JUP	sp|P14923|PLAK_HUMAN	82 kDa	193	217	232		36	34	59		363	318	368		65	56	102		336	368	364		120	113	125
Cluster of Heat shock protein beta-1 OS=Homo sapiens OX=9606 GN=HSPB1 PE=1 SV=2 (sp|P04792|HSPB1_HUMAN)	HSPB1	sp|P04792|HSPB1_HUMAN [2]	23 kDa	128	147	112		230	168	233		120	109	113		218	233	241		189	187	181		256	233	246
Cluster of Pyruvate kinase PKM OS=Homo sapiens OX=9606 GN=PKM PE=1 SV=4 (sp|P14618|KPYM_HUMAN)	PKM	sp|P14618|KPYM_HUMAN [2]	58 kDa	144	187	127		143	142	184		136	141	124		191	171	197		51	59	51		187	178	169
Cluster of Heat shock protein HSP 90-alpha OS=Homo sapiens OX=9606 GN=HSP90AA1 PE=1 SV=5 (sp|P07900|HS90A_HUMAN)	HSP90AA1	sp|P07900|HS90A_HUMAN [3]	85 kDa	142	113	152		132	110	140		125	121	113		176	170	187		31	35	42		148	135	151
Cluster of Glyceraldehyde-3-phosphate dehydrogenase OS=Homo sapiens OX=9606 GN=GAPDH PE=1 SV=3 (sp|P04406|G3P_HUMAN)	GAPDH	sp|P04406|G3P_HUMAN	36 kDa	113	96	121		148	125	162		201	176	149		180	154	205		36	34	37		146	140	146
Cluster of Tubulin alpha-4A chain OS=Homo sapiens OX=9606 GN=TUBA4A PE=1 SV=1 (sp|P68366|TBA4A_HUMAN)	TUBA4A	sp|P68366|TBA4A_HUMAN [3]	50 kDa	132	269	150		77	64	96		167	178	133		100	101	125		82	107	85		188	137	148
Cluster of Elongation factor 1-alpha 1 OS=Homo sapiens OX=9606 GN=EEF1A1 PE=1 SV=1 (tr|A0A087WVQ9|A0A087WVQ9_HUMAN)	EEF1A1	tr|A0A087WVQ9|A0A087WVQ9_HUMAN [3]	48 kDa	132	220	127		97	83	118		158	121	132		120	113	147		97	108	105		136	124	138
Elongation factor 2 OS=Homo sapiens OX=9606 GN=EEF2 PE=1 SV=4	EEF2	sp|P13639|EF2_HUMAN	95 kDa	181	154	182		97	64	106		174	182	169		137	124	170		31	45	36		149	129	174
Cluster of Keratin, type I cytoskeletal 19 OS=Homo sapiens OX=9606 GN=KRT19 PE=1 SV=4 (sp|P08727|K1C19_HUMAN)	KRT19	sp|P08727|K1C19_HUMAN [2]	44 kDa	105	92	105		151	128	177		72	64	63		174	144	179		1	3	4		183	179	197
Plakophilin-1 OS=Homo sapiens OX=9606 GN=PKP1 PE=1 SV=2	PKP1	sp|Q13835|PKP1_HUMAN	83 kDa	135	135	156		5	4	8		262	239	273		8	4	17		217	222	250		22	22	34
Fatty acid synthase OS=Homo sapiens OX=9606 GN=FASN PE=1 SV=3	FASN	sp|P49327|FAS_HUMAN	273 kDa	185	135	205		30	21	69		221	203	176		100	84	122		36	48	46		128	99	140
Epiplakin OS=Homo sapiens OX=9606 GN=EPPK1 PE=1 SV=3	EPPK1	sp|P58107|EPIPL_HUMAN	556 kDa	150	120	149		34	15	61		245	207	207		42	43	79		24	31	28		185	140	172
14-3-3 protein sigma OS=Homo sapiens OX=9606 GN=SFN PE=1 SV=1	SFN	sp|P31947|1433S_HUMAN	28 kDa	111	101	84		202	167	162		81	94	85		199	194	223		22	27	25		110	110	104
Cluster of Plasminogen activator inhibitor 2 OS=Homo sapiens OX=9606 GN=SERPINB2 PE=1 SV=2 (sp|P05120|PAI2_HUMAN)	SERPINB2	sp|P05120|PAI2_HUMAN	47 kDa	95	84	113		53	41	43		159	103	144		59	52	63		275	264	270		28	25	33
Glycogen phosphorylase, brain form OS=Homo sapiens OX=9606 GN=PYGB PE=1 SV=5	PYGB	sp|P11216|PYGB_HUMAN	97 kDa	134	94	131		78	43	84		108	82	107		122	101	140		30	33	28		146	109	135
Keratin, type I cytoskeletal 10 OS=Homo sapiens OX=9606 GN=KRT10 PE=1 SV=6	KRT10	sp|P13645|K1C10_HUMAN	59 kDa	73	78	89		111	120	122		188	170	159		101	146	163		2	1	0		63	49	70
Galectin-7 OS=Homo sapiens OX=9606 GN=LGALS7 PE=1 SV=2	LGALS7	sp|P47929|LEG7_HUMAN	15 kDa	69	55	63		139	125	155		89	94	83		118	173	176		35	54	54		128	119	168
Cluster of Spectrin alpha chain, non-erythrocytic 1 OS=Homo sapiens OX=9606 GN=SPTAN1 PE=1 SV=3 (sp|Q13813|SPTN1_HUMAN)	SPTAN1	sp|Q13813|SPTN1_HUMAN [2]	285 kDa	47	38	65		95	69	94		109	114	119		98	100	117		110	147	165		67	53	74
Cluster of Alpha-enolase OS=Homo sapiens OX=9606 GN=ENO1 PE=1 SV=1 (tr|A0A2R8Y6G6|A0A2R8Y6G6_HUMAN)	ENO1	tr|A0A2R8Y6G6|A0A2R8Y6G6_HUMAN [2]	47 kDa	118	126	91		123	100	124		79	73	74		136	126	160		20	18	23		107	100	91
Cluster of L-lactate dehydrogenase A chain OS=Homo sapiens OX=9606 GN=LDHA PE=1 SV=2 (sp|P00338|LDHA_HUMAN)	LDHA	sp|P00338|LDHA_HUMAN [3]	37 kDa	169	149	165		110	89	133		7	6	8		170	150	188		0	0	0		72	72	92
Cluster of Keratin, type I cytoskeletal 13 OS=Homo sapiens OX=9606 GN=KRT13 PE=1 SV=4 (sp|P13646|K1C13_HUMAN)	KRT13	sp|P13646|K1C13_HUMAN	50 kDa	134	127	135		64	63	60		196	141	191		67	63	73		1	0	1		108	103	111
Cluster of Cytoplasmic dynein 1 heavy chain 1 OS=Homo sapiens OX=9606 GN=DYNC1H1 PE=1 SV=5 (sp|Q14204|DYHC1_HUMAN)	DYNC1H1	sp|Q14204|DYHC1_HUMAN	532 kDa	154	53	171		0	0	8		107	103	80		65	52	98		24	36	40		112	86	115
Protein AHNAK2 OS=Homo sapiens OX=9606 GN=AHNAK2 PE=1 SV=2	AHNAK2	sp|Q8IVF2|AHNK2_HUMAN	617 kDa	91	51	112		52	26	46		85	104	93		98	92	116		117	138	137		50	39	48
Cluster of Prelamin-A/C OS=Homo sapiens OX=9606 GN=LMNA PE=1 SV=1 (sp|P02545|LMNA_HUMAN)	LMNA	sp|P02545|LMNA_HUMAN [3]	74 kDa	95	73	87		121	114	120		12	19	9		127	129	137		55	71	66		105	85	95
Cluster of Tripartite motif-containing protein 29 OS=Homo sapiens OX=9606 GN=TRIM29 PE=1 SV=2 (sp|Q14134|TRI29_HUMAN)	TRIM29	sp|Q14134|TRI29_HUMAN	66 kDa	86	93	77		61	50	62		113	101	106		88	87	92		150	150	146		44	41	60
Cluster of Sciellin OS=Homo sapiens OX=9606 GN=SCEL PE=1 SV=2 (sp|O95171|SCEL_HUMAN)	SCEL	sp|O95171|SCEL_HUMAN [2]	78 kDa	98	112	89		16	10	18		152	98	138		50	46	59		94	104	114		55	53	51
Cluster of Clathrin heavy chain OS=Homo sapiens OX=9606 GN=CLTC PE=1 SV=1 (tr|A0A087WVQ6|A0A087WVQ6_HUMAN)	CLTC	tr|A0A087WVQ6|A0A087WVQ6_HUMAN	192 kDa	87	42	98		51	39	65		60	63	50		92	97	121		10	26	21		122	103	148
Cluster of Tropomyosin alpha-3 chain OS=Homo sapiens OX=9606 GN=TPM3 PE=1 SV=1 (tr|A0A087WWU8|A0A087WWU8_HUMAN)	TPM3	tr|A0A087WWU8|A0A087WWU8_HUMAN [8]	26 kDa	15	11	13		79	61	75		49	28	28		78	82	101		115	101	114		41	44	44
Cluster of Heat shock cognate 71 kDa protein OS=Homo sapiens OX=9606 GN=HSPA8 PE=1 SV=1 (sp|P11142|HSP7C_HUMAN)	HSPA8	sp|P11142|HSP7C_HUMAN [4]	71 kDa	86	70	70		105	91	111		51	44	42		122	103	137		39	55	60		65	51	76
Alpha-2-macroglobulin-like protein 1 OS=Homo sapiens OX=9606 GN=A2ML1 PE=1 SV=3	A2ML1	sp|A8K2U0|A2ML1_HUMAN	161 kDa	42	49	47		147	107	131		20	15	18		145	124	165		21	32	31		83	79	95
Serpin B5 OS=Homo sapiens OX=9606 GN=SERPINB5 PE=1 SV=2	SERPINB5	sp|P36952|SPB5_HUMAN	42 kDa	110	108	119		57	49	73		75	83	79		117	124	133		8	11	14		69	68	75
Desmoglein-3 OS=Homo sapiens OX=9606 GN=DSG3 PE=1 SV=2	DSG3	sp|P32926|DSG3_HUMAN	108 kDa	57	45	80		59	33	48		165	143	162		33	34	43		136	128	145		26	23	21
Cluster of Ras GTPase-activating-like protein IQGAP1 OS=Homo sapiens OX=9606 GN=IQGAP1 PE=1 SV=1 (sp|P46940|IQGA1_HUMAN)	IQGAP1	sp|P46940|IQGA1_HUMAN	189 kDa	84	54	110		19	10	39		94	95	68		87	82	102		52	75	62		64	60	61
Cluster of Cornifin-B OS=Homo sapiens OX=9606 GN=SPRR1B PE=1 SV=2 (sp|P22528|SPR1B_HUMAN)	SPRR1B	sp|P22528|SPR1B_HUMAN [2]	10 kDa	32	51	45		24	29	22		68	67	68		44	53	50		171	138	163		27	29	34
Cluster of Alpha-actinin-4 OS=Homo sapiens OX=9606 GN=ACTN4 PE=1 SV=2 (sp|O43707|ACTN4_HUMAN)	ACTN4	sp|O43707|ACTN4_HUMAN	105 kDa	19	14	7		125	108	117		22	19	20		134	123	150		44	52	53		75	74	98
Cluster of Zinc finger protein 185 OS=Homo sapiens OX=9606 GN=ZNF185 PE=1 SV=3 (sp|O15231|ZN185_HUMAN)	ZNF185	sp|O15231|ZN185_HUMAN [3]	74 kDa	73	83	74		25	19	24		145	105	141		23	16	27		98	115	111		44	42	43
Protein-glutamine gamma-glutamyltransferase K OS=Homo sapiens OX=9606 GN=TGM1 PE=1 SV=4	TGM1	sp|P22735|TGM1_HUMAN	90 kDa	50	46	60		20	20	16		82	80	76		27	26	36		173	196	194		43	30	30
Keratin, type II cytoskeletal 1 OS=Homo sapiens OX=9606 GN=KRT1 PE=1 SV=6	KRT1	sp|P04264|K2C1_HUMAN	66 kDa	56	58	62		67	88	79		103	90	92		84	97	103		0	0	0		48	36	54
Cluster of Spectrin beta chain, non-erythrocytic 1 OS=Homo sapiens OX=9606 GN=SPTBN1 PE=1 SV=2 (sp|Q01082|SPTB2_HUMAN)	SPTBN1	sp|Q01082|SPTB2_HUMAN [2]	275 kDa	46	24	48		34	36	42		48	47	49		51	37	55		110	132	110		33	33	39
Integrin beta-4 OS=Homo sapiens OX=9606 GN=ITGB4 PE=1 SV=5	ITGB4	sp|P16144|ITB4_HUMAN	202 kDa	34	33	50		10	8	14		53	38	43		18	15	21		211	230	270		8	7	7
Cluster of Catenin alpha-2 OS=Homo sapiens OX=9606 GN=CTNNA2 PE=1 SV=5 (sp|P26232|CTNA2_HUMAN)	CTNNA2	sp|P26232|CTNA2_HUMAN [3]	105 kDa	71	41	74		18	16	29		60	48	53		35	49	51		141	161	153		13	11	18
Cluster of Glutathione S-transferase P OS=Homo sapiens OX=9606 GN=GSTP1 PE=1 SV=2 (sp|P09211|GSTP1_HUMAN)	GSTP1	sp|P09211|GSTP1_HUMAN	23 kDa	50	98	45		87	86	90		46	44	37		102	88	104		26	33	25		81	73	85
Cluster of Peptidyl-prolyl cis-trans isomerase A OS=Homo sapiens OX=9606 GN=PPIA PE=1 SV=2 (sp|P62937|PPIA_HUMAN)	PPIA	sp|P62937|PPIA_HUMAN	18 kDa	36	76	38		60	47	53		61	53	54		70	63	68		36	37	43		70	65	69
Talin-1 OS=Homo sapiens OX=9606 GN=TLN1 PE=1 SV=3	TLN1	sp|Q9Y490|TLN1_HUMAN	270 kDa	37	24	51		6	3	8		44	47	40		19	14	20		197	192	233		6	8	6
Cluster of Microtubule-actin cross-linking factor 1, isoforms 1/2/3/5 OS=Homo sapiens OX=9606 GN=MACF1 PE=1 SV=1 (tr|H3BQK9|H3BQK9_HUMAN)	MACF1	tr|H3BQK9|H3BQK9_HUMAN [3]	861 kDa	30	21	37		0	0	2		73	72	68		4	5	5		35	42	48		14	10	17
Cluster of Plakophilin-3 OS=Homo sapiens OX=9606 GN=PKP3 PE=1 SV=1 (sp|Q9Y446|PKP3_HUMAN)	PKP3	sp|Q9Y446|PKP3_HUMAN [2]	87 kDa	60	58	81		2	0	6		110	78	101		14	12	15		104	139	132		21	20	17
Transitional endoplasmic reticulum ATPase OS=Homo sapiens OX=9606 GN=VCP PE=1 SV=4	VCP	sp|P55072|TERA_HUMAN	89 kDa	11	6	6		124	82	104		12	17	12		96	98	101		23	30	31		90	69	88
Cluster of Microtubule-associated protein OS=Homo sapiens OX=9606 GN=MAP4 PE=1 SV=1 (tr|E7EVA0|E7EVA0_HUMAN)	MAP4	tr|E7EVA0|E7EVA0_HUMAN [3]	245 kDa	60	52	50		43	31	45		40	34	26		59	60	73		44	54	61		25	22	29
Cluster of Heat shock 70 kDa protein 1A OS=Homo sapiens OX=9606 GN=HSPA1A PE=1 SV=1 (sp|P0DMV8|HS71A_HUMAN)	HSPA1A	sp|P0DMV8|HS71A_HUMAN [5]	70 kDa	58	40	47		55	34	51		44	31	35		107	83	117		41	51	51		27	30	32
Cluster of Fructose-bisphosphate aldolase A OS=Homo sapiens OX=9606 GN=ALDOA PE=1 SV=2 (sp|P04075|ALDOA_HUMAN)	ALDOA	sp|P04075|ALDOA_HUMAN	39 kDa	66	60	48		99	97	97		11	15	12		102	99	108		0	0	2		64	59	68
Myoferlin OS=Homo sapiens OX=9606 GN=MYOF PE=1 SV=1	MYOF	sp|Q9NZM1|MYOF_HUMAN	235 kDa	21	34	19		30	21	42		11	6	12		33	31	42		143	165	188		16	7	20
Cluster of Alpha-actinin-1 OS=Homo sapiens OX=9606 GN=ACTN1 PE=1 SV=2 (sp|P12814|ACTN1_HUMAN)	ACTN1	sp|P12814|ACTN1_HUMAN [3]	103 kDa	16	0	12		92	75	96		31	36	23		95	89	97		20	24	16		35	53	43
Heterogeneous nuclear ribonucleoproteins A2/B1 OS=Homo sapiens OX=9606 GN=HNRNPA2B1 PE=1 SV=2	HNRNPA2B1	sp|P22626|ROA2_HUMAN	37 kDa	45	55	47		46	47	69		35	40	35		58	55	61		112	119	129		15	12	19
Programmed cell death 6-interacting protein OS=Homo sapiens OX=9606 GN=PDCD6IP PE=1 SV=1	PDCD6IP	sp|Q8WUM4|PDC6I_HUMAN	96 kDa	51	32	49		10	6	20		58	50	55		43	36	35		74	102	96		35	33	33
Cluster of Eukaryotic initiation factor 4A-III OS=Homo sapiens OX=9606 GN=EIF4A3 PE=1 SV=4 (sp|P38919|IF4A3_HUMAN)	EIF4A3	sp|P38919|IF4A3_HUMAN [3]	47 kDa	46	27	47		43	25	58		70	57	68		71	62	79		10	19	16		49	40	58
Protein S100-A16 OS=Homo sapiens OX=9606 GN=S100A16 PE=1 SV=1	S100A16	sp|Q96FQ6|S10AG_HUMAN	12 kDa	47	24	51		18	30	28		81	72	78		30	21	29		132	158	143		17	15	27
Protein S100-A10 OS=Homo sapiens OX=9606 GN=S100A10 PE=1 SV=2	S100A10	sp|P60903|S10AA_HUMAN	11 kDa	77	24	65		20	14	20		62	31	53		30	26	40		101	115	97		41	26	32
Cluster of ATP synthase subunit beta, mitochondrial OS=Homo sapiens OX=9606 GN=ATP5F1B PE=1 SV=3 (sp|P06576|ATPB_HUMAN)	ATP5F1B	sp|P06576|ATPB_HUMAN	57 kDa	31	7	16		95	90	111		0	0	0		96	91	109		0	0	0		112	96	115
Cluster of Profilin-1 OS=Homo sapiens OX=9606 GN=PFN1 PE=1 SV=2 (sp|P07737|PROF1_HUMAN)	PFN1	sp|P07737|PROF1_HUMAN	15 kDa	31	58	39		73	60	68		50	48	50		79	68	84		9	11	14		70	75	64
Vinculin OS=Homo sapiens OX=9606 GN=VCL PE=1 SV=4	VCL	sp|P18206|VINC_HUMAN	124 kDa	21	14	10		58	38	60		19	10	10		71	62	77		105	124	115		23	22	21
Cluster of Sodium/potassium-transporting ATPase subunit alpha-1 OS=Homo sapiens OX=9606 GN=ATP1A1 PE=1 SV=1 (sp|P05023|AT1A1_HUMAN)	ATP1A1	sp|P05023|AT1A1_HUMAN [2]	113 kDa	21	21	38		5	7	12		39	28	35		27	19	33		128	121	124		3	2	4
Cluster of Endoplasmin OS=Homo sapiens OX=9606 GN=HSP90B1 PE=1 SV=1 (sp|P14625|ENPL_HUMAN)	HSP90B1	sp|P14625|ENPL_HUMAN	92 kDa	8	12	16		99	71	94		14	19	7		73	51	82		7	7	8		62	47	60
Cluster of Heterogeneous nuclear ribonucleoprotein K OS=Homo sapiens OX=9606 GN=HNRNPK PE=1 SV=1 (sp|P61978|HNRPK_HUMAN)	HNRNPK	sp|P61978|HNRPK_HUMAN	51 kDa	34	45	32		47	33	53		30	41	34		56	60	54		111	121	123		24	18	31
Protein S100-A11 OS=Homo sapiens OX=9606 GN=S100A11 PE=1 SV=2	S100A11	sp|P31949|S10AB_HUMAN	12 kDa	46	25	54		24	21	21		57	46	45		23	26	23		128	121	114		17	18	21
Protein S100-A9 OS=Homo sapiens OX=9606 GN=S100A9 PE=1 SV=1	S100A9	sp|P06702|S10A9_HUMAN	13 kDa	16	5	20		73	82	80		26	22	20		87	101	116		0	0	0		54	57	62
Cluster of Eukaryotic translation initiation factor 4 gamma 1 OS=Homo sapiens OX=9606 GN=EIF4G1 PE=1 SV=4 (sp|Q04637|IF4G1_HUMAN)	EIF4G1	sp|Q04637|IF4G1_HUMAN [4]	175 kDa	42	61	62		10	9	13		68	78	65		18	19	32		32	38	38		39	35	41
Phosphoglycerate kinase 1 OS=Homo sapiens OX=9606 GN=PGK1 PE=1 SV=3	PGK1	sp|P00558|PGK1_HUMAN	45 kDa	58	66	35		62	46	61		30	30	27		54	55	65		0	0	3		40	41	46
Cluster of 60 kDa heat shock protein, mitochondrial OS=Homo sapiens OX=9606 GN=HSPD1 PE=1 SV=2 (sp|P10809|CH60_HUMAN)	HSPD1	sp|P10809|CH60_HUMAN	61 kDa	40	30	24		63	46	72		13	13	12		76	62	72		0	0	0		81	71	79
Cluster of Heterogeneous nuclear ribonucleoprotein A1-like 2 OS=Homo sapiens OX=9606 GN=HNRNPA1L2 PE=2 SV=2 (sp|Q32P51|RA1L2_HUMAN)	HNRNPA1L2	sp|Q32P51|RA1L2_HUMAN [4]	34 kDa	38	18	46		28	30	31		41	33	30		35	33	39		78	95	73		25	17	13
Cluster of Adenylyl cyclase-associated protein 1 OS=Homo sapiens OX=9606 GN=CAP1 PE=1 SV=5 (sp|Q01518|CAP1_HUMAN)	CAP1	sp|Q01518|CAP1_HUMAN [2]	52 kDa	58	70	51		72	38	73		0	4	2		89	76	90		4	0	2		36	40	52
Peroxiredoxin-1 OS=Homo sapiens OX=9606 GN=PRDX1 PE=1 SV=1	PRDX1	sp|Q06830|PRDX1_HUMAN	22 kDa	48	53	45		49	17	42		47	31	35		52	49	69		33	40	42		44	39	45
Cluster of 40S ribosomal protein S3a (Fragment) OS=Homo sapiens OX=9606 GN=RPS3A PE=1 SV=1 (tr|H0Y8L7|H0Y8L7_HUMAN)	RPS3A	tr|H0Y8L7|H0Y8L7_HUMAN [2]	22 kDa	20	25	23		36	26	29		9	0	0		38	37	37		44	54	44		37	32	35
Cluster of Triosephosphate isomerase OS=Homo sapiens OX=9606 GN=TPI1 PE=1 SV=3 (sp|P60174|TPIS_HUMAN)	TPI1	sp|P60174|TPIS_HUMAN	31 kDa	41	35	30		67	60	74		21	15	15		87	70	93		11	8	14		53	49	61
Endoplasmic reticulum chaperone BiP OS=Homo sapiens OX=9606 GN=HSPA5 PE=1 SV=2	HSPA5	sp|P11021|BIP_HUMAN	72 kDa	22	15	23		81	68	89		9	16	7		83	67	92		0	0	0		46	40	53
Cluster of Catenin delta-1 (Fragment) OS=Homo sapiens OX=9606 GN=CTNND1 PE=1 SV=1 (tr|H0YC95|H0YC95_HUMAN)	CTNND1	tr|H0YC95|H0YC95_HUMAN [3]	14 kDa	39	25	49		5	0	0		66	67	66		15	14	18		83	83	99		17	10	20
Cluster of Poly(rC)-binding protein 1 OS=Homo sapiens OX=9606 GN=PCBP1 PE=1 SV=2 (sp|Q15365|PCBP1_HUMAN)	PCBP1	sp|Q15365|PCBP1_HUMAN [2]	37 kDa	32	31	41		24	24	31		52	44	45		27	31	31		73	87	78		33	30	30
Cluster of Keratin, type I cytoskeletal 18 OS=Homo sapiens OX=9606 GN=KRT18 PE=1 SV=2 (sp|P05783|K1C18_HUMAN)	KRT18	sp|P05783|K1C18_HUMAN	48 kDa	41	43	32		47	39	51		26	21	17		51	43	57		0	0	0		74	64	72
Cluster of Calpastatin OS=Homo sapiens OX=9606 GN=CAST PE=1 SV=4 (sp|P20810|ICAL_HUMAN)	CAST	sp|P20810|ICAL_HUMAN [4]	77 kDa	0	0	19		70	58	75		15	16	12		83	86	92		0	0	0		52	45	43
Cluster of Ubiquitin-like modifier-activating enzyme 1 OS=Homo sapiens OX=9606 GN=UBA1 PE=1 SV=3 (sp|P22314|UBA1_HUMAN)	UBA1	sp|P22314|UBA1_HUMAN	118 kDa	59	47	51		38	31	38		27	21	28		54	47	54		16	15	17		49	39	47
Cluster of ATP synthase subunit alpha, mitochondrial OS=Homo sapiens OX=9606 GN=ATP5F1A PE=1 SV=1 (sp|P25705|ATPA_HUMAN)	ATP5F1A	sp|P25705|ATPA_HUMAN	60 kDa	26	23	11		68	46	60		0	0	0		68	50	65		0	0	0		77	72	92
Fascin OS=Homo sapiens OX=9606 GN=FSCN1 PE=1 SV=3	FSCN1	sp|Q16658|FSCN1_HUMAN	55 kDa	52	33	39		49	34	54		41	49	43		40	44	52		18	19	24		55	59	81
Cluster of Cofilin-1 OS=Homo sapiens OX=9606 GN=CFL1 PE=1 SV=3 (sp|P23528|COF1_HUMAN)	CFL1	sp|P23528|COF1_HUMAN [3]	19 kDa	44	53	45		32	29	39		45	43	37		42	38	45		8	17	13		31	35	42
Protein Niban 2 OS=Homo sapiens OX=9606 GN=NIBAN2 PE=1 SV=3	NIBAN2	sp|Q96TA1|NIBA2_HUMAN	84 kDa	47	24	47		12	8	20		62	54	58		39	28	31		32	57	40		24	21	28
Cluster of 182 kDa tankyrase-1-binding protein OS=Homo sapiens OX=9606 GN=TNKS1BP1 PE=1 SV=4 (sp|Q9C0C2|TB182_HUMAN)	TNKS1BP1	sp|Q9C0C2|TB182_HUMAN	182 kDa	21	11	23		30	18	19		71	63	70		23	8	25		53	53	52		18	14	17
Cluster of Protein disulfide-isomerase OS=Homo sapiens OX=9606 GN=P4HB PE=1 SV=3 (sp|P07237|PDIA1_HUMAN)	P4HB	sp|P07237|PDIA1_HUMAN	57 kDa	27	15	26		84	68	82		10	9	3		86	77	88		0	0	0		48	41	48
Cluster of Moesin OS=Homo sapiens OX=9606 GN=MSN PE=1 SV=3 (sp|P26038|MOES_HUMAN)	MSN	sp|P26038|MOES_HUMAN	68 kDa	32	32	21		64	50	53		5	3	5		73	59	59		53	56	57		28	27	27
Cluster of T-complex protein 1 subunit theta OS=Homo sapiens OX=9606 GN=CCT8 PE=1 SV=4 (sp|P50990|TCPQ_HUMAN)	CCT8	sp|P50990|TCPQ_HUMAN	60 kDa	50	40	51		51	35	49		46	43	40		53	52	58		3	0	3		58	51	56
Cluster of Plastin-3 OS=Homo sapiens OX=9606 GN=PLS3 PE=1 SV=4 (sp|P13797|PLST_HUMAN)	PLS3	sp|P13797|PLST_HUMAN	71 kDa	39	15	42		37	33	40		39	31	26		60	45	63		3	2	1		26	19	30
Cluster of Protein disulfide-isomerase A3 OS=Homo sapiens OX=9606 GN=PDIA3 PE=1 SV=4 (sp|P30101|PDIA3_HUMAN)	PDIA3	sp|P30101|PDIA3_HUMAN [2]	57 kDa	23	20	27		72	62	62		59	54	51		59	61	68		0	0	0		36	33	28
Cluster of Plasma membrane calcium-transporting ATPase 4 OS=Homo sapiens OX=9606 GN=ATP2B4 PE=1 SV=2 (sp|P23634|AT2B4_HUMAN)	ATP2B4	sp|P23634|AT2B4_HUMAN [3]	138 kDa	15	17	25		0	0	0		22	16	21		0	2	4		116	146	130		0	0	0
Cluster of Calreticulin OS=Homo sapiens OX=9606 GN=CALR PE=1 SV=1 (sp|P27797|CALR_HUMAN)	CALR	sp|P27797|CALR_HUMAN	48 kDa	10	4	16		68	56	57		27	29	32		47	51	52		12	15	14		46	42	44
Cluster of Integrin beta-1 OS=Homo sapiens OX=9606 GN=ITGB1 PE=1 SV=2 (sp|P05556|ITB1_HUMAN)	ITGB1	sp|P05556|ITB1_HUMAN	88 kDa	16	11	19		38	28	34		2	0	0		28	30	39		114	119	129		18	17	19
Filaggrin OS=Homo sapiens OX=9606 GN=FLG PE=1 SV=3	FLG	sp|P20930|FILA_HUMAN	435 kDa	10	31	15		23	71	25		46	61	38		38	28	41		6	8	9		12	10	10
Ezrin OS=Homo sapiens OX=9606 GN=EZR PE=1 SV=3	EZR	tr|E7EQR4|E7EQR4_HUMAN	69 kDa	19	16	16		56	41	58		10	9	9		56	60	72		47	48	50		19	20	23
Cluster of Heterogeneous nuclear ribonucleoprotein U OS=Homo sapiens OX=9606 GN=HNRNPU PE=1 SV=6 (sp|Q00839|HNRPU_HUMAN)	HNRNPU	sp|Q00839|HNRPU_HUMAN [2]	91 kDa	28	31	24		27	16	22		14	18	12		33	35	40		50	52	42		30	29	37
Cluster of Probable ATP-dependent RNA helicase DDX17 OS=Homo sapiens OX=9606 GN=DDX17 PE=1 SV=1 (tr|A0A1W2PQ51|A0A1W2PQ51_HUMAN)	DDX17	tr|A0A1W2PQ51|A0A1W2PQ51_HUMAN [3]	80 kDa	30	20	27		4	0	11		27	20	18		19	8	21		95	115	126		7	5	4
14-3-3 protein zeta/delta OS=Homo sapiens OX=9606 GN=YWHAZ PE=1 SV=1	YWHAZ	sp|P63104|1433Z_HUMAN	28 kDa	22	24	23		77	62	63		19	19	14		92	79	91		0	0	0		37	42	44
Cluster of T-complex protein 1 subunit gamma OS=Homo sapiens OX=9606 GN=CCT3 PE=1 SV=4 (sp|P49368|TCPG_HUMAN)	CCT3	sp|P49368|TCPG_HUMAN [2]	61 kDa	38	25	27		25	24	35		31	26	24		42	33	42		0	3	0		39	37	38
Cluster of 40S ribosomal protein S4, X isoform OS=Homo sapiens OX=9606 GN=RPS4X PE=1 SV=2 (sp|P62701|RS4X_HUMAN)	RPS4X	sp|P62701|RS4X_HUMAN	30 kDa	21	7	14		18	8	25		11	5	11		21	18	22		58	56	59		19	12	21
Cluster of T-complex protein 1 subunit beta OS=Homo sapiens OX=9606 GN=CCT2 PE=1 SV=4 (sp|P78371|TCPB_HUMAN)	CCT2	sp|P78371|TCPB_HUMAN	57 kDa	55	51	34		34	23	34		44	40	41		46	42	51		0	0	0		42	35	41
Src substrate cortactin OS=Homo sapiens OX=9606 GN=CTTN PE=1 SV=2	CTTN	sp|Q14247|SRC8_HUMAN	62 kDa	23	15	31		17	17	17		32	38	32		38	28	31		58	64	56		8	7	10
Cluster of Myosin-14 OS=Homo sapiens OX=9606 GN=MYH14 PE=1 SV=1 (tr|A0A0C4DFM8|A0A0C4DFM8_HUMAN)	MYH14	tr|A0A0C4DFM8|A0A0C4DFM8_HUMAN [4]	58 kDa	40	29	55		0	0	0		99	72	92		5	3	7		0	0	0		45	37	30
Spectrin beta chain, non-erythrocytic 2 OS=Homo sapiens OX=9606 GN=SPTBN2 PE=1 SV=3	SPTBN2	sp|O15020|SPTN2_HUMAN	271 kDa	27	23	54		0	0	0		87	77	78		5	3	2		23	37	28		4	2	4
Cluster of Histone H2B OS=Homo sapiens OX=9606 GN=LOC114483833 PE=1 SV=1 (tr|A0A2R8Y619|A0A2R8Y619_HUMAN)	LOC114483833	tr|A0A2R8Y619|A0A2R8Y619_HUMAN	13 kDa	0	0	0		55	0	0		0	0	0		0	0	0		0	0	0		0	0	0
60S ribosomal protein L6 OS=Homo sapiens OX=9606 GN=RPL6 PE=1 SV=3	RPL6	sp|Q02878|RL6_HUMAN	33 kDa	28	17	25		29	25	31		4	5	0		36	40	36		54	52	56		35	29	31
Cluster of 40S ribosomal protein S3 OS=Homo sapiens OX=9606 GN=RPS3 PE=1 SV=2 (sp|P23396|RS3_HUMAN)	RPS3	sp|P23396|RS3_HUMAN	27 kDa	13	7	16		46	32	48		8	8	6		43	47	45		45	58	52		48	29	43
Transgelin-2 OS=Homo sapiens OX=9606 GN=TAGLN2 PE=1 SV=3	TAGLN2	sp|P37802|TAGL2_HUMAN	22 kDa	37	42	48		40	22	29		51	36	38		34	29	28		59	73	62		11	11	21
Heterogeneous nuclear ribonucleoprotein A3 OS=Homo sapiens OX=9606 GN=HNRNPA3 PE=1 SV=2	HNRNPA3	sp|P51991|ROA3_HUMAN	40 kDa	32	20	25		24	22	27		20	26	21		34	32	32		73	80	76		24	17	24
Cluster of Catenin beta-1 OS=Homo sapiens OX=9606 GN=CTNNB1 PE=1 SV=1 (tr|A0A2R8Y804|A0A2R8Y804_HUMAN)	CTNNB1	tr|A0A2R8Y804|A0A2R8Y804_HUMAN [3]	77 kDa	33	32	55		0	0	0		18	13	27		17	13	21		109	118	122		0	0	0
Cluster of Cell division control protein 42 homolog OS=Homo sapiens OX=9606 GN=CDC42 PE=1 SV=2 (sp|P60953|CDC42_HUMAN)	CDC42	sp|P60953|CDC42_HUMAN [4]	21 kDa	23	16	13		55	41	50		21	5	23		42	39	49		17	35	39		54	40	54
Cluster of ATP-dependent RNA helicase DDX3X OS=Homo sapiens OX=9606 GN=DDX3X PE=1 SV=1 (tr|A0A2R8Y5G6|A0A2R8Y5G6_HUMAN)	DDX3X	tr|A0A2R8Y5G6|A0A2R8Y5G6_HUMAN [3]	69 kDa	21	12	18		0	0	0		48	42	49		0	0	0		65	80	74		0	0	0
Cluster of Gelsolin (Fragment) OS=Homo sapiens OX=9606 GN=GSN PE=1 SV=1 (tr|Q5T0I0|Q5T0I0_HUMAN)	GSN	tr|Q5T0I0|Q5T0I0_HUMAN [2]	29 kDa	8	16	5		79	54	79		11	16	9		60	60	67		0	0	2		34	36	33
Cluster of F-actin-capping protein subunit beta OS=Homo sapiens OX=9606 GN=CAPZB PE=1 SV=4 (sp|P47756|CAPZB_HUMAN)	CAPZB	sp|P47756|CAPZB_HUMAN [2]	31 kDa	28	26	26		30	21	41		26	24	30		41	42	46		37	46	51		22	24	26
Cluster of 60S ribosomal protein L4 OS=Homo sapiens OX=9606 GN=RPL4 PE=1 SV=5 (sp|P36578|RL4_HUMAN)	RPL4	sp|P36578|RL4_HUMAN	48 kDa	30	22	26		28	25	37		0	3	2		43	38	47		62	54	65		41	33	33
Small proline-rich protein 3 OS=Homo sapiens OX=9606 GN=SPRR3 PE=1 SV=2	SPRR3	sp|Q9UBC9|SPRR3_HUMAN	18 kDa	21	26	35		9	8	6		44	43	52		25	19	23		73	80	88		17	13	23
Unconventional myosin-Ic OS=Homo sapiens OX=9606 GN=MYO1C PE=1 SV=4	MYO1C	sp|O00159|MYO1C_HUMAN	122 kDa	22	10	26		0	0	3		37	35	32		9	11	17		12	21	19		32	30	34
Cluster of Annexin A8-like protein 1 OS=Homo sapiens OX=9606 GN=ANXA8L1 PE=2 SV=2 (sp|Q5VT79|AXA81_HUMAN)	ANXA8L1	sp|Q5VT79|AXA81_HUMAN [2]	37 kDa	22	11	24		13	11	24		13	10	11		26	27	35		39	44	39		18	21	25
Elongation factor 1-gamma OS=Homo sapiens OX=9606 GN=EEF1G PE=1 SV=3	EEF1G	sp|P26641|EF1G_HUMAN	50 kDa	43	28	36		30	20	35		33	25	23		40	36	42		4	3	0		36	27	34
Histone H4 OS=Homo sapiens OX=9606 GN=H4C1 PE=1 SV=2	H4C1	sp|P62805|H4_HUMAN	11 kDa	0	0	0		53	51	61		0	0	0		68	52	55		22	23	23		50	42	45
Cluster of Keratin, type I cytoskeletal 15 OS=Homo sapiens OX=9606 GN=KRT15 PE=1 SV=3 (sp|P19012|K1C15_HUMAN)	KRT15	sp|P19012|K1C15_HUMAN	49 kDa	18	28	29		29	25	37		43	28	34		38	27	39		1	3	2		43	49	49
Cluster of ATP-citrate synthase OS=Homo sapiens OX=9606 GN=ACLY PE=1 SV=3 (sp|P53396|ACLY_HUMAN)	ACLY	sp|P53396|ACLY_HUMAN	121 kDa	60	23	37		18	16	29		33	25	26		34	29	45		0	0	0		36	27	32
Eukaryotic translation initiation factor 3 subunit A OS=Homo sapiens OX=9606 GN=EIF3A PE=1 SV=1	EIF3A	sp|Q14152|EIF3A_HUMAN	167 kDa	66	45	47		3	2	14		12	17	17		31	23	37		11	11	14		12	14	17
Cluster of Fatty acid-binding protein 5 OS=Homo sapiens OX=9606 GN=FABP5 PE=1 SV=3 (sp|Q01469|FABP5_HUMAN)	FABP5	sp|Q01469|FABP5_HUMAN	15 kDa	14	12	9		43	51	60		6	8	10		64	69	74		0	0	0		10	17	20
Major vault protein OS=Homo sapiens OX=9606 GN=MVP PE=1 SV=4	MVP	sp|Q14764|MVP_HUMAN	99 kDa	28	19	21		41	24	51		0	0	0		52	44	63		0	0	0		64	51	61
Cluster of 60S ribosomal protein L3 OS=Homo sapiens OX=9606 GN=RPL3 PE=1 SV=1 (tr|G5E9G0|G5E9G0_HUMAN)	RPL3	tr|G5E9G0|G5E9G0_HUMAN [3]	40 kDa	10	3	13		16	19	32		0	0	0		28	24	30		39	54	51		33	19	34
Cluster of Guanine nucleotide-binding protein G(s) subunit alpha isoforms short OS=Homo sapiens OX=9606 GN=GNAS PE=1 SV=1 (tr|A0A590UJ58|A0A590UJ58_HUMAN)	GNAS	tr|A0A590UJ58|A0A590UJ58_HUMAN [5]	41 kDa	7	5	14		4	2	5		17	16	15		8	6	9		68	77	88		6	5	9
Protein POF1B OS=Homo sapiens OX=9606 GN=POF1B PE=1 SV=3	POF1B	sp|Q8WVV4|POF1B_HUMAN	68 kDa	37	27	40		0	0	0		117	70	113		0	0	0		19	22	12		16	14	17
60S ribosomal protein L7 OS=Homo sapiens OX=9606 GN=RPL7 PE=1 SV=1	RPL7	sp|P18124|RL7_HUMAN	29 kDa	16	12	22		32	23	26		0	4	0		40	33	33		39	40	45		39	32	29
Cluster of WD repeat-containing protein 1 OS=Homo sapiens OX=9606 GN=WDR1 PE=1 SV=4 (sp|O75083|WDR1_HUMAN)	WDR1	sp|O75083|WDR1_HUMAN	66 kDa	32	34	39		10	7	20		51	44	40		27	22	21		12	18	15		44	35	42
Interferon-induced GTP-binding protein Mx1 OS=Homo sapiens OX=9606 GN=MX1 PE=1 SV=1	MX1	tr|F8W8T1|F8W8T1_HUMAN	73 kDa	33	19	40		20	10	28		31	29	30		35	34	52		8	12	14		22	12	20
Desmocollin-2 OS=Homo sapiens OX=9606 GN=DSC2 PE=1 SV=1	DSC2	sp|Q02487|DSC2_HUMAN	100 kDa	24	11	26		11	11	11		64	97	75		3	4	6		58	53	58		0	0	2
Cluster of 14-3-3 protein epsilon OS=Homo sapiens OX=9606 GN=YWHAE PE=1 SV=1 (sp|P62258|1433E_HUMAN)	YWHAE	sp|P62258|1433E_HUMAN	29 kDa	6	4	2		53	53	63		5	5	4		76	76	82		3	4	4		24	33	35
Plasminogen activator inhibitor 1 RNA-binding protein OS=Homo sapiens OX=9606 GN=SERBP1 PE=1 SV=2	SERBP1	sp|Q8NC51|PAIRB_HUMAN	45 kDa	30	22	29		34	26	37		13	12	14		56	53	52		25	38	35		22	22	21
Cluster of Signal transducer and activator of transcription 1-alpha/beta OS=Homo sapiens OX=9606 GN=STAT1 PE=1 SV=2 (sp|P42224|STAT1_HUMAN)	STAT1	sp|P42224|STAT1_HUMAN	87 kDa	47	20	44		4	2	18		71	48	54		21	13	31		14	24	28		29	17	30
Cluster of Heterogeneous nuclear ribonucleoproteins C1/C2 OS=Homo sapiens OX=9606 GN=HNRNPC PE=1 SV=1 (tr|G3V2Q1|G3V2Q1_HUMAN)	HNRNPC	tr|G3V2Q1|G3V2Q1_HUMAN [2]	34 kDa	9	7	7		43	38	47		4	0	0		42	38	42		42	42	51		19	14	19
Cluster of Caldesmon OS=Homo sapiens OX=9606 GN=CALD1 PE=1 SV=1 (tr|E9PGZ1|E9PGZ1_HUMAN)	CALD1	tr|E9PGZ1|E9PGZ1_HUMAN [2]	62 kDa	38	21	28		21	19	22		11	11	16		17	30	29		39	47	47		8	10	5
Cluster of LIM domain only protein 7 OS=Homo sapiens OX=9606 GN=LMO7 PE=1 SV=1 (tr|E9PMS6|E9PMS6_HUMAN)	LMO7	tr|E9PMS6|E9PMS6_HUMAN [2]	145 kDa	21	24	22		3	5	5		64	35	50		11	6	11		20	30	27		7	3	6
Malate dehydrogenase, mitochondrial OS=Homo sapiens OX=9606 GN=MDH2 PE=1 SV=3	MDH2	sp|P40926|MDHM_HUMAN	36 kDa	15	10	3		63	38	51		0	0	0		66	51	67		0	0	0		70	69	68
Cluster of Heterogeneous nuclear ribonucleoprotein M OS=Homo sapiens OX=9606 GN=HNRNPM PE=1 SV=3 (sp|P52272|HNRPM_HUMAN)	HNRNPM	sp|P52272|HNRPM_HUMAN [2]	78 kDa	43	20	41		16	9	20		22	22	20		21	26	27		0	2	2		42	40	47
Cluster of Serpin B3 OS=Homo sapiens OX=9606 GN=SERPINB3 PE=1 SV=2 (sp|P29508|SPB3_HUMAN)	SERPINB3	sp|P29508|SPB3_HUMAN	45 kDa	12	7	10		43	53	47		0	0	0		57	82	72		0	0	0		2	7	6
Cluster of Suprabasin OS=Homo sapiens OX=9606 GN=SBSN PE=1 SV=2 (sp|Q6UWP8|SBSN_HUMAN)	SBSN	sp|Q6UWP8|SBSN_HUMAN	61 kDa	0	0	0		76	91	75		0	0	0		50	73	79		0	0	2		26	28	31
Cluster of Stress-70 protein, mitochondrial OS=Homo sapiens OX=9606 GN=HSPA9 PE=1 SV=2 (sp|P38646|GRP75_HUMAN)	HSPA9	sp|P38646|GRP75_HUMAN	74 kDa	19	13	10		42	33	49		19	14	14		45	31	37		0	0	0		56	44	47
Cluster of Ladinin-1 OS=Homo sapiens OX=9606 GN=LAD1 PE=1 SV=2 (sp|O00515|LAD1_HUMAN)	LAD1	sp|O00515|LAD1_HUMAN	57 kDa	37	41	30		22	19	26		18	22	17		34	36	32		24	25	28		15	18	17
Cluster of Receptor of-activated protein C kinase 1 (Fragment) OS=Homo sapiens OX=9606 GN=RACK1 PE=1 SV=1 (tr|D6R9L0|D6R9L0_HUMAN)	RACK1	tr|D6R9L0|D6R9L0_HUMAN	33 kDa	8	0	0		21	19	27		4	0	0		21	20	23		19	24	28		33	18	27
Cluster of Phosphoglycerate mutase 1 OS=Homo sapiens OX=9606 GN=PGAM1 PE=1 SV=2 (sp|P18669|PGAM1_HUMAN)	PGAM1	sp|P18669|PGAM1_HUMAN [2]	29 kDa	11	0	12		35	33	44		11	8	14		47	54	59		29	46	40		19	15	21
Cluster of Sarcoplasmic/endoplasmic reticulum calcium ATPase 1 OS=Homo sapiens OX=9606 GN=ATP2A1 PE=1 SV=1 (sp|O14983|AT2A1_HUMAN)	ATP2A1	sp|O14983|AT2A1_HUMAN [2]	110 kDa	13	13	18		23	17	22		21	18	17		27	27	27		17	22	21		35	37	35
Cluster of 40S ribosomal protein SA OS=Homo sapiens OX=9606 GN=RPSA PE=1 SV=4 (sp|P08865|RSSA_HUMAN)	RPSA	sp|P08865|RSSA_HUMAN [2]	33 kDa	12	11	6		34	38	47		7	4	4		36	28	32		79	72	72		17	11	9
Calpain-1 catalytic subunit OS=Homo sapiens OX=9606 GN=CAPN1 PE=1 SV=1	CAPN1	sp|P07384|CAN1_HUMAN	82 kDa	29	11	20		25	20	37		47	43	31		36	30	33		3	12	12		29	30	38
Cluster of Ras-related protein Rab-5C OS=Homo sapiens OX=9606 GN=RAB5C PE=1 SV=2 (sp|P51148|RAB5C_HUMAN)	RAB5C	sp|P51148|RAB5C_HUMAN [3]	23 kDa	13	5	18		32	17	19		20	14	21		19	29	20		60	77	75		18	11	19
Cluster of Annexin A4 OS=Homo sapiens OX=9606 GN=ANXA4 PE=1 SV=4 (sp|P09525|ANXA4_HUMAN)	ANXA4	sp|P09525|ANXA4_HUMAN	36 kDa	25	16	22		20	15	27		14	8	9		32	33	35		31	34	41		26	21	26
Cluster of Perilipin-3 OS=Homo sapiens OX=9606 GN=PLIN3 PE=1 SV=3 (sp|O60664|PLIN3_HUMAN)	PLIN3	sp|O60664|PLIN3_HUMAN	47 kDa	19	12	21		36	30	35		5	3	4		45	40	49		32	36	36		22	17	21
STE20-like serine/threonine-protein kinase OS=Homo sapiens OX=9606 GN=SLK PE=1 SV=1	SLK	sp|Q9H2G2|SLK_HUMAN	143 kDa	27	20	22		7	5	12		28	25	27		13	15	15		23	38	38		19	18	24
Cluster of 14-3-3 protein gamma OS=Homo sapiens OX=9606 GN=YWHAG PE=1 SV=2 (sp|P61981|1433G_HUMAN)	YWHAG	sp|P61981|1433G_HUMAN [2]	28 kDa	10	23	14		54	46	51		10	18	9		65	55	66		0	0	0		18	26	24
Cluster of Heat shock 70 kDa protein 4 OS=Homo sapiens OX=9606 GN=HSPA4 PE=1 SV=4 (sp|P34932|HSP74_HUMAN)	HSPA4	sp|P34932|HSP74_HUMAN	94 kDa	30	9	31		23	20	30		19	27	14		27	31	45		4	7	6		24	24	36
Cluster of Eukaryotic translation initiation factor 5A-1 OS=Homo sapiens OX=9606 GN=EIF5A PE=1 SV=2 (sp|P63241|IF5A1_HUMAN)	EIF5A	sp|P63241|IF5A1_HUMAN	17 kDa	33	25	18		16	23	20		28	33	27		33	32	36		14	13	22		12	17	18
DNA-dependent protein kinase catalytic subunit OS=Homo sapiens OX=9606 GN=PRKDC PE=1 SV=3	PRKDC	sp|P78527|PRKDC_HUMAN	469 kDa	22	14	25		0	0	6		7	20	9		7	7	13		0	0	0		23	14	30
Elongation factor Tu, mitochondrial OS=Homo sapiens OX=9606 GN=TUFM PE=1 SV=2	TUFM	sp|P49411|EFTU_HUMAN	50 kDa	28	12	15		29	19	29		26	16	16		25	23	30		0	0	0		56	44	48
Cluster of Annexin A3 OS=Homo sapiens OX=9606 GN=ANXA3 PE=1 SV=3 (sp|P12429|ANXA3_HUMAN)	ANXA3	sp|P12429|ANXA3_HUMAN	36 kDa	17	22	13		46	35	37		15	8	10		36	27	44		0	0	0		38	28	31
Cluster of T-complex protein 1 subunit alpha OS=Homo sapiens OX=9606 GN=TCP1 PE=1 SV=1 (sp|P17987|TCPA_HUMAN)	TCP1	sp|P17987|TCPA_HUMAN	60 kDa	46	28	28		23	18	33		34	31	26		31	22	30		0	2	3		31	31	35
Protein S100-A8 OS=Homo sapiens OX=9606 GN=S100A8 PE=1 SV=1	S100A8	sp|P05109|S10A8_HUMAN	11 kDa	3	0	6		23	18	31		6	3	6		31	30	43		4	5	5		25	27	32
Cluster of 40S ribosomal protein S2 OS=Homo sapiens OX=9606 GN=RPS2 PE=1 SV=2 (sp|P15880|RS2_HUMAN)	RPS2	sp|P15880|RS2_HUMAN	31 kDa	27	21	14		28	20	26		10	8	9		26	30	33		32	37	42		25	22	32
Cluster of Transketolase OS=Homo sapiens OX=9606 GN=TKT PE=1 SV=3 (sp|P29401|TKT_HUMAN)	TKT	sp|P29401|TKT_HUMAN	68 kDa	10	7	7		60	48	47		16	11	11		49	51	54		0	0	3		16	19	23
Destrin OS=Homo sapiens OX=9606 GN=DSTN PE=1 SV=3	DSTN	sp|P60981|DEST_HUMAN	19 kDa	21	12	34		15	16	30		40	42	31		14	15	17		12	16	13		47	31	38
Specifically androgen-regulated gene protein OS=Homo sapiens OX=9606 GN=SARG PE=1 SV=2	SARG	sp|Q9BW04|SARG_HUMAN	64 kDa	30	35	34		12	11	12		54	36	45		22	19	18		34	35	38		6	6	7
Leukocyte elastase inhibitor OS=Homo sapiens OX=9606 GN=SERPINB1 PE=1 SV=1	SERPINB1	sp|P30740|ILEU_HUMAN	43 kDa	42	35	39		29	20	28		18	19	13		37	29	39		0	0	0		16	12	13
Kinesin-1 heavy chain OS=Homo sapiens OX=9606 GN=KIF5B PE=1 SV=1	KIF5B	sp|P33176|KINH_HUMAN	110 kDa	24	14	25		10	5	13		26	28	23		22	15	26		26	31	33		29	21	28
Cluster of Collagen alpha-1(XVII) chain OS=Homo sapiens OX=9606 GN=COL17A1 PE=1 SV=3 (sp|Q9UMD9|COHA1_HUMAN)	COL17A1	sp|Q9UMD9|COHA1_HUMAN	150 kDa	6	15	9		6	7	12		30	17	18		6	2	6		57	58	64		0	0	0
Cluster of Serine/threonine-protein phosphatase 2A 65 kDa regulatory subunit A alpha isoform OS=Homo sapiens OX=9606 GN=PPP2R1A PE=1 SV=4 (sp|P30153|2AAA_HUMAN)	PPP2R1A	sp|P30153|2AAA_HUMAN [2]	65 kDa	35	13	43		16	9	19		41	33	28		25	30	29		2	3	2		28	33	28
Desmoglein-2 OS=Homo sapiens OX=9606 GN=DSG2 PE=1 SV=2	DSG2	sp|Q14126|DSG2_HUMAN	122 kDa	8	5	20		5	0	3		36	24	33		4	2	5		70	84	88		0	0	0
Cluster of ATP-dependent 6-phosphofructokinase, platelet type OS=Homo sapiens OX=9606 GN=PFKP PE=1 SV=2 (sp|Q01813|PFKAP_HUMAN)	PFKP	sp|Q01813|PFKAP_HUMAN	86 kDa	26	9	18		21	14	21		20	11	19		33	25	32		18	27	33		38	33	35
Cluster of Keratin, type I cytoskeletal 23 OS=Homo sapiens OX=9606 GN=KRT23 PE=1 SV=2 (sp|Q9C075|K1C23_HUMAN)	KRT23	sp|Q9C075|K1C23_HUMAN	48 kDa	34	25	38		0	2	4		70	46	53		9	7	8		3	1	4		22	25	22
Splicing factor, proline- and glutamine-rich OS=Homo sapiens OX=9606 GN=SFPQ PE=1 SV=2	SFPQ	sp|P23246|SFPQ_HUMAN	76 kDa	28	20	21		14	10	13		14	15	19		15	18	18		49	51	60		5	6	7
Desmoglein-1 OS=Homo sapiens OX=9606 GN=DSG1 PE=1 SV=2	DSG1	sp|Q02413|DSG1_HUMAN	114 kDa	20	15	24		4	4	4		61	71	71		2	6	4		40	42	46		0	0	2
Cluster of Non-POU domain-containing octamer-binding protein (Fragment) OS=Homo sapiens OX=9606 GN=NONO PE=1 SV=8 (tr|H7C367|H7C367_HUMAN)	NONO	tr|H7C367|H7C367_HUMAN	28 kDa	11	7	9		7	7	12		9	8	9		10	15	13		22	27	26		5	8	10
Cluster of Neutral alpha-glucosidase AB OS=Homo sapiens OX=9606 GN=GANAB PE=1 SV=3 (sp|Q14697|GANAB_HUMAN)	GANAB	sp|Q14697|GANAB_HUMAN [2]	107 kDa	2	3	2		38	31	34		8	15	11		26	34	32		12	12	18		41	32	41
Cluster of ADP-ribosylation factor 4 OS=Homo sapiens OX=9606 GN=ARF4 PE=1 SV=3 (sp|P18085|ARF4_HUMAN)	ARF4	sp|P18085|ARF4_HUMAN [3]	21 kDa	3	0	3		14	25	28		7	9	8		25	24	30		13	15	12		26	13	20
Cluster of Importin subunit beta-1 OS=Homo sapiens OX=9606 GN=KPNB1 PE=1 SV=2 (sp|Q14974|IMB1_HUMAN)	KPNB1	sp|Q14974|IMB1_HUMAN	97 kDa	32	18	44		11	5	15		35	32	32		27	22	25		0	2	0		36	33	33
Galectin-1 OS=Homo sapiens OX=9606 GN=LGALS1 PE=1 SV=2	LGALS1	sp|P09382|LEG1_HUMAN	15 kDa	6	5	11		35	23	38		17	14	13		31	29	34		34	38	37		37	34	34
Cluster of Unconventional myosin-VI OS=Homo sapiens OX=9606 GN=MYO6 PE=1 SV=4 (sp|Q9UM54|MYO6_HUMAN)	MYO6	sp|Q9UM54|MYO6_HUMAN [3]	150 kDa	16	6	16		0	0	0		41	24	33		0	0	6		39	58	51		4	0	2
Cluster of T-complex protein 1 subunit zeta OS=Homo sapiens OX=9606 GN=CCT6A PE=1 SV=3 (sp|P40227|TCPZ_HUMAN)	CCT6A	sp|P40227|TCPZ_HUMAN	58 kDa	29	22	30		21	8	26		18	22	18		24	26	31		0	0	0		28	24	35
Cluster of Glucose-6-phosphate isomerase OS=Homo sapiens OX=9606 GN=GPI PE=1 SV=1 (tr|A0A2U3TZU2|A0A2U3TZU2_HUMAN)	GPI	tr|A0A2U3TZU2|A0A2U3TZU2_HUMAN	67 kDa	20	9	21		28	25	29		2	0	0		35	35	33		0	0	0		11	14	17
Cluster of Trifunctional enzyme subunit alpha, mitochondrial OS=Homo sapiens OX=9606 GN=HADHA PE=1 SV=2 (sp|P40939|ECHA_HUMAN)	HADHA	sp|P40939|ECHA_HUMAN	83 kDa	19	5	11		25	16	28		27	26	20		24	24	31		0	0	0		57	45	54
Cluster of Dystonin OS=Homo sapiens OX=9606 GN=DST PE=1 SV=4 (sp|Q03001|DYST_HUMAN)	DST	sp|Q03001|DYST_HUMAN [3]	861 kDa	4	0	6		0	0	0		16	10	9		0	0	0		24	35	38		0	0	2
60S ribosomal protein L5 OS=Homo sapiens OX=9606 GN=RPL5 PE=1 SV=3	RPL5	sp|P46777|RL5_HUMAN	34 kDa	18	9	9		22	17	28		0	2	0		30	24	30		44	48	47		15	13	15
Annexin A11 OS=Homo sapiens OX=9606 GN=ANXA11 PE=1 SV=1	ANXA11	sp|P50995|ANX11_HUMAN	54 kDa	15	5	25		3	5	7		32	19	23		11	5	11		43	55	48		17	14	26
Cluster of Puromycin-sensitive aminopeptidase OS=Homo sapiens OX=9606 GN=NPEPPS PE=1 SV=2 (sp|P55786|PSA_HUMAN)	NPEPPS	sp|P55786|PSA_HUMAN	103 kDa	35	15	35		11	3	19		17	15	16		43	38	61		0	0	0		27	19	19
Cluster of T-complex protein 1 subunit epsilon OS=Homo sapiens OX=9606 GN=CCT5 PE=1 SV=1 (sp|P48643|TCPE_HUMAN)	CCT5	sp|P48643|TCPE_HUMAN [2]	60 kDa	25	13	22		26	16	31		17	23	23		31	25	38		0	0	0		28	32	39
Cluster of Transforming protein RhoA OS=Homo sapiens OX=9606 GN=RHOA PE=1 SV=1 (sp|P61586|RHOA_HUMAN)	RHOA	sp|P61586|RHOA_HUMAN [3]	22 kDa	11	4	16		31	21	31		14	10	15		26	31	31		19	22	21		28	30	31
Cluster of Nucleolin OS=Homo sapiens OX=9606 GN=NCL PE=1 SV=3 (sp|P19338|NUCL_HUMAN)	NCL	sp|P19338|NUCL_HUMAN	77 kDa	25	15	21		35	28	39		0	0	0		49	38	45		8	9	8		7	7	11
Cluster of LIM domain and actin-binding protein 1 OS=Homo sapiens OX=9606 GN=LIMA1 PE=1 SV=1 (sp|Q9UHB6|LIMA1_HUMAN)	LIMA1	sp|Q9UHB6|LIMA1_HUMAN	85 kDa	29	14	18		10	14	15		19	25	13		14	15	15		21	29	30		18	18	14
Cluster of Polyadenylate-binding protein 3 OS=Homo sapiens OX=9606 GN=PABPC3 PE=1 SV=2 (sp|Q9H361|PABP3_HUMAN)	PABPC3	sp|Q9H361|PABP3_HUMAN [5]	70 kDa	9	3	4		0	0	4		0	0	0		8	12	16		31	30	38		3	0	1
Cluster of Annexin A5 OS=Homo sapiens OX=9606 GN=ANXA5 PE=1 SV=2 (sp|P08758|ANXA5_HUMAN)	ANXA5	sp|P08758|ANXA5_HUMAN [2]	36 kDa	29	12	19		39	30	43		0	4	4		39	45	46		3	4	0		48	39	40
Cluster of Nucleophosmin OS=Homo sapiens OX=9606 GN=NPM1 PE=1 SV=2 (sp|P06748|NPM_HUMAN)	NPM1	sp|P06748|NPM_HUMAN	33 kDa	26	16	28		31	32	35		9	20	9		31	35	36		6	5	4		14	18	20
Cluster of Myosin light polypeptide 6 OS=Homo sapiens OX=9606 GN=MYL6 PE=1 SV=1 (tr|F8VZU9|F8VZU9_HUMAN)	MYL6	tr|F8VZU9|F8VZU9_HUMAN [2]	12 kDa	8	0	0		30	25	32		17	7	12		36	30	34		0	0	5		46	42	51
Cluster of UTP--glucose-1-phosphate uridylyltransferase OS=Homo sapiens OX=9606 GN=UGP2 PE=1 SV=5 (sp|Q16851|UGPA_HUMAN)	UGP2	sp|Q16851|UGPA_HUMAN [2]	57 kDa	21	7	13		41	34	39		0	0	0		44	50	46		5	6	9		20	14	23
Protein FAM83H OS=Homo sapiens OX=9606 GN=FAM83H PE=1 SV=1	FAM83H	tr|A0A494C1T9|A0A494C1T9_HUMAN	149 kDa	22	12	25		3	0	0		56	42	54		3	0	3		13	26	18		18	17	19
Plakophilin-2 OS=Homo sapiens OX=9606 GN=PKP2 PE=1 SV=2	PKP2	sp|Q99959|PKP2_HUMAN	97 kDa	19	14	23		0	0	0		28	21	22		0	0	0		65	80	95		0	0	0
Cluster of LIM and SH3 domain protein 1 OS=Homo sapiens OX=9606 GN=LASP1 PE=1 SV=2 (sp|Q14847|LASP1_HUMAN)	LASP1	sp|Q14847|LASP1_HUMAN [2]	30 kDa	13	23	15		12	0	12		17	29	20		14	11	14		33	41	44		0	0	0
Cluster of Cytoplasmic FMR1-interacting protein 1 OS=Homo sapiens OX=9606 GN=CYFIP1 PE=1 SV=1 (sp|Q7L576|CYFP1_HUMAN)	CYFIP1	sp|Q7L576|CYFP1_HUMAN [2]	145 kDa	20	12	26		2	0	0		17	19	12		5	8	12		19	22	16		11	9	13
Cluster of Myosin regulatory light chain 12A OS=Homo sapiens OX=9606 GN=MYL12A PE=1 SV=1 (tr|J3QRS3|J3QRS3_HUMAN)	MYL12A	tr|J3QRS3|J3QRS3_HUMAN [2]	20 kDa	13	0	16		38	28	32		11	11	10		43	42	38		11	12	13		36	32	37
Cluster of GTP-binding nuclear protein Ran OS=Homo sapiens OX=9606 GN=RAN PE=1 SV=3 (sp|P62826|RAN_HUMAN)	RAN	sp|P62826|RAN_HUMAN [2]	24 kDa	17	17	11		32	31	28		15	9	14		29	25	34		12	17	14		27	26	33
Protein S100-A14 OS=Homo sapiens OX=9606 GN=S100A14 PE=1 SV=1	S100A14	sp|Q9HCY8|S10AE_HUMAN	12 kDa	16	3	19		11	11	17		25	19	18		16	16	19		41	37	44		18	16	19
Bifunctional glutamate/proline--tRNA ligase OS=Homo sapiens OX=9606 GN=EPRS1 PE=1 SV=5	EPRS1	sp|P07814|SYEP_HUMAN	171 kDa	37	32	36		2	2	5		36	24	23		12	10	17		0	0	0		25	22	24
40S ribosomal protein S8 OS=Homo sapiens OX=9606 GN=RPS8 PE=1 SV=2	RPS8	sp|P62241|RS8_HUMAN	24 kDa	24	17	16		27	20	31		5	4	4		26	24	28		27	30	32		27	19	25
Cluster of Coatomer subunit alpha OS=Homo sapiens OX=9606 GN=COPA PE=1 SV=1 (tr|A0A3B3IT15|A0A3B3IT15_HUMAN)	COPA	tr|A0A3B3IT15|A0A3B3IT15_HUMAN [2]	136 kDa	25	14	31		0	0	0		33	30	37		8	5	8		4	5	7		14	12	17
Cluster of Ribonuclease inhibitor OS=Homo sapiens OX=9606 GN=RNH1 PE=1 SV=2 (sp|P13489|RINI_HUMAN)	RNH1	sp|P13489|RINI_HUMAN	50 kDa	20	22	30		8	5	23		32	17	28		20	15	30		9	11	18		24	22	41
Cluster of Heat shock 70 kDa protein 4L OS=Homo sapiens OX=9606 GN=HSPA4L PE=1 SV=1 (tr|E9PDE8|E9PDE8_HUMAN)	HSPA4L	tr|E9PDE8|E9PDE8_HUMAN [2]	92 kDa	20	9	22		17	12	17		25	24	23		15	14	23		10	14	12		22	19	27
T-complex protein 1 subunit delta OS=Homo sapiens OX=9606 GN=CCT4 PE=1 SV=4	CCT4	sp|P50991|TCPD_HUMAN	58 kDa	28	24	18		19	17	23		22	18	21		24	21	23		5	7	4		23	22	27
eIF-2-alpha kinase activator GCN1 OS=Homo sapiens OX=9606 GN=GCN1 PE=1 SV=6	GCN1	sp|Q92616|GCN1_HUMAN	293 kDa	27	9	36		2	0	3		20	20	26		0	0	0		28	37	34		22	17	23
Cluster of Glycogen phosphorylase, liver form OS=Homo sapiens OX=9606 GN=PYGL PE=1 SV=4 (sp|P06737|PYGL_HUMAN)	PYGL	sp|P06737|PYGL_HUMAN	97 kDa	42	19	29		22	13	29		0	1	0		37	41	47		1	6	9		15	16	14
Peroxiredoxin-5, mitochondrial OS=Homo sapiens OX=9606 GN=PRDX5 PE=1 SV=4	PRDX5	sp|P30044|PRDX5_HUMAN	22 kDa	25	11	26		20	20	28		32	16	19		30	24	34		7	8	11		31	28	38
Cluster of Sulfide:quinone oxidoreductase, mitochondrial OS=Homo sapiens OX=9606 GN=SQOR PE=1 SV=1 (sp|Q9Y6N5|SQOR_HUMAN)	SQOR	sp|Q9Y6N5|SQOR_HUMAN	50 kDa	21	4	19		18	18	22		0	0	0		32	28	34		0	0	0		43	32	42
Cluster of Protein S100 OS=Homo sapiens OX=9606 GN=S100A2 PE=1 SV=1 (tr|A0A590UJ49|A0A590UJ49_HUMAN)	S100A2	tr|A0A590UJ49|A0A590UJ49_HUMAN [2]	11 kDa	19	5	15		30	21	29		20	15	20		35	20	46		3	7	11		32	27	34
Staphylococcal nuclease domain-containing protein 1 OS=Homo sapiens OX=9606 GN=SND1 PE=1 SV=1	SND1	sp|Q7KZF4|SND1_HUMAN	102 kDa	21	15	22		7	0	16		23	25	24		15	13	14		0	2	2		26	11	28
Cluster of 60S ribosomal protein L8 OS=Homo sapiens OX=9606 GN=RPL8 PE=1 SV=2 (sp|P62917|RL8_HUMAN)	RPL8	sp|P62917|RL8_HUMAN	28 kDa	10	15	15		21	15	17		5	4	3		25	20	19		31	36	31		16	15	21
4F2 cell-surface antigen heavy chain OS=Homo sapiens OX=9606 GN=SLC3A2 PE=1 SV=1	SLC3A2	tr|J3KPF3|J3KPF3_HUMAN	68 kDa	0	0	5		7	11	10		4	0	2		14	3	12		71	98	93		0	0	3
Cluster of Stress-induced-phosphoprotein 1 OS=Homo sapiens OX=9606 GN=STIP1 PE=1 SV=1 (sp|P31948|STIP1_HUMAN)	STIP1	sp|P31948|STIP1_HUMAN	63 kDa	15	8	10		16	20	19		22	25	21		18	22	32		21	16	21		12	11	16
Cluster of Actin-related protein 2 OS=Homo sapiens OX=9606 GN=ACTR2 PE=1 SV=1 (sp|P61160|ARP2_HUMAN)	ACTR2	sp|P61160|ARP2_HUMAN [2]	45 kDa	4	5	14		27	21	28		7	4	8		22	23	26		2	4	0		28	24	22
Cluster of Tight junction protein ZO-2 (Fragment) OS=Homo sapiens OX=9606 GN=TJP2 PE=1 SV=1 (tr|A0A3B3IU26|A0A3B3IU26_HUMAN)	TJP2	tr|A0A3B3IU26|A0A3B3IU26_HUMAN [4]	17 kDa	11	0	11		0	0	0		30	24	29		0	9	19		22	27	26		0	0	0
Cluster of AP-1 complex subunit beta-1 OS=Homo sapiens OX=9606 GN=AP1B1 PE=1 SV=2 (sp|Q10567|AP1B1_HUMAN)	AP1B1	sp|Q10567|AP1B1_HUMAN [2]	105 kDa	10	6	26		5	0	6		14	15	13		20	13	20		29	43	47		20	8	21
Cluster of Kinectin OS=Homo sapiens OX=9606 GN=KTN1 PE=1 SV=1 (sp|Q86UP2|KTN1_HUMAN)	KTN1	sp|Q86UP2|KTN1_HUMAN	156 kDa	12	14	10		13	16	15		0	6	6		23	21	26		28	28	23		11	5	8
Cluster of Nucleoside diphosphate kinase A OS=Homo sapiens OX=9606 GN=NME1 PE=1 SV=1 (sp|P15531|NDKA_HUMAN)	NME1	sp|P15531|NDKA_HUMAN [3]	17 kDa	12	0	0		45	36	62		0	0	0		40	37	51		0	0	0		11	6	26
Cluster of 60S ribosomal protein L23a OS=Homo sapiens OX=9606 GN=RPL23A PE=1 SV=1 (sp|P62750|RL23A_HUMAN)	RPL23A	sp|P62750|RL23A_HUMAN [2]	18 kDa	28	18	19		21	0	18		0	0	0		36	25	33		54	58	49		0	0	0
Interleukin-1 receptor antagonist protein OS=Homo sapiens OX=9606 GN=IL1RN PE=1 SV=1	IL1RN	sp|P18510|IL1RA_HUMAN	20 kDa	0	0	13		23	19	32		23	16	18		29	30	39		0	0	0		33	25	29
Cluster of Testin OS=Homo sapiens OX=9606 GN=TES PE=1 SV=1 (sp|Q9UGI8|TES_HUMAN)	TES	sp|Q9UGI8|TES_HUMAN [2]	48 kDa	13	15	17		5	7	6		18	24	20		7	9	10		35	28	31		19	9	16
Cluster of Small proline-rich protein 2D OS=Homo sapiens OX=9606 GN=SPRR2D PE=2 SV=2 (sp|P22532|SPR2D_HUMAN)	SPRR2D	sp|P22532|SPR2D_HUMAN [3]	8 kDa	8	9	25		0	0	0		21	17	25		0	0	0		99	88	100		0	3	9
Leukotriene A-4 hydrolase OS=Homo sapiens OX=9606 GN=LTA4H PE=1 SV=2	LTA4H	sp|P09960|LKHA4_HUMAN	69 kDa	52	27	32		18	6	19		3	8	2		34	25	42		0	0	0		5	13	5
T-complex protein 1 subunit eta OS=Homo sapiens OX=9606 GN=CCT7 PE=1 SV=2	CCT7	sp|Q99832|TCPH_HUMAN	59 kDa	19	14	15		22	18	20		10	14	15		30	21	33		0	0	0		27	21	22
Cluster of Protein transport protein Sec31A OS=Homo sapiens OX=9606 GN=SEC31A PE=1 SV=1 (tr|D6REX3|D6REX3_HUMAN)	SEC31A	tr|D6REX3|D6REX3_HUMAN [2]	136 kDa	22	12	14		0	0	6		30	23	22		10	5	13		34	37	42		8	0	6
Cluster of PDZ and LIM domain protein 5 OS=Homo sapiens OX=9606 GN=PDLIM5 PE=1 SV=5 (sp|Q96HC4|PDLI5_HUMAN)	PDLIM5	sp|Q96HC4|PDLI5_HUMAN	64 kDa	18	11	15		9	6	15		23	24	21		11	11	12		18	19	23		11	5	7
Cluster of 40S ribosomal protein S11 OS=Homo sapiens OX=9606 GN=RPS11 PE=1 SV=3 (sp|P62280|RS11_HUMAN)	RPS11	sp|P62280|RS11_HUMAN	18 kDa	12	9	6		22	14	21		7	4	6		26	18	21		24	29	38		19	17	21
Cluster of Rab GDP dissociation inhibitor beta OS=Homo sapiens OX=9606 GN=GDI2 PE=1 SV=2 (sp|P50395|GDIB_HUMAN)	GDI2	sp|P50395|GDIB_HUMAN [2]	51 kDa	44	18	46		20	14	26		0	0	0		40	38	50		0	0	0		5	7	7
Cluster of Ras-related protein Rab-1B OS=Homo sapiens OX=9606 GN=RAB1B PE=1 SV=1 (sp|Q9H0U4|RAB1B_HUMAN)	RAB1B	sp|Q9H0U4|RAB1B_HUMAN [6]	22 kDa	5	2	4		22	16	18		6	8	4		18	18	26		19	27	26		18	17	17
Cluster of Ras-related protein Rab-6A OS=Homo sapiens OX=9606 GN=RAB6A PE=1 SV=3 (sp|P20340|RAB6A_HUMAN)	RAB6A	sp|P20340|RAB6A_HUMAN	24 kDa	0	0	2		20	12	17		12	2	7		19	19	21		33	33	31		9	5	7
BAG family molecular chaperone regulator 3 OS=Homo sapiens OX=9606 GN=BAG3 PE=1 SV=3	BAG3	sp|O95817|BAG3_HUMAN	62 kDa	8	7	14		7	9	14		14	17	15		26	20	26		47	55	54		2	0	2
Cluster of Calnexin OS=Homo sapiens OX=9606 GN=CANX PE=1 SV=2 (sp|P27824|CALX_HUMAN)	CANX	sp|P27824|CALX_HUMAN	68 kDa	0	0	0		36	51	41		0	0	0		35	33	35		14	21	14		22	22	30
Cluster of Cullin-associated NEDD8-dissociated protein 1 OS=Homo sapiens OX=9606 GN=CAND1 PE=1 SV=2 (sp|Q86VP6|CAND1_HUMAN)	CAND1	sp|Q86VP6|CAND1_HUMAN	136 kDa	34	11	29		5	0	8		21	20	15		25	18	28		2	0	0		32	25	31
Cluster of Asparagine--tRNA ligase, cytoplasmic OS=Homo sapiens OX=9606 GN=NARS1 PE=1 SV=1 (sp|O43776|SYNC_HUMAN)	NARS1	sp|O43776|SYNC_HUMAN	63 kDa	11	10	26		3	5	14		18	22	21		15	15	22		10	11	10		26	21	28
Cluster of Ras GTPase-activating protein-binding protein 1 OS=Homo sapiens OX=9606 GN=G3BP1 PE=1 SV=1 (sp|Q13283|G3BP1_HUMAN)	G3BP1	sp|Q13283|G3BP1_HUMAN [2]	52 kDa	13	7	13		13	7	12		7	10	5		16	12	13		36	47	55		2	3	2
Cluster of C-1-tetrahydrofolate synthase, cytoplasmic OS=Homo sapiens OX=9606 GN=MTHFD1 PE=1 SV=3 (sp|P11586|C1TC_HUMAN)	MTHFD1	sp|P11586|C1TC_HUMAN [2]	102 kDa	29	24	29		0	0	7		43	35	31		10	7	11		0	0	0		16	13	19
Cluster of Far upstream element-binding protein 1 OS=Homo sapiens OX=9606 GN=FUBP1 PE=1 SV=3 (sp|Q96AE4|FUBP1_HUMAN)	FUBP1	sp|Q96AE4|FUBP1_HUMAN [3]	68 kDa	8	12	15		20	19	19		11	18	7		20	21	26		45	52	52		0	0	0
Cluster of Actin-related protein 2/3 complex subunit 1B OS=Homo sapiens OX=9606 GN=ARPC1B PE=1 SV=3 (sp|O15143|ARC1B_HUMAN)	ARPC1B	sp|O15143|ARC1B_HUMAN [3]	41 kDa	9	11	8		20	21	31		8	13	13		20	27	31		5	6	5		26	18	27
Keratin, type II cytoskeletal 78 OS=Homo sapiens OX=9606 GN=KRT78 PE=1 SV=2	KRT78	sp|Q8N1N4|K2C78_HUMAN	57 kDa	21	17	33		0	1	0		70	42	57		3	1	2		0	0	0		24	15	30
Cluster of Hydroxysteroid (17-beta) dehydrogenase 4, isoform CRA_a OS=Homo sapiens OX=9606 GN=HSD17B4 PE=1 SV=1 (tr|G5E9S2|G5E9S2_HUMAN)	HSD17B4	tr|G5E9S2|G5E9S2_HUMAN	65 kDa	18	11	12		18	12	14		4	0	0		27	27	24		0	0	0		38	18	32
Chloride intracellular channel protein 1 OS=Homo sapiens OX=9606 GN=CLIC1 PE=1 SV=4	CLIC1	sp|O00299|CLIC1_HUMAN	27 kDa	18	6	12		17	18	30		26	25	28		25	19	29		10	8	10		35	25	33
Trifunctional enzyme subunit beta, mitochondrial OS=Homo sapiens OX=9606 GN=HADHB PE=1 SV=3	HADHB	sp|P55084|ECHB_HUMAN	51 kDa	9	5	4		27	25	31		11	7	9		17	16	25		0	0	0		48	39	42
Cluster of Vimentin OS=Homo sapiens OX=9606 GN=VIM PE=1 SV=4 (sp|P08670|VIME_HUMAN)	VIM	sp|P08670|VIME_HUMAN	54 kDa	16	9	10		57	37	48		0	0	0		18	29	20		0	0	0		15	13	10
Macrophage-capping protein OS=Homo sapiens OX=9606 GN=CAPG PE=1 SV=2	CAPG	sp|P40121|CAPG_HUMAN	38 kDa	20	20	12		34	23	27		25	24	28		29	30	31		2	2	0		11	11	11
Cluster of 40S ribosomal protein S19 OS=Homo sapiens OX=9606 GN=RPS19 PE=1 SV=2 (sp|P39019|RS19_HUMAN)	RPS19	sp|P39019|RS19_HUMAN	16 kDa	10	12	9		27	19	20		0	0	0		24	27	32		35	50	45		5	7	0
Cluster of Brain-specific angiogenesis inhibitor 1-associated protein 2 OS=Homo sapiens OX=9606 GN=BAIAP2 PE=1 SV=1 (sp|Q9UQB8|BAIP2_HUMAN)	BAIAP2	sp|Q9UQB8|BAIP2_HUMAN [3]	61 kDa	8	8	11		0	6	6		21	14	19		0	0	3		46	59	49		0	0	0
Cluster of Glycine--tRNA ligase OS=Homo sapiens OX=9606 GN=GARS1 PE=1 SV=3 (sp|P41250|GARS_HUMAN)	GARS1	sp|P41250|GARS_HUMAN	83 kDa	11	6	12		20	12	22		19	18	19		26	19	21		0	0	0		28	22	25
Cluster of Valine--tRNA ligase OS=Homo sapiens OX=9606 GN=VARS1 PE=1 SV=4 (sp|P26640|SYVC_HUMAN)	VARS1	sp|P26640|SYVC_HUMAN	140 kDa	21	11	30		4	0	5		19	27	20		10	11	14		17	17	14		11	17	18
Cluster of Actin-related protein 2/3 complex subunit 2 OS=Homo sapiens OX=9606 GN=ARPC2 PE=1 SV=1 (sp|O15144|ARPC2_HUMAN)	ARPC2	sp|O15144|ARPC2_HUMAN	34 kDa	2	0	0		37	20	37		0	0	0		35	33	33		0	0	0		23	18	28
Cluster of Protein NDRG1 OS=Homo sapiens OX=9606 GN=NDRG1 PE=1 SV=1 (sp|Q92597|NDRG1_HUMAN)	NDRG1	sp|Q92597|NDRG1_HUMAN	43 kDa	14	7	10		15	14	21		10	14	8		20	23	26		23	30	34		15	17	16
Cluster of Cysteine and glycine-rich protein 1 OS=Homo sapiens OX=9606 GN=CSRP1 PE=1 SV=1 (tr|E9PP21|E9PP21_HUMAN)	CSRP1	tr|E9PP21|E9PP21_HUMAN [2]	17 kDa	0	0	0		0	6	0		29	18	22		14	0	23		23	35	28		0	14	0
Cluster of 60S ribosomal protein L15 OS=Homo sapiens OX=9606 GN=RPL15 PE=1 SV=2 (sp|P61313|RL15_HUMAN)	RPL15	sp|P61313|RL15_HUMAN [2]	24 kDa	17	16	7		17	8	20		3	5	2		18	20	23		17	18	17		18	16	21
Cluster of Vasodilator-stimulated phosphoprotein OS=Homo sapiens OX=9606 GN=VASP PE=1 SV=3 (sp|P50552|VASP_HUMAN)	VASP	sp|P50552|VASP_HUMAN	40 kDa	20	20	16		12	7	12		12	9	9		14	10	9		47	53	48		11	9	10
Cluster of Reticulon-4 OS=Homo sapiens OX=9606 GN=RTN4 PE=1 SV=2 (sp|Q9NQC3|RTN4_HUMAN)	RTN4	sp|Q9NQC3|RTN4_HUMAN [2]	130 kDa	0	0	0		29	18	28		0	0	0		21	22	25		12	14	11		24	14	24
Cluster of High density lipoprotein binding protein (Vigilin), isoform CRA_a OS=Homo sapiens OX=9606 GN=HDLBP PE=1 SV=1 (tr|A0A024R4E5|A0A024R4E5_HUMAN)	HDLBP	tr|A0A024R4E5|A0A024R4E5_HUMAN	141 kDa	23	19	18		0	0	2		23	17	13		4	2	7		24	24	30		5	6	3
Aspartate aminotransferase, mitochondrial OS=Homo sapiens OX=9606 GN=GOT2 PE=1 SV=3	GOT2	sp|P00505|AATM_HUMAN	48 kDa	0	0	0		35	29	37		0	0	0		31	30	35		0	0	0		28	33	38
Cluster of Proliferation-associated protein 2G4 OS=Homo sapiens OX=9606 GN=PA2G4 PE=1 SV=3 (sp|Q9UQ80|PA2G4_HUMAN)	PA2G4	sp|Q9UQ80|PA2G4_HUMAN	44 kDa	20	18	27		19	20	23		19	23	17		29	24	28		3	4	2		18	16	18
Cluster of Tyrosine--tRNA ligase, cytoplasmic OS=Homo sapiens OX=9606 GN=YARS1 PE=1 SV=4 (sp|P54577|SYYC_HUMAN)	YARS1	sp|P54577|SYYC_HUMAN	59 kDa	24	15	27		8	2	11		19	19	14		19	14	21		2	5	4		18	14	17
Cluster of Cystatin-B OS=Homo sapiens OX=9606 GN=CSTB PE=1 SV=2 (sp|P04080|CYTB_HUMAN)	CSTB	sp|P04080|CYTB_HUMAN	11 kDa	14	5	20		18	19	22		14	13	17		28	26	31		0	0	0		14	10	18
Cluster of Ribosome-binding protein 1 OS=Homo sapiens OX=9606 GN=RRBP1 PE=1 SV=5 (sp|Q9P2E9|RRBP1_HUMAN)	RRBP1	sp|Q9P2E9|RRBP1_HUMAN	152 kDa	12	12	9		15	14	16		6	8	5		15	16	18		5	7	9		7	7	4
Cluster of RNA-binding motif protein, X chromosome OS=Homo sapiens OX=9606 GN=RBMX PE=1 SV=3 (sp|P38159|RBMX_HUMAN)	RBMX	sp|P38159|RBMX_HUMAN [2]	42 kDa	11	7	11		9	13	8		0	2	0		8	10	8		43	45	41		0	0	0
Early endosome antigen 1 OS=Homo sapiens OX=9606 GN=EEA1 PE=1 SV=2	EEA1	sp|Q15075|EEA1_HUMAN	162 kDa	0	2	4		6	4	6		12	13	8		7	9	11		25	31	31		8	11	7
Cytoskeleton-associated protein 4 OS=Homo sapiens OX=9606 GN=CKAP4 PE=1 SV=2	CKAP4	sp|Q07065|CKAP4_HUMAN	66 kDa	0	0	0		25	16	23		0	0	0		20	16	14		11	21	21		13	12	20
ATP-dependent RNA helicase A OS=Homo sapiens OX=9606 GN=DHX9 PE=1 SV=4	DHX9	sp|Q08211|DHX9_HUMAN	141 kDa	21	11	20		4	4	10		8	11	6		13	12	14		17	22	24		11	9	11
Cluster of Beta/gamma crystallin domain-containing protein 2 OS=Homo sapiens OX=9606 GN=CRYBG2 PE=1 SV=2 (tr|E7ET48|E7ET48_HUMAN)	CRYBG2	tr|E7ET48|E7ET48_HUMAN [2]	212 kDa	17	22	20		2	0	0		40	18	35		0	0	0		11	8	8		12	9	14
Peptidyl-prolyl cis-trans isomerase B OS=Homo sapiens OX=9606 GN=PPIB PE=1 SV=2	PPIB	sp|P23284|PPIB_HUMAN	24 kDa	10	7	9		31	24	28		2	3	3		22	24	27		2	3	0		6	8	10
Transgelin OS=Homo sapiens OX=9606 GN=TAGLN PE=1 SV=4	TAGLN	sp|Q01995|TAGL_HUMAN	23 kDa	21	6	15		18	13	26		2	3	2		17	13	12		32	42	49		3	2	4
Cluster of ADP/ATP translocase 2 OS=Homo sapiens OX=9606 GN=SLC25A5 PE=1 SV=7 (sp|P05141|ADT2_HUMAN)	SLC25A5	sp|P05141|ADT2_HUMAN [3]	33 kDa	0	0	0		30	11	23		0	0	0		27	22	24		0	0	0		33	12	25
Ras-related protein Rab-11A OS=Homo sapiens OX=9606 GN=RAB11A PE=1 SV=3	RAB11A	sp|P62491|RB11A_HUMAN (+1)	24 kDa	0	0	5		25	16	28		4	3	4		25	19	28		21	31	29		25	17	15
X-ray repair cross-complementing protein 5 OS=Homo sapiens OX=9606 GN=XRCC5 PE=1 SV=3	XRCC5	sp|P13010|XRCC5_HUMAN	83 kDa	34	12	23		7	5	8		16	17	10		15	14	22		6	10	12		21	14	18
Cluster of 40S ribosomal protein S5 OS=Homo sapiens OX=9606 GN=RPS5 PE=1 SV=4 (sp|P46782|RS5_HUMAN)	RPS5	sp|P46782|RS5_HUMAN	23 kDa	10	13	6		30	11	27		0	0	0		23	19	30		19	18	19		17	16	26
Cluster of Histone H3 OS=Homo sapiens OX=9606 GN=H3-2 PE=1 SV=1 (tr|Q5TEC6|Q5TEC6_HUMAN)	H3-2	tr|Q5TEC6|Q5TEC6_HUMAN [6]	15 kDa	0	0	0		12	13	15		0	0	0		13	10	12		0	0	0		16	16	15
14-3-3 protein theta OS=Homo sapiens OX=9606 GN=YWHAQ PE=1 SV=1	YWHAQ	sp|P27348|1433T_HUMAN	28 kDa	12	17	15		29	26	31		14	16	18		25	22	27		2	1	2		23	26	27
Cluster of Actin-related protein 3 OS=Homo sapiens OX=9606 GN=ACTR3 PE=1 SV=3 (sp|P61158|ARP3_HUMAN)	ACTR3	sp|P61158|ARP3_HUMAN	47 kDa	12	7	11		29	16	26		7	8	14		22	24	27		0	3	2		21	20	21
Cluster of MICOS complex subunit MIC60 OS=Homo sapiens OX=9606 GN=IMMT PE=1 SV=1 (tr|A0A087WYS0|A0A087WYS0_HUMAN)	IMMT	tr|A0A087WYS0|A0A087WYS0_HUMAN [3]	41 kDa	0	0	0		27	24	19		0	0	0		16	21	24		0	0	0		21	19	20
Cluster of Cytosolic non-specific dipeptidase OS=Homo sapiens OX=9606 GN=CNDP2 PE=1 SV=2 (sp|Q96KP4|CNDP2_HUMAN)	CNDP2	sp|Q96KP4|CNDP2_HUMAN	53 kDa	26	12	23		15	18	25		13	14	20		26	28	31		0	0	0		8	8	9
Peroxiredoxin-6 OS=Homo sapiens OX=9606 GN=PRDX6 PE=1 SV=3	PRDX6	sp|P30041|PRDX6_HUMAN	25 kDa	16	5	20		14	8	15		7	3	8		19	17	22		4	9	8		21	17	20
Aldehyde dehydrogenase family 1 member A3 OS=Homo sapiens OX=9606 GN=ALDH1A3 PE=1 SV=2	ALDH1A3	sp|P47895|AL1A3_HUMAN	56 kDa	18	9	25		12	16	20		4	7	7		33	22	34		0	0	0		28	20	23
Cluster of 40S ribosomal protein S18 OS=Homo sapiens OX=9606 GN=RPS18 PE=1 SV=3 (sp|P62269|RS18_HUMAN)	RPS18	sp|P62269|RS18_HUMAN	18 kDa	10	13	12		16	14	19		0	0	0		14	16	16		15	17	21		13	12	9
Rho GTPase-activating protein 1 OS=Homo sapiens OX=9606 GN=ARHGAP1 PE=1 SV=1	ARHGAP1	sp|Q07960|RHG01_HUMAN	50 kDa	6	2	11		15	12	15		3	12	5		13	12	19		28	43	38		22	11	23
Cluster of Guanine nucleotide-binding protein G(I)/G(S)/G(T) subunit beta-2 OS=Homo sapiens OX=9606 GN=GNB2 PE=1 SV=3 (sp|P62879|GBB2_HUMAN)	GNB2	sp|P62879|GBB2_HUMAN [2]	37 kDa	8	4	6		9	9	16		11	6	9		13	8	8		31	35	43		13	9	12
Cluster of Drebrin-like protein OS=Homo sapiens OX=9606 GN=DBNL PE=1 SV=1 (tr|B4DDD6|B4DDD6_HUMAN)	DBNL	tr|B4DDD6|B4DDD6_HUMAN [2]	46 kDa	14	16	17		11	0	8		24	25	25		9	7	9		41	40	46		3	2	2
Tumor-associated calcium signal transducer 2 OS=Homo sapiens OX=9606 GN=TACSTD2 PE=1 SV=3	TACSTD2	sp|P09758|TACD2_HUMAN	36 kDa	0	7	12		14	13	11		9	4	4		13	6	9		63	64	58		4	4	4
Cluster of Y-box-binding protein 3 OS=Homo sapiens OX=9606 GN=YBX3 PE=1 SV=4 (sp|P16989|YBOX3_HUMAN)	YBX3	sp|P16989|YBOX3_HUMAN [2]	40 kDa	9	0	2		29	29	24		0	0	0		29	26	31		24	19	22		2	2	5
Cluster of Bifunctional purine biosynthesis protein PURH OS=Homo sapiens OX=9606 GN=ATIC PE=1 SV=3 (sp|P31939|PUR9_HUMAN)	ATIC	sp|P31939|PUR9_HUMAN	65 kDa	12	11	15		7	5	12		6	9	6		17	15	19		8	19	23		22	15	23
40S ribosomal protein S7 OS=Homo sapiens OX=9606 GN=RPS7 PE=1 SV=1	RPS7	sp|P62081|RS7_HUMAN	22 kDa	15	12	8		19	15	27		0	3	0		22	23	29		17	19	20		16	12	16
Cluster of Unconventional myosin-Ib OS=Homo sapiens OX=9606 GN=MYO1B PE=1 SV=3 (sp|O43795|MYO1B_HUMAN)	MYO1B	sp|O43795|MYO1B_HUMAN [2]	132 kDa	18	7	14		0	0	0		21	14	13		5	2	7		11	16	17		20	12	21
Cluster of E3 ubiquitin-protein ligase HUWE1 OS=Homo sapiens OX=9606 GN=HUWE1 PE=1 SV=3 (sp|Q7Z6Z7|HUWE1_HUMAN)	HUWE1	sp|Q7Z6Z7|HUWE1_HUMAN	482 kDa	22	17	20		0	0	6		15	12	8		6	7	10		6	11	9		13	10	10
Cluster of 60S acidic ribosomal protein P0 (Fragment) OS=Homo sapiens OX=9606 GN=RPLP0 PE=1 SV=1 (tr|F8VPE8|F8VPE8_HUMAN)	RPLP0	tr|F8VPE8|F8VPE8_HUMAN	17 kDa	5	0	4		15	17	17		0	0	0		18	17	19		0	0	0		16	16	24
Caveolin-1 OS=Homo sapiens OX=9606 GN=CAV1 PE=1 SV=4	CAV1	sp|Q03135|CAV1_HUMAN	20 kDa	0	0	5		25	19	28		0	0	0		25	19	21		32	27	28		15	10	17
Cluster of Dual oxidase 1 OS=Homo sapiens OX=9606 GN=DUOX1 PE=1 SV=1 (sp|Q9NRD9|DUOX1_HUMAN)	DUOX1	sp|Q9NRD9|DUOX1_HUMAN [3]	177 kDa	6	4	9		0	2	0		21	11	24		5	0	2		45	58	49		0	0	0
Cluster of Heterogeneous nuclear ribonucleoprotein H2 OS=Homo sapiens OX=9606 GN=HNRNPH2 PE=1 SV=1 (sp|P55795|HNRH2_HUMAN)	HNRNPH2	sp|P55795|HNRH2_HUMAN [2]	49 kDa	9	11	11		4	9	12		12	15	14		8	10	5		9	14	10		13	11	12
60S ribosomal protein L31 OS=Homo sapiens OX=9606 GN=RPL31 PE=1 SV=1	RPL31	sp|P62899|RL31_HUMAN	14 kDa	13	10	17		12	18	17		3	3	5		15	15	23		25	20	27		13	14	17
PDZ and LIM domain protein 1 OS=Homo sapiens OX=9606 GN=PDLIM1 PE=1 SV=4	PDLIM1	sp|O00151|PDLI1_HUMAN	36 kDa	2	0	2		0	3	4		12	13	14		13	7	10		49	63	67		2	0	4
Cluster of Tight junction protein 1 (Zona occludens 1), isoform CRA_d OS=Homo sapiens OX=9606 GN=TJP1 PE=1 SV=1 (tr|H0YKB1|H0YKB1_HUMAN)	TJP1	tr|H0YKB1|H0YKB1_HUMAN [2]	42 kDa	6	8	5		4	7	5		15	11	14		5	7	7		23	32	37		4	0	0
Cluster of Elongation factor 1-delta OS=Homo sapiens OX=9606 GN=EEF1D PE=1 SV=1 (tr|E9PRY8|E9PRY8_HUMAN)	EEF1D	tr|E9PRY8|E9PRY8_HUMAN	77 kDa	17	12	10		26	22	21		2	5	4		23	22	27		6	7	8		12	14	9
Cluster of Transaldolase OS=Homo sapiens OX=9606 GN=TALDO1 PE=1 SV=2 (sp|P37837|TALDO_HUMAN)	TALDO1	sp|P37837|TALDO_HUMAN	38 kDa	26	3	22		16	8	24		14	3	3		28	26	34		5	3	3		5	7	9
RelA-associated inhibitor OS=Homo sapiens OX=9606 GN=PPP1R13L PE=1 SV=4	PPP1R13L	sp|Q8WUF5|IASPP_HUMAN	89 kDa	8	8	12		5	4	9		12	11	10		10	11	10		41	51	49		7	4	6
Cluster of Aspartate--tRNA ligase, cytoplasmic OS=Homo sapiens OX=9606 GN=DARS1 PE=1 SV=2 (sp|P14868|SYDC_HUMAN)	DARS1	sp|P14868|SYDC_HUMAN	57 kDa	6	0	11		11	7	13		13	13	12		14	11	22		0	0	0		20	18	18
Protein S100-A6 OS=Homo sapiens OX=9606 GN=S100A6 PE=1 SV=1	S100A6	sp|P06703|S10A6_HUMAN	10 kDa	12	0	0		10	17	11		11	11	8		11	18	13		0	0	0		0	0	16
Peptidyl-prolyl cis-trans isomerase FKBP4 OS=Homo sapiens OX=9606 GN=FKBP4 PE=1 SV=3	FKBP4	sp|Q02790|FKBP4_HUMAN	52 kDa	18	14	17		10	8	14		13	12	14		21	23	22		0	0	0		11	10	12
Cluster of Uncharacterized protein OS=Homo sapiens OX=9606 PE=3 SV=2 (tr|H3BNC9|H3BNC9_HUMAN)	#VALUE!	tr|H3BNC9|H3BNC9_HUMAN	65 kDa	5	0	0		26	15	26		0	0	0		22	22	26		22	35	36		17	0	19
Hexokinase-1 OS=Homo sapiens OX=9606 GN=HK1 PE=1 SV=3	HK1	sp|P19367|HXK1_HUMAN	102 kDa	17	12	28		6	3	19		0	0	0		29	26	33		0	0	0		29	26	27
Cluster of Zyxin OS=Homo sapiens OX=9606 GN=ZYX PE=1 SV=1 (sp|Q15942|ZYX_HUMAN)	ZYX	sp|Q15942|ZYX_HUMAN	61 kDa	7	7	12		11	5	10		16	16	16		11	10	14		34	34	36		4	5	8
Cluster of Ras-related protein Rab-7a OS=Homo sapiens OX=9606 GN=RAB7A PE=1 SV=1 (sp|P51149|RAB7A_HUMAN)	RAB7A	sp|P51149|RAB7A_HUMAN	23 kDa	0	0	3		26	19	21		5	3	2		20	24	23		15	23	23		18	12	13
Cluster of Epidermal growth factor receptor kinase substrate 8-like protein 2 OS=Homo sapiens OX=9606 GN=EPS8L2 PE=1 SV=1 (tr|A0A087WX39|A0A087WX39_HUMAN)	EPS8L2	tr|A0A087WX39|A0A087WX39_HUMAN [2]	25 kDa	9	9	8		0	0	0		32	21	30		2	3	0		14	25	24		4	5	4
Annexin A7 OS=Homo sapiens OX=9606 GN=ANXA7 PE=1 SV=3	ANXA7	sp|P20073|ANXA7_HUMAN	53 kDa	0	2	2		9	5	7		5	6	4		5	5	7		53	58	63		0	0	4
Ubiquitin carboxyl-terminal hydrolase 5 OS=Homo sapiens OX=9606 GN=USP5 PE=1 SV=2	USP5	sp|P45974|UBP5_HUMAN	96 kDa	15	13	9		5	5	5		30	31	24		4	4	6		6	7	5		12	11	16
Coatomer subunit gamma-1 OS=Homo sapiens OX=9606 GN=COPG1 PE=1 SV=1	COPG1	sp|Q9Y678|COPG1_HUMAN	98 kDa	20	15	16		0	0	4		31	25	22		5	3	6		14	21	19		8	13	13
NADH-cytochrome b5 reductase 1 OS=Homo sapiens OX=9606 GN=CYB5R1 PE=1 SV=1	CYB5R1	sp|Q9UHQ9|NB5R1_HUMAN	34 kDa	12	2	5		17	11	24		19	11	13		15	17	15		6	5	6		29	25	33
Cluster of Polypyrimidine tract-binding protein 1 OS=Homo sapiens OX=9606 GN=PTBP1 PE=1 SV=1 (tr|A0A0U1RRM4|A0A0U1RRM4_HUMAN)	PTBP1	tr|A0A0U1RRM4|A0A0U1RRM4_HUMAN [2]	62 kDa	17	10	16		0	0	8		11	12	8		15	13	19		35	43	35		0	0	0
Chloride intracellular channel protein 3 OS=Homo sapiens OX=9606 GN=CLIC3 PE=1 SV=2	CLIC3	sp|O95833|CLIC3_HUMAN	27 kDa	13	7	15		15	18	16		45	28	48		13	12	13		2	0	2		6	12	12
Dolichyl-diphosphooligosaccharide--protein glycosyltransferase subunit 1 OS=Homo sapiens OX=9606 GN=RPN1 PE=1 SV=1	RPN1	sp|P04843|RPN1_HUMAN	69 kDa	16	4	7		20	12	19		0	0	0		27	30	33		2	8	7		36	26	35
Serine/arginine repetitive matrix protein 2 OS=Homo sapiens OX=9606 GN=SRRM2 PE=1 SV=2	SRRM2	sp|Q9UQ35|SRRM2_HUMAN	300 kDa	6	10	4		4	0	5		5	7	3		2	3	4		4	11	13		3	3	5
X-ray repair cross-complementing protein 6 OS=Homo sapiens OX=9606 GN=XRCC6 PE=1 SV=1	XRCC6	tr|B1AHC9|B1AHC9_HUMAN	64 kDa	15	3	15		6	7	12		16	16	16		24	19	31		11	15	12		14	9	17
40S ribosomal protein S14 OS=Homo sapiens OX=9606 GN=RPS14 PE=1 SV=3	RPS14	sp|P62263|RS14_HUMAN (+1)	16 kDa	12	6	9		19	18	16		6	9	8		18	13	24		23	29	25		16	14	18
Copine-3 OS=Homo sapiens OX=9606 GN=CPNE3 PE=1 SV=1	CPNE3	sp|O75131|CPNE3_HUMAN	60 kDa	7	2	9		0	0	0		13	6	12		7	6	4		55	72	72		0	0	0
Cluster of Coronin-1C OS=Homo sapiens OX=9606 GN=CORO1C PE=1 SV=1 (sp|Q9ULV4|COR1C_HUMAN)	CORO1C	sp|Q9ULV4|COR1C_HUMAN	53 kDa	21	24	16		13	7	18		10	9	9		20	17	22		2	2	0		22	16	16
Coatomer subunit beta' OS=Homo sapiens OX=9606 GN=COPB2 PE=1 SV=2	COPB2	sp|P35606|COPB2_HUMAN	102 kDa	18	11	22		5	0	8		17	13	19		14	16	14		0	0	0		16	11	17
Cluster of Extended synaptotagmin-1 OS=Homo sapiens OX=9606 GN=ESYT1 PE=1 SV=1 (sp|Q9BSJ8|ESYT1_HUMAN)	ESYT1	sp|Q9BSJ8|ESYT1_HUMAN	123 kDa	4	2	7		3	3	4		15	13	13		3	3	8		38	53	46		4	4	7
Coatomer subunit beta OS=Homo sapiens OX=9606 GN=COPB1 PE=1 SV=3	COPB1	sp|P53618|COPB_HUMAN	107 kDa	13	10	20		0	0	6		22	20	19		13	8	11		10	12	12		15	15	21
Myosin-10 OS=Homo sapiens OX=9606 GN=MYH10 PE=1 SV=3	MYH10	sp|P35580|MYH10_HUMAN	229 kDa	22	15	20		0	1	0		5	6	1		2	5	8		0	0	0		17	8	16
Cluster of 60S ribosomal protein L10 OS=Homo sapiens OX=9606 GN=RPL10 PE=1 SV=2 (tr|F8W7C6|F8W7C6_HUMAN)	RPL10	tr|F8W7C6|F8W7C6_HUMAN [2]	19 kDa	17	11	14		10	15	21		4	5	3		18	17	17		13	23	20		17	15	19
60S ribosomal protein L7a (Fragment) OS=Homo sapiens OX=9606 GN=RPL7A PE=1 SV=1	RPL7A	tr|Q5T8U3|Q5T8U3_HUMAN	22 kDa	11	16	10		18	15	19		0	3	0		20	22	24		15	15	15		22	16	25
Cluster of Protein flightless-1 homolog OS=Homo sapiens OX=9606 GN=FLII PE=1 SV=2 (sp|Q13045|FLII_HUMAN)	FLII	sp|Q13045|FLII_HUMAN [2]	145 kDa	11	15	21		3	2	5		12	11	11		6	5	10		6	4	6		9	10	9
Cluster of Adenine phosphoribosyltransferase OS=Homo sapiens OX=9606 GN=APRT PE=1 SV=2 (sp|P07741|APT_HUMAN)	APRT	sp|P07741|APT_HUMAN	20 kDa	8	5	13		13	10	14		15	10	13		9	8	9		13	12	17		14	10	15
Cluster of DnaJ homolog subfamily B member 1 OS=Homo sapiens OX=9606 GN=DNAJB1 PE=1 SV=4 (sp|P25685|DNJB1_HUMAN)	DNAJB1	sp|P25685|DNJB1_HUMAN	38 kDa	12	20	21		12	7	15		14	17	14		14	15	11		7	8	13		17	8	15
Cluster of 60S ribosomal protein L28 OS=Homo sapiens OX=9606 GN=RPL28 PE=1 SV=1 (tr|H0YKD8|H0YKD8_HUMAN)	RPL28	tr|H0YKD8|H0YKD8_HUMAN [2]	19 kDa	0	0	0		14	0	14		0	0	0		0	0	18		19	13	21		0	16	11
Cluster of D-3-phosphoglycerate dehydrogenase OS=Homo sapiens OX=9606 GN=PHGDH PE=1 SV=4 (sp|O43175|SERA_HUMAN)	PHGDH	sp|O43175|SERA_HUMAN [2]	57 kDa	15	18	21		5	3	10		23	18	21		16	12	20		0	0	3		16	16	19
Cluster of Prohibitin-2 OS=Homo sapiens OX=9606 GN=PHB2 PE=1 SV=2 (sp|Q99623|PHB2_HUMAN)	PHB2	sp|Q99623|PHB2_HUMAN [2]	33 kDa	0	3	0		22	17	26		0	0	0		20	21	24		0	0	0		33	19	28
60S ribosomal protein L13 OS=Homo sapiens OX=9606 GN=RPL13 PE=1 SV=4	RPL13	sp|P26373|RL13_HUMAN	24 kDa	13	13	10		15	9	11		2	6	0		15	11	13		27	27	30		7	9	6
Cluster of 26S proteasome non-ATPase regulatory subunit 2 OS=Homo sapiens OX=9606 GN=PSMD2 PE=1 SV=3 (sp|Q13200|PSMD2_HUMAN)	PSMD2	sp|Q13200|PSMD2_HUMAN	100 kDa	13	5	11		11	13	13		4	6	6		12	14	21		4	4	3		26	15	24
60S ribosomal protein L30 OS=Homo sapiens OX=9606 GN=RPL30 PE=1 SV=2	RPL30	sp|P62888|RL30_HUMAN (+1)	13 kDa	3	0	3		21	18	27		0	0	0		20	10	21		28	25	33		12	13	13
Cluster of Casein kinase I isoform alpha-like OS=Homo sapiens OX=9606 GN=CSNK1A1L PE=2 SV=2 (sp|Q8N752|KC1AL_HUMAN)	CSNK1A1L	sp|Q8N752|KC1AL_HUMAN [2]	39 kDa	0	0	15		5	0	10		0	7	0		10	0	11		28	30	29		6	0	0
Cluster of Citrate synthase, mitochondrial OS=Homo sapiens OX=9606 GN=CS PE=1 SV=2 (sp|O75390|CISY_HUMAN)	CS	sp|O75390|CISY_HUMAN	52 kDa	18	14	9		12	7	13		2	0	3		17	13	15		0	0	0		23	18	19
Cluster of Desmocollin-3 OS=Homo sapiens OX=9606 GN=DSC3 PE=1 SV=3 (sp|Q14574|DSC3_HUMAN)	DSC3	sp|Q14574|DSC3_HUMAN	100 kDa	8	10	11		0	6	4		32	29	21		0	0	2		24	21	35		0	0	0
Cluster of Cocaine esterase OS=Homo sapiens OX=9606 GN=CES2 PE=1 SV=1 (sp|O00748|EST2_HUMAN)	CES2	sp|O00748|EST2_HUMAN	62 kDa	3	0	5		29	21	20		0	0	0		20	21	21		0	0	0		11	9	11
Brain acid soluble protein 1 OS=Homo sapiens OX=9606 GN=BASP1 PE=1 SV=2	BASP1	sp|P80723|BASP1_HUMAN	23 kDa	6	6	9		25	24	22		4	5	4		19	20	19		24	19	21		14	16	13
Cluster of 40S ribosomal protein S16 OS=Homo sapiens OX=9606 GN=RPS16 PE=1 SV=2 (sp|P62249|RS16_HUMAN)	RPS16	sp|P62249|RS16_HUMAN	16 kDa	11	0	7		13	4	15		4	0	4		16	13	21		12	28	19		17	16	18
Cluster of Calmodulin-1 OS=Homo sapiens OX=9606 GN=CALM1 PE=1 SV=1 (sp|P0DP23|CALM1_HUMAN)	CALM1	sp|P0DP23|CALM1_HUMAN [3]	17 kDa	0	0	0		16	15	14		0	0	0		35	35	40		10	9	9		24	29	28
Exportin-2 OS=Homo sapiens OX=9606 GN=CSE1L PE=1 SV=3	CSE1L	sp|P55060|XPO2_HUMAN	110 kDa	18	11	18		0	2	4		14	17	10		12	7	13		7	7	3		16	16	21
Cluster of Nucleosome assembly protein 1-like 4 (Fragment) OS=Homo sapiens OX=9606 GN=NAP1L4 PE=1 SV=2 (tr|E9PP22|E9PP22_HUMAN)	NAP1L4	tr|E9PP22|E9PP22_HUMAN	17 kDa	0	0	0		0	0	5		0	0	0		0	0	7		11	11	0		0	0	0
Calpain-2 catalytic subunit OS=Homo sapiens OX=9606 GN=CAPN2 PE=1 SV=6	CAPN2	sp|P17655|CAN2_HUMAN	80 kDa	18	11	19		11	5	14		13	15	13		17	15	23		0	3	4		20	20	23
Sterile alpha motif domain-containing protein 9 OS=Homo sapiens OX=9606 GN=SAMD9 PE=1 SV=1	SAMD9	sp|Q5K651|SAMD9_HUMAN	184 kDa	18	11	29		0	0	0		32	28	25		0	0	3		0	0	0		16	12	18
Cluster of Serine hydroxymethyltransferase, mitochondrial OS=Homo sapiens OX=9606 GN=SHMT2 PE=1 SV=3 (sp|P34897|GLYM_HUMAN)	SHMT2	sp|P34897|GLYM_HUMAN	56 kDa	9	6	3		23	17	28		0	0	0		17	23	18		0	0	0		28	24	27
Cluster of Coatomer subunit delta OS=Homo sapiens OX=9606 GN=ARCN1 PE=1 SV=1 (sp|P48444|COPD_HUMAN)	ARCN1	sp|P48444|COPD_HUMAN	57 kDa	16	11	15		3	0	4		11	15	9		16	10	16		15	12	11		6	6	12
Clathrin light chain B OS=Homo sapiens OX=9606 GN=CLTB PE=1 SV=1	CLTB	sp|P09497|CLCB_HUMAN	25 kDa	7	8	12		18	14	11		3	3	5		22	20	16		23	21	23		6	6	5
Ras-related protein Rab-10 OS=Homo sapiens OX=9606 GN=RAB10 PE=1 SV=1	RAB10	sp|P61026|RAB10_HUMAN	23 kDa	11	9	12		8	4	8		9	7	11		11	9	9		17	17	17		13	10	9
Cluster of Threonine--tRNA ligase 1, cytoplasmic OS=Homo sapiens OX=9606 GN=TARS1 PE=1 SV=3 (sp|P26639|SYTC_HUMAN)	TARS1	sp|P26639|SYTC_HUMAN	83 kDa	9	9	13		9	5	12		6	9	3		18	15	20		0	0	0		12	12	11
Cluster of Integrin alpha-6 OS=Homo sapiens OX=9606 GN=ITGA6 PE=1 SV=5 (sp|P23229|ITA6_HUMAN)	ITGA6	sp|P23229|ITA6_HUMAN	127 kDa	0	0	0		23	14	20		0	0	0		11	11	16		13	14	17		27	20	26
Cluster of Heterogeneous nuclear ribonucleoprotein D0 OS=Homo sapiens OX=9606 GN=HNRNPD PE=1 SV=1 (sp|Q14103|HNRPD_HUMAN)	HNRNPD	sp|Q14103|HNRPD_HUMAN [2]	38 kDa	9	5	8		9	0	11		10	10	7		11	10	16		26	27	29		7	5	2
Voltage-dependent anion-selective channel protein 1 OS=Homo sapiens OX=9606 GN=VDAC1 PE=1 SV=2	VDAC1	sp|P21796|VDAC1_HUMAN	31 kDa	0	0	0		23	27	22		0	0	0		27	20	33		0	0	0		34	32	31
Protein disulfide-isomerase A6 OS=Homo sapiens OX=9606 GN=PDIA6 PE=1 SV=1	PDIA6	sp|Q15084|PDIA6_HUMAN	48 kDa	11	2	10		32	37	30		9	7	8		26	23	25		0	0	0		8	14	6
60S ribosomal protein L19 OS=Homo sapiens OX=9606 GN=RPL19 PE=1 SV=1	RPL19	sp|P84098|RL19_HUMAN	23 kDa	13	12	14		7	4	8		0	0	0		10	7	10		28	30	28		4	0	0
Cluster of Basic leucine zipper and W2 domain-containing protein 1 OS=Homo sapiens OX=9606 GN=BZW1 PE=1 SV=1 (sp|Q7L1Q6|BZW1_HUMAN)	BZW1	sp|Q7L1Q6|BZW1_HUMAN	48 kDa	24	18	14		4	0	9		13	16	14		15	12	17		6	6	7		3	5	8
Prohibitin OS=Homo sapiens OX=9606 GN=PHB PE=1 SV=1	PHB	sp|P35232|PHB_HUMAN	30 kDa	0	0	0		23	22	33		0	0	0		26	24	27		0	0	0		32	28	44
Cluster of Heterogeneous nuclear ribonucleoprotein Q OS=Homo sapiens OX=9606 GN=SYNCRIP PE=1 SV=2 (sp|O60506|HNRPQ_HUMAN)	SYNCRIP	sp|O60506|HNRPQ_HUMAN	70 kDa	10	7	13		11	10	13		8	9	4		13	19	18		16	15	17		11	9	9
Uncharacterized protein C6orf132 OS=Homo sapiens OX=9606 GN=C6orf132 PE=1 SV=4	C6orf132	sp|Q5T0Z8|CF132_HUMAN	124 kDa	7	6	7		0	0	0		30	24	33		0	0	0		24	28	26		2	0	0
Cluster of Rab11 family-interacting protein 1 OS=Homo sapiens OX=9606 GN=RAB11FIP1 PE=1 SV=3 (sp|Q6WKZ4|RFIP1_HUMAN)	RAB11FIP1	sp|Q6WKZ4|RFIP1_HUMAN	137 kDa	13	7	9		6	7	4		11	11	12		8	11	4		20	27	18		5	4	4
Cluster of Uncharacterized protein (Fragment) OS=Homo sapiens OX=9606 PE=1 SV=1 (tr|A0A1B0GVF1|A0A1B0GVF1_HUMAN)	#VALUE!	tr|A0A1B0GVF1|A0A1B0GVF1_HUMAN [2]	8 kDa	0	0	0		37	31	34		0	0	0		25	18	27		0	0	0		0	0	7
Cluster of 40S ribosomal protein S9 OS=Homo sapiens OX=9606 GN=RPS9 PE=1 SV=3 (sp|P46781|RS9_HUMAN)	RPS9	sp|P46781|RS9_HUMAN	23 kDa	2	5	4		11	5	13		0	0	0		12	10	16		10	19	16		19	11	17
Leucine-rich repeat flightless-interacting protein 1 OS=Homo sapiens OX=9606 GN=LRRFIP1 PE=1 SV=2	LRRFIP1	sp|Q32MZ4|LRRF1_HUMAN	89 kDa	3	2	5		22	28	21		8	10	4		17	19	19		9	7	8		12	14	13
Probable ATP-dependent RNA helicase DDX60 OS=Homo sapiens OX=9606 GN=DDX60 PE=1 SV=3	DDX60	sp|Q8IY21|DDX60_HUMAN	198 kDa	8	4	13		0	0	0		19	19	20		2	0	2		7	8	9		0	0	0
Cluster of Serine/threonine-protein phosphatase PP1-beta catalytic subunit OS=Homo sapiens OX=9606 GN=PPP1CB PE=1 SV=3 (sp|P62140|PP1B_HUMAN)	PPP1CB	sp|P62140|PP1B_HUMAN [3]	37 kDa	3	2	10		6	5	7		22	12	13		7	8	11		14	20	17		6	9	12
Protein diaphanous homolog 1 OS=Homo sapiens OX=9606 GN=DIAPH1 PE=1 SV=1	DIAPH1	tr|A0A0G2JH68|A0A0G2JH68_HUMAN	141 kDa	17	14	14		0	0	4		12	14	9		8	8	9		0	3	2		9	7	10
Sulfotransferase 2B1 OS=Homo sapiens OX=9606 GN=SULT2B1 PE=1 SV=2	SULT2B1	sp|O00204|ST2B1_HUMAN	41 kDa	2	0	5		17	11	18		17	14	18		13	13	11		0	0	2		10	14	15
Cluster of ERO1-like protein alpha OS=Homo sapiens OX=9606 GN=ERO1A PE=1 SV=2 (sp|Q96HE7|ERO1A_HUMAN)	ERO1A	sp|Q96HE7|ERO1A_HUMAN	54 kDa	0	0	3		25	19	30		7	0	2		19	13	22		4	12	7		16	13	17
Cluster of Heat shock protein 105 kDa OS=Homo sapiens OX=9606 GN=HSPH1 PE=1 SV=1 (sp|Q92598|HS105_HUMAN)	HSPH1	sp|Q92598|HS105_HUMAN	97 kDa	13	8	13		8	0	10		14	20	12		20	17	26		0	2	0		12	10	16
Isocitrate dehydrogenase [NADP] cytoplasmic OS=Homo sapiens OX=9606 GN=IDH1 PE=1 SV=2	IDH1	sp|O75874|IDHC_HUMAN	47 kDa	20	9	25		16	16	21		6	7	5		13	17	17		0	0	0		12	13	8
Serine protease inhibitor Kazal-type 5 OS=Homo sapiens OX=9606 GN=SPINK5 PE=1 SV=2	SPINK5	sp|Q9NQ38|ISK5_HUMAN	121 kDa	0	0	0		25	17	20		0	0	0		19	18	20		0	0	0		17	19	10
Cluster of Galectin-3 OS=Homo sapiens OX=9606 GN=LGALS3 PE=1 SV=5 (sp|P17931|LEG3_HUMAN)	LGALS3	sp|P17931|LEG3_HUMAN	26 kDa	13	0	7		9	5	11		7	4	0		12	7	10		22	24	26		6	6	9
Cluster of Interleukin enhancer-binding factor 3 OS=Homo sapiens OX=9606 GN=ILF3 PE=1 SV=3 (sp|Q12906|ILF3_HUMAN)	ILF3	sp|Q12906|ILF3_HUMAN	95 kDa	6	5	3		6	4	8		0	0	0		20	12	22		11	21	22		4	4	4
Cluster of EPS8-like 1, isoform CRA_d OS=Homo sapiens OX=9606 GN=EPS8L1 PE=1 SV=1 (tr|K7EN83|K7EN83_HUMAN)	EPS8L1	tr|K7EN83|K7EN83_HUMAN [3]	61 kDa	0	0	14		0	0	0		32	20	37		0	3	0		10	16	14		0	0	0
Cluster of Eukaryotic translation initiation factor 4 gamma 2 OS=Homo sapiens OX=9606 GN=EIF4G2 PE=1 SV=1 (sp|P78344|IF4G2_HUMAN)	EIF4G2	sp|P78344|IF4G2_HUMAN	102 kDa	12	10	10		0	0	0		10	13	12		3	2	3		11	16	17		5	2	3
Cluster of Creatine kinase U-type, mitochondrial OS=Homo sapiens OX=9606 GN=CKMT1A PE=1 SV=1 (sp|P12532|KCRU_HUMAN)	CKMT1A	sp|P12532|KCRU_HUMAN	47 kDa	9	4	12		10	4	6		0	0	0		15	16	19		8	12	9		12	15	18
Cluster of Probable ubiquitin carboxyl-terminal hydrolase FAF-X OS=Homo sapiens OX=9606 GN=USP9X PE=1 SV=3 (sp|Q93008|USP9X_HUMAN)	USP9X	sp|Q93008|USP9X_HUMAN [2]	292 kDa	7	4	10		0	0	0		12	10	9		0	3	2		9	10	9		5	4	3
Eukaryotic translation initiation factor 5B OS=Homo sapiens OX=9606 GN=EIF5B PE=1 SV=1	EIF5B	tr|A0A087WUT6|A0A087WUT6_HUMAN	139 kDa	11	8	14		9	8	9		7	8	6		12	10	21		0	3	2		10	9	8
Cluster of Farnesyl pyrophosphate synthase OS=Homo sapiens OX=9606 GN=FDPS PE=1 SV=4 (sp|P14324|FPPS_HUMAN)	FDPS	sp|P14324|FPPS_HUMAN	48 kDa	14	4	16		21	13	21		7	9	4		24	24	28		0	2	0		12	9	8
Cluster of ATP-binding cassette sub-family E member 1 OS=Homo sapiens OX=9606 GN=ABCE1 PE=1 SV=1 (sp|P61221|ABCE1_HUMAN)	ABCE1	sp|P61221|ABCE1_HUMAN	67 kDa	13	8	8		13	5	12		20	18	13		16	11	12		0	0	5		15	10	11
Cluster of 2-oxoglutarate dehydrogenase-like, mitochondrial OS=Homo sapiens OX=9606 GN=OGDHL PE=1 SV=3 (sp|Q9ULD0|OGDHL_HUMAN)	OGDHL	sp|Q9ULD0|OGDHL_HUMAN [2]	114 kDa	10	5	6		4	6	12		5	5	8		12	14	11		0	0	0		23	16	27
Arginine--tRNA ligase, cytoplasmic OS=Homo sapiens OX=9606 GN=RARS1 PE=1 SV=2	RARS1	sp|P54136|SYRC_HUMAN	75 kDa	21	15	26		0	2	4		16	14	14		13	13	14		0	1	0		17	14	18
ATPase inhibitor, mitochondrial OS=Homo sapiens OX=9606 GN=ATP5IF1 PE=1 SV=1	ATP5IF1	sp|Q9UII2|ATIF1_HUMAN	12 kDa	0	0	0		16	13	16		0	0	0		11	20	18		0	0	0		29	20	24
Cluster of Protein transport protein Sec23A OS=Homo sapiens OX=9606 GN=SEC23A PE=1 SV=2 (sp|Q15436|SC23A_HUMAN)	SEC23A	sp|Q15436|SC23A_HUMAN [2]	86 kDa	12	8	12		3	0	3		10	17	18		5	8	8		29	34	26		8	5	5
Cluster of 60S ribosomal protein L26 OS=Homo sapiens OX=9606 GN=RPL26 PE=1 SV=1 (sp|P61254|RL26_HUMAN)	RPL26	sp|P61254|RL26_HUMAN [2]	17 kDa	11	17	7		11	16	13		0	0	0		15	16	15		20	24	22		8	9	6
Interferon regulatory factor 6 OS=Homo sapiens OX=9606 GN=IRF6 PE=1 SV=1	IRF6	sp|O14896|IRF6_HUMAN	53 kDa	9	3	7		3	3	5		10	20	13		4	0	7		19	27	25		3	3	3
Cluster of Thymidine phosphorylase OS=Homo sapiens OX=9606 GN=TYMP PE=1 SV=2 (sp|P19971|TYPH_HUMAN)	TYMP	sp|P19971|TYPH_HUMAN	50 kDa	17	13	14		24	15	22		6	2	3		21	21	25		0	0	0		4	3	5
Alanine--tRNA ligase, cytoplasmic OS=Homo sapiens OX=9606 GN=AARS1 PE=1 SV=2	AARS1	sp|P49588|SYAC_HUMAN	107 kDa	6	7	8		4	2	5		18	14	11		2	0	3		5	15	11		8	6	12
Eukaryotic translation initiation factor 4H OS=Homo sapiens OX=9606 GN=EIF4H PE=1 SV=5	EIF4H	sp|Q15056|IF4H_HUMAN	27 kDa	9	8	11		10	5	7		7	10	5		10	9	8		31	33	29		2	0	0
Cluster of 40S ribosomal protein S6 OS=Homo sapiens OX=9606 GN=RPS6 PE=1 SV=1 (sp|P62753|RS6_HUMAN)	RPS6	sp|P62753|RS6_HUMAN	29 kDa	12	7	10		10	10	12		4	2	2		9	12	18		20	25	29		14	13	14
Adenosylhomocysteinase OS=Homo sapiens OX=9606 GN=AHCY PE=1 SV=4	AHCY	sp|P23526|SAHH_HUMAN	48 kDa	10	5	9		24	12	26		2	4	3		20	24	25		0	0	0		19	21	16
Supervillin OS=Homo sapiens OX=9606 GN=SVIL PE=1 SV=2	SVIL	sp|O95425|SVIL_HUMAN	248 kDa	8	9	9		0	0	0		15	10	9		0	0	0		3	5	6		5	3	5
Cluster of Septin-9 OS=Homo sapiens OX=9606 GN=SEPTIN9 PE=1 SV=2 (sp|Q9UHD8|SEPT9_HUMAN)	SEPTIN9	sp|Q9UHD8|SEPT9_HUMAN	65 kDa	16	11	10		11	6	10		4	3	5		10	15	13		25	23	28		14	8	10
Cluster of Basigin OS=Homo sapiens OX=9606 GN=BSG PE=1 SV=2 (sp|P35613|BASI_HUMAN)	BSG	sp|P35613|BASI_HUMAN [2]	42 kDa	4	4	8		0	2	0		5	0	4		5	0	5		48	47	54		0	0	0
26S proteasome regulatory subunit 7 OS=Homo sapiens OX=9606 GN=PSMC2 PE=1 SV=3	PSMC2	sp|P35998|PRS7_HUMAN	49 kDa	12	11	8		7	3	7		5	6	4		12	11	15		2	2	0		14	14	19
Cluster of KH domain-containing, RNA-binding, signal transduction-associated protein 1 OS=Homo sapiens OX=9606 GN=KHDRBS1 PE=1 SV=1 (sp|Q07666|KHDR1_HUMAN)	KHDRBS1	sp|Q07666|KHDR1_HUMAN	48 kDa	11	13	6		9	2	9		6	7	0		14	15	15		20	26	28		6	0	5
Cluster of Rho GDP-dissociation inhibitor 1 OS=Homo sapiens OX=9606 GN=ARHGDIA PE=1 SV=3 (sp|P52565|GDIR1_HUMAN)	ARHGDIA	sp|P52565|GDIR1_HUMAN	23 kDa	6	0	9		12	11	11		6	7	0		15	11	16		14	16	17		5	0	0
Nck-associated protein 1 OS=Homo sapiens OX=9606 GN=NCKAP1 PE=1 SV=1	NCKAP1	sp|Q9Y2A7|NCKP1_HUMAN	129 kDa	11	7	13		0	0	0		10	11	10		6	5	14		2	3	2		12	9	8
Cluster of Septin-7 OS=Homo sapiens OX=9606 GN=SEPTIN7 PE=1 SV=1 (tr|Q5JXL7|Q5JXL7_HUMAN)	SEPTIN7	tr|Q5JXL7|Q5JXL7_HUMAN	11 kDa	0	0	0		4	0	0		0	0	4		8	7	10		18	20	27		6	0	0
1-phosphatidylinositol 4,5-bisphosphate phosphodiesterase delta-1 OS=Homo sapiens OX=9606 GN=PLCD1 PE=1 SV=2	PLCD1	sp|P51178|PLCD1_HUMAN	86 kDa	13	3	22		0	0	3		30	21	24		7	7	8		0	3	3		10	9	9
F-box only protein 50 OS=Homo sapiens OX=9606 GN=NCCRP1 PE=1 SV=1	NCCRP1	sp|Q6ZVX7|FBX50_HUMAN	31 kDa	5	7	12		9	12	9		11	5	11		14	20	13		14	15	14		0	0	7
Cluster of MAP7 domain-containing protein 1 OS=Homo sapiens OX=9606 GN=MAP7D1 PE=1 SV=1 (sp|Q3KQU3|MA7D1_HUMAN)	MAP7D1	sp|Q3KQU3|MA7D1_HUMAN	93 kDa	18	19	16		0	0	2		2	3	8		5	2	3		11	13	14		6	5	7
Cluster of E3 SUMO-protein ligase RanBP2 OS=Homo sapiens OX=9606 GN=RANBP2 PE=1 SV=2 (sp|P49792|RBP2_HUMAN)	RANBP2	sp|P49792|RBP2_HUMAN	358 kDa	2	4	3		0	0	0		1	3	1		0	0	1		0	0	0		3	1	7
Microtubule-associated protein 2 OS=Homo sapiens OX=9606 GN=MAP2 PE=1 SV=4	MAP2	sp|P11137|MTAP2_HUMAN	200 kDa	10	7	8		0	0	0		9	7	11		0	2	5		5	6	8		2	0	0
Cluster of HSPE1-MOB4 readthrough OS=Homo sapiens OX=9606 GN=HSPE1-MOB4 PE=3 SV=1 (tr|S4R3N1|S4R3N1_HUMAN)	HSPE1-MOB4	tr|S4R3N1|S4R3N1_HUMAN [2]	30 kDa	0	0	0		20	19	19		0	0	0		30	18	20		0	0	0		23	24	26
Lamin-B2 OS=Homo sapiens OX=9606 GN=LMNB2 PE=1 SV=4	LMNB2	sp|Q03252|LMNB2_HUMAN	70 kDa	4	3	3		28	22	23		0	0	0		22	15	19		8	6	6		11	12	13
26S proteasome non-ATPase regulatory subunit 3 OS=Homo sapiens OX=9606 GN=PSMD3 PE=1 SV=2	PSMD3	sp|O43242|PSMD3_HUMAN	61 kDa	12	6	10		12	10	13		0	0	0		14	22	20		2	2	0		16	12	11
Cluster of Unconventional myosin-Ie OS=Homo sapiens OX=9606 GN=MYO1E PE=1 SV=2 (sp|Q12965|MYO1E_HUMAN)	MYO1E	sp|Q12965|MYO1E_HUMAN	127 kDa	12	7	11		0	0	0		19	14	13		5	3	5		8	13	15		6	5	8
Cluster of RuvB-like 2 OS=Homo sapiens OX=9606 GN=RUVBL2 PE=1 SV=3 (sp|Q9Y230|RUVB2_HUMAN)	RUVBL2	sp|Q9Y230|RUVB2_HUMAN	51 kDa	3	4	5		20	14	18		0	6	2		15	15	16		0	0	0		21	14	18
Cellular retinoic acid-binding protein 2 OS=Homo sapiens OX=9606 GN=CRABP2 PE=1 SV=2	CRABP2	sp|P29373|RABP2_HUMAN	16 kDa	4	9	5		22	12	20		7	5	12		21	19	25		0	0	0		9	5	13
Cluster of Putative translationally-controlled tumor protein-like protein TPT1P8 OS=Homo sapiens OX=9606 GN=TPT1P8 PE=5 SV=2 (sp|Q9HAU6|TCTP8_HUMAN)	TPT1P8	sp|Q9HAU6|TCTP8_HUMAN	16 kDa	6	0	14		14	12	15		9	9	7		14	12	16		0	0	0		0	0	0
Cluster of Eukaryotic translation initiation factor 3 subunit B OS=Homo sapiens OX=9606 GN=EIF3B PE=1 SV=3 (sp|P55884|EIF3B_HUMAN)	EIF3B	sp|P55884|EIF3B_HUMAN	92 kDa	11	0	13		5	5	12		5	3	4		18	18	21		2	7	4		20	11	15
Inorganic pyrophosphatase OS=Homo sapiens OX=9606 GN=PPA1 PE=1 SV=2	PPA1	sp|Q15181|IPYR_HUMAN	33 kDa	6	4	9		7	3	5		20	21	13		10	6	14		11	14	10		9	7	12
Cluster of Mitogen-activated protein kinase 1 OS=Homo sapiens OX=9606 GN=MAPK1 PE=1 SV=3 (sp|P28482|MK01_HUMAN)	MAPK1	sp|P28482|MK01_HUMAN [2]	41 kDa	13	13	15		5	4	10		16	8	13		11	8	8		0	0	0		13	5	12
Cluster of Dynamin-2 OS=Homo sapiens OX=9606 GN=DNM2 PE=1 SV=2 (sp|P50570|DYN2_HUMAN)	DNM2	sp|P50570|DYN2_HUMAN	98 kDa	5	3	8		0	0	5		11	6	9		4	7	11		0	4	5		10	7	7
Cluster of Palladin OS=Homo sapiens OX=9606 GN=PALLD PE=1 SV=3 (sp|Q8WX93|PALLD_HUMAN)	PALLD	sp|Q8WX93|PALLD_HUMAN	151 kDa	4	3	5		0	0	0		10	17	12		0	0	3		27	26	26		0	0	0
Cluster of Hsp90 co-chaperone Cdc37 OS=Homo sapiens OX=9606 GN=CDC37 PE=1 SV=1 (sp|Q16543|CDC37_HUMAN)	CDC37	sp|Q16543|CDC37_HUMAN	44 kDa	12	17	5		10	4	5		16	8	9		13	11	8		17	22	21		2	2	2
Cluster of 40S ribosomal protein S15a OS=Homo sapiens OX=9606 GN=RPS15A PE=1 SV=2 (sp|P62244|RS15A_HUMAN)	RPS15A	sp|P62244|RS15A_HUMAN	15 kDa	5	0	6		9	7	11		0	4	3		15	14	25		0	11	8		20	9	16
Cluster of Ankyrin-3 OS=Homo sapiens OX=9606 GN=ANK3 PE=1 SV=3 (sp|Q12955|ANK3_HUMAN)	ANK3	sp|Q12955|ANK3_HUMAN	480 kDa	3	0	4		0	0	0		7	4	6		0	0	2		0	3	0		0	0	0
Myristoylated alanine-rich C-kinase substrate OS=Homo sapiens OX=9606 GN=MARCKS PE=1 SV=4	MARCKS	sp|P29966|MARCS_HUMAN	32 kDa	5	9	8		15	25	18		2	5	4		16	15	16		19	14	18		7	12	8
Cluster of 60S ribosomal protein L18a OS=Homo sapiens OX=9606 GN=RPL18A PE=1 SV=2 (sp|Q02543|RL18A_HUMAN)	RPL18A	sp|Q02543|RL18A_HUMAN	21 kDa	10	11	7		8	6	10		5	2	4		7	3	7		13	18	17		15	17	17
Nicotinamide phosphoribosyltransferase OS=Homo sapiens OX=9606 GN=NAMPT PE=1 SV=1	NAMPT	sp|P43490|NAMPT_HUMAN	56 kDa	16	5	35		3	0	4		6	10	6		21	15	25		0	0	0		3	4	6
Cluster of Calpain small subunit 1 (Fragment) OS=Homo sapiens OX=9606 GN=CAPNS1 PE=1 SV=1 (tr|U3KPR7|U3KPR7_HUMAN)	CAPNS1	tr|U3KPR7|U3KPR7_HUMAN [2]	11 kDa	12	0	12		18	10	24		6	4	7		22	18	22		0	0	0		14	11	16
Cluster of V-type proton ATPase subunit B, brain isoform OS=Homo sapiens OX=9606 GN=ATP6V1B2 PE=1 SV=3 (sp|P21281|VATB2_HUMAN)	ATP6V1B2	sp|P21281|VATB2_HUMAN [3]	57 kDa	9	16	8		8	7	12		3	0	3		11	14	11		10	12	11		9	8	7
Cluster of 40S ribosomal protein S13 OS=Homo sapiens OX=9606 GN=RPS13 PE=1 SV=2 (sp|P62277|RS13_HUMAN)	RPS13	sp|P62277|RS13_HUMAN	17 kDa	12	0	3		0	7	8		0	0	0		6	7	9		10	10	16		0	0	3
Cluster of Trifunctional purine biosynthetic protein adenosine-3 OS=Homo sapiens OX=9606 GN=GART PE=1 SV=1 (sp|P22102|PUR2_HUMAN)	GART	sp|P22102|PUR2_HUMAN	108 kDa	17	12	12		4	0	7		16	13	18		4	0	7		0	0	0		15	10	16
Cluster of Vacuolar protein sorting-associated protein 35 OS=Homo sapiens OX=9606 GN=VPS35 PE=1 SV=2 (sp|Q96QK1|VPS35_HUMAN)	VPS35	sp|Q96QK1|VPS35_HUMAN	92 kDa	11	3	13		0	0	7		15	13	16		9	10	9		0	0	0		15	9	13
60S ribosomal protein L18 (Fragment) OS=Homo sapiens OX=9606 GN=RPL18 PE=1 SV=1	RPL18	tr|F8VUA6|F8VUA6_HUMAN	15 kDa	12	16	9		11	8	4		3	3	2		12	7	12		24	23	25		16	15	11
Cluster of 60S acidic ribosomal protein P2 OS=Homo sapiens OX=9606 GN=RPLP2 PE=1 SV=1 (sp|P05387|RLA2_HUMAN)	RPLP2	sp|P05387|RLA2_HUMAN [2]	12 kDa	0	0	0		17	23	18		0	0	0		33	34	34		0	0	0		19	22	16
Cluster of Serum albumin OS=Homo sapiens OX=9606 GN=ALB PE=1 SV=2 (sp|P02768|ALBU_HUMAN)	ALB	sp|P02768|ALBU_HUMAN [2]	69 kDa	0	0	0		13	17	22		0	0	0		0	6	0		0	0	0		9	25	15
B-cell receptor-associated protein 31 OS=Homo sapiens OX=9606 GN=BCAP31 PE=1 SV=3	BCAP31	sp|P51572|BAP31_HUMAN	28 kDa	0	0	0		25	16	14		0	0	0		15	12	20		0	4	4		22	12	25
Cluster of Voltage-dependent anion-selective channel protein 2 OS=Homo sapiens OX=9606 GN=VDAC2 PE=1 SV=2 (sp|P45880|VDAC2_HUMAN)	VDAC2	sp|P45880|VDAC2_HUMAN	32 kDa	0	0	0		25	13	25		0	0	0		22	15	21		0	0	0		27	19	18
Cluster of Phosphate carrier protein, mitochondrial OS=Homo sapiens OX=9606 GN=SLC25A3 PE=1 SV=2 (sp|Q00325|MPCP_HUMAN)	SLC25A3	sp|Q00325|MPCP_HUMAN [2]	40 kDa	0	0	0		13	10	15		0	0	0		14	14	15		0	0	0		18	11	13
Ras GTPase-activating protein 1 OS=Homo sapiens OX=9606 GN=RASA1 PE=1 SV=1	RASA1	tr|E9PGC0|E9PGC0_HUMAN	102 kDa	6	2	16		0	0	0		32	16	24		0	0	0		4	5	7		5	5	4
Cluster of 26S proteasome regulatory subunit 8 OS=Homo sapiens OX=9606 GN=PSMC5 PE=1 SV=1 (sp|P62195|PRS8_HUMAN)	PSMC5	sp|P62195|PRS8_HUMAN	46 kDa	8	0	7		8	6	12		6	3	4		13	15	17		9	10	10		13	12	15
Cluster of Myosin phosphatase Rho-interacting protein OS=Homo sapiens OX=9606 GN=MPRIP PE=1 SV=1 (tr|A0A494BZV2|A0A494BZV2_HUMAN)	MPRIP	tr|A0A494BZV2|A0A494BZV2_HUMAN	274 kDa	0	0	7		0	0	0		21	18	18		0	0	0		5	4	4		5	3	5
Cluster of Very-long-chain enoyl-CoA reductase OS=Homo sapiens OX=9606 GN=TECR PE=1 SV=1 (sp|Q9NZ01|TECR_HUMAN)	TECR	sp|Q9NZ01|TECR_HUMAN [2]	36 kDa	3	0	0		13	3	14		6	0	0		14	14	22		6	5	3		18	14	20
Obg-like ATPase 1 OS=Homo sapiens OX=9606 GN=OLA1 PE=1 SV=1	OLA1	tr|J3KQ32|J3KQ32_HUMAN	47 kDa	8	4	11		6	4	9		0	3	0		11	8	11		6	4	3		10	4	7
Cluster of Aminopeptidase B OS=Homo sapiens OX=9606 GN=RNPEP PE=1 SV=2 (sp|Q9H4A4|AMPB_HUMAN)	RNPEP	sp|Q9H4A4|AMPB_HUMAN [2]	73 kDa	13	6	15		3	2	9		17	15	18		8	10	12		5	5	6		18	11	12
Cluster of Protein transport protein Sec16A OS=Homo sapiens OX=9606 GN=SEC16A PE=1 SV=4 (sp|O15027|SC16A_HUMAN)	SEC16A	sp|O15027|SC16A_HUMAN	252 kDa	6	7	6		0	0	0		6	9	10		0	0	0		2	0	4		4	2	4
Cluster of Persulfide dioxygenase ETHE1, mitochondrial OS=Homo sapiens OX=9606 GN=ETHE1 PE=1 SV=2 (sp|O95571|ETHE1_HUMAN)	ETHE1	sp|O95571|ETHE1_HUMAN	28 kDa	0	4	2		19	16	23		8	7	9		10	8	12		0	0	0		15	16	21
Cluster of 14-3-3 protein eta OS=Homo sapiens OX=9606 GN=YWHAH PE=1 SV=4 (sp|Q04917|1433F_HUMAN)	YWHAH	sp|Q04917|1433F_HUMAN	28 kDa	9	6	9		20	22	22		6	15	5		23	26	20		0	0	0		6	8	9
Cluster of ATP-dependent RNA helicase DDX1 OS=Homo sapiens OX=9606 GN=DDX1 PE=1 SV=2 (sp|Q92499|DDX1_HUMAN)	DDX1	sp|Q92499|DDX1_HUMAN	82 kDa	8	0	8		0	0	4		16	18	11		3	6	4		9	15	12		2	3	8
Cluster of Nuclear migration protein nudC OS=Homo sapiens OX=9606 GN=NUDC PE=1 SV=1 (sp|Q9Y266|NUDC_HUMAN)	NUDC	sp|Q9Y266|NUDC_HUMAN	38 kDa	3	0	4		12	14	16		3	3	0		14	11	14		11	12	21		4	3	3
Cluster of Nuclear mitotic apparatus protein 1 OS=Homo sapiens OX=9606 GN=NUMA1 PE=1 SV=1 (tr|A0A087WY61|A0A087WY61_HUMAN)	NUMA1	tr|A0A087WY61|A0A087WY61_HUMAN [2]	236 kDa	2	5	4		2	2	2		4	12	6		0	0	2		0	0	0		4	3	3
Cluster of Heterogeneous nuclear ribonucleoprotein L OS=Homo sapiens OX=9606 GN=HNRNPL PE=1 SV=2 (sp|P14866|HNRPL_HUMAN)	HNRNPL	sp|P14866|HNRPL_HUMAN	64 kDa	16	17	13		3	2	10		10	8	7		14	7	10		13	13	14		7	10	10
Cluster of 6-phosphogluconate dehydrogenase, decarboxylating OS=Homo sapiens OX=9606 GN=PGD PE=1 SV=3 (sp|P52209|6PGD_HUMAN)	PGD	sp|P52209|6PGD_HUMAN	53 kDa	16	14	20		12	9	13		9	5	5		12	12	17		0	0	0		11	9	10
Cluster of 2,4-dienoyl-CoA reductase, mitochondrial OS=Homo sapiens OX=9606 GN=DECR1 PE=1 SV=1 (sp|Q16698|DECR_HUMAN)	DECR1	sp|Q16698|DECR_HUMAN	36 kDa	4	0	0		19	15	17		0	0	0		21	12	23		0	0	0		26	24	28
Cluster of Glutamate dehydrogenase 1, mitochondrial OS=Homo sapiens OX=9606 GN=GLUD1 PE=1 SV=2 (sp|P00367|DHE3_HUMAN)	GLUD1	sp|P00367|DHE3_HUMAN	61 kDa	0	7	0		19	22	18		0	0	0		16	14	15		0	0	0		12	17	25
Cluster of Serpin B13 OS=Homo sapiens OX=9606 GN=SERPINB13 PE=1 SV=1 (tr|A0A0A0MQW3|A0A0A0MQW3_HUMAN)	SERPINB13	tr|A0A0A0MQW3|A0A0A0MQW3_HUMAN [2]	45 kDa	13	5	14		9	5	12		0	0	0		26	31	35		0	0	0		0	0	0
Cluster of EH domain-containing protein 3 OS=Homo sapiens OX=9606 GN=EHD3 PE=1 SV=2 (sp|Q9NZN3|EHD3_HUMAN)	EHD3	sp|Q9NZN3|EHD3_HUMAN [2]	61 kDa	10	0	7		0	0	0		10	6	9		6	5	9		8	17	9		14	5	11
Cluster of 60S ribosomal protein L32 OS=Homo sapiens OX=9606 GN=RPL32 PE=1 SV=1 (tr|F8W727|F8W727_HUMAN)	RPL32	tr|F8W727|F8W727_HUMAN	18 kDa	0	0	9		8	8	12		0	0	0		14	10	14		10	13	14		0	7	9
Leucine-rich PPR motif-containing protein, mitochondrial OS=Homo sapiens OX=9606 GN=LRPPRC PE=1 SV=3	LRPPRC	sp|P42704|LPPRC_HUMAN	158 kDa	19	11	13		4	2	4		10	10	6		3	4	6		0	0	0		16	12	10
Cluster of Signal recognition particle subunit SRP68 OS=Homo sapiens OX=9606 GN=SRP68 PE=1 SV=2 (sp|Q9UHB9|SRP68_HUMAN)	SRP68	sp|Q9UHB9|SRP68_HUMAN	71 kDa	9	8	9		0	0	0		6	6	4		3	0	9		20	22	25		4	5	2
Cluster of CAP-Gly domain-containing linker protein 1 OS=Homo sapiens OX=9606 GN=CLIP1 PE=1 SV=2 (sp|P30622|CLIP1_HUMAN)	CLIP1	sp|P30622|CLIP1_HUMAN	162 kDa	14	9	13		0	0	2		8	12	6		6	8	7		0	2	1		2	0	3
Cluster of Dihydrolipoyllysine-residue succinyltransferase component of 2-oxoglutarate dehydrogenase complex, mitochondrial OS=Homo sapiens OX=9606 GN=DLST PE=1 SV=4 (sp|P36957|ODO2_HUMAN)	DLST	sp|P36957|ODO2_HUMAN	49 kDa	0	0	0		20	17	16		0	0	0		19	15	18		0	0	0		16	15	17
Aconitate hydratase, mitochondrial OS=Homo sapiens OX=9606 GN=ACO2 PE=1 SV=2	ACO2	sp|Q99798|ACON_HUMAN (+1)	85 kDa	12	7	10		13	6	14		11	7	7		6	4	8		0	0	0		17	10	16
Cluster of Histone H1.4 OS=Homo sapiens OX=9606 GN=H1-4 PE=1 SV=2 (sp|P10412|H14_HUMAN)	H1-4	sp|P10412|H14_HUMAN [3]	22 kDa	0	9	0		10	12	10		0	0	0		12	10	16		22	28	24		4	0	0
26S proteasome non-ATPase regulatory subunit 11 OS=Homo sapiens OX=9606 GN=PSMD11 PE=1 SV=3	PSMD11	sp|O00231|PSD11_HUMAN	47 kDa	9	4	7		9	9	10		4	2	6		17	14	21		5	6	8		9	10	8
Vesicle-associated membrane protein-associated protein A OS=Homo sapiens OX=9606 GN=VAPA PE=1 SV=3	VAPA	sp|Q9P0L0|VAPA_HUMAN	28 kDa	1	2	3		15	15	12		4	8	6		13	12	11		5	4	6		12	7	11
Cluster of Inosine-5'-monophosphate dehydrogenase (Fragment) OS=Homo sapiens OX=9606 GN=IMPDH1 PE=1 SV=1 (tr|A0A3B3IRL5|A0A3B3IRL5_HUMAN)	IMPDH1	tr|A0A3B3IRL5|A0A3B3IRL5_HUMAN [2]	54 kDa	0	0	0		11	10	15		0	0	0		11	11	22		0	0	0		14	12	17
Cluster of Septin-2 OS=Homo sapiens OX=9606 GN=SEPTIN2 PE=1 SV=1 (sp|Q15019|SEPT2_HUMAN)	SEPTIN2	sp|Q15019|SEPT2_HUMAN [2]	41 kDa	0	0	0		6	6	7		0	0	0		7	11	11		21	23	28		0	7	9
Cluster of Serine/threonine-protein phosphatase 2A 55 kDa regulatory subunit B alpha isoform OS=Homo sapiens OX=9606 GN=PPP2R2A PE=1 SV=1 (sp|P63151|2ABA_HUMAN)	PPP2R2A	sp|P63151|2ABA_HUMAN [2]	52 kDa	3	0	5		6	0	8		10	11	18		8	10	7		0	0	0		10	8	15
Cluster of Leucine--tRNA ligase, cytoplasmic OS=Homo sapiens OX=9606 GN=LARS1 PE=1 SV=2 (sp|Q9P2J5|SYLC_HUMAN)	LARS1	sp|Q9P2J5|SYLC_HUMAN	134 kDa	9	5	16		0	0	2		12	8	14		6	0	7		0	3	0		17	8	13
Splicing factor 3B subunit 1 OS=Homo sapiens OX=9606 GN=SF3B1 PE=1 SV=3	SF3B1	sp|O75533|SF3B1_HUMAN	146 kDa	8	6	6		6	4	8		0	5	0		7	9	10		6	12	12		3	3	4
Cluster of Protein disulfide-isomerase A4 OS=Homo sapiens OX=9606 GN=PDIA4 PE=1 SV=2 (sp|P13667|PDIA4_HUMAN)	PDIA4	sp|P13667|PDIA4_HUMAN [2]	73 kDa	0	4	0		29	32	34		0	0	0		19	23	16		0	0	0		0	4	0
Cystatin-A OS=Homo sapiens OX=9606 GN=CSTA PE=1 SV=1	CSTA	sp|P01040|CYTA_HUMAN	11 kDa	0	0	0		18	15	21		0	0	0		30	20	32		0	0	0		5	15	11
26S proteasome non-ATPase regulatory subunit 1 OS=Homo sapiens OX=9606 GN=PSMD1 PE=1 SV=2	PSMD1	sp|Q99460|PSMD1_HUMAN (+1)	106 kDa	5	7	4		2	2	0		0	0	0		17	8	12		0	0	0		6	8	10
Cluster of Cadherin-1 OS=Homo sapiens OX=9606 GN=CDH1 PE=1 SV=3 (sp|P12830|CADH1_HUMAN)	CDH1	sp|P12830|CADH1_HUMAN	97 kDa	10	0	15		7	7	6		0	0	0		6	3	7		33	40	34		0	0	0
Eukaryotic translation initiation factor 2 subunit 2 OS=Homo sapiens OX=9606 GN=EIF2S2 PE=1 SV=2	EIF2S2	sp|P20042|IF2B_HUMAN	38 kDa	6	10	8		13	8	12		4	4	7		12	10	12		0	2	2		5	7	6
Elongation factor 1-beta OS=Homo sapiens OX=9606 GN=EEF1B2 PE=1 SV=3	EEF1B2	sp|P24534|EF1B_HUMAN	25 kDa	8	4	8		15	13	11		10	8	11		18	16	18		0	4	0		12	11	13
26S proteasome regulatory subunit 6B OS=Homo sapiens OX=9606 GN=PSMC4 PE=1 SV=2	PSMC4	sp|P43686|PRS6B_HUMAN	47 kDa	6	4	2		10	8	13		2	0	2		9	7	14		4	5	7		7	8	14
Cluster of Peroxiredoxin-2 OS=Homo sapiens OX=9606 GN=PRDX2 PE=1 SV=5 (sp|P32119|PRDX2_HUMAN)	PRDX2	sp|P32119|PRDX2_HUMAN	22 kDa	13	9	12		16	14	14		7	7	4		19	12	14		8	4	6		11	12	16
Cluster of Glucose-6-phosphate 1-dehydrogenase OS=Homo sapiens OX=9606 GN=G6PD PE=1 SV=4 (sp|P11413|G6PD_HUMAN)	G6PD	sp|P11413|G6PD_HUMAN	59 kDa	12	8	11		4	0	5		9	5	4		6	9	10		19	23	21		8	5	5
Cluster of Eukaryotic translation initiation factor 2 subunit 1 OS=Homo sapiens OX=9606 GN=EIF2S1 PE=1 SV=3 (sp|P05198|IF2A_HUMAN)	EIF2S1	sp|P05198|IF2A_HUMAN [2]	36 kDa	12	6	7		13	11	17		7	4	4		12	16	19		0	0	0		7	9	12
Nucleoprotein TPR OS=Homo sapiens OX=9606 GN=TPR PE=1 SV=3	TPR	sp|P12270|TPR_HUMAN	267 kDa	0	3	0		0	3	4		0	0	0		2	0	4		2	3	3		0	0	2
Heterogeneous nuclear ribonucleoprotein F OS=Homo sapiens OX=9606 GN=HNRNPF PE=1 SV=3	HNRNPF	sp|P52597|HNRPF_HUMAN	46 kDa	10	5	5		3	3	8		6	11	8		9	8	5		10	14	13		11	10	9
60S ribosomal protein L11 OS=Homo sapiens OX=9606 GN=RPL11 PE=1 SV=2	RPL11	sp|P62913|RL11_HUMAN	20 kDa	10	12	12		13	6	8		11	9	9		13	8	13		8	11	11		13	12	13
Histone H1.5 OS=Homo sapiens OX=9606 GN=H1-5 PE=1 SV=3	H1-5	sp|P16401|H15_HUMAN	23 kDa	15	17	10		13	14	15		0	0	0		19	16	22		10	16	14		6	5	8
ATP-dependent 6-phosphofructokinase, liver type OS=Homo sapiens OX=9606 GN=PFKL PE=1 SV=6	PFKL	sp|P17858|PFKAL_HUMAN	85 kDa	5	0	4		8	5	6		8	4	7		6	10	9		6	5	8		13	8	14
E3 ubiquitin/ISG15 ligase TRIM25 OS=Homo sapiens OX=9606 GN=TRIM25 PE=1 SV=2	TRIM25	sp|Q14258|TRI25_HUMAN	71 kDa	10	3	10		0	0	2		27	14	24		0	0	3		10	14	14		0	5	8
40S ribosomal protein S26 OS=Homo sapiens OX=9606 GN=RPS26 PE=1 SV=3	RPS26	sp|P62854|RS26_HUMAN	13 kDa	7	6	9		8	4	9		0	0	0		8	7	7		6	12	16		11	8	10
Cluster of 60S ribosomal protein L27a OS=Homo sapiens OX=9606 GN=RPL27A PE=1 SV=2 (sp|P46776|RL27A_HUMAN)	RPL27A	sp|P46776|RL27A_HUMAN [2]	17 kDa	13	0	10		12	8	11		0	0	0		12	10	16		14	20	15		13	6	13
Cluster of RuvB-like 1 OS=Homo sapiens OX=9606 GN=RUVBL1 PE=1 SV=1 (sp|Q9Y265|RUVB1_HUMAN)	RUVBL1	sp|Q9Y265|RUVB1_HUMAN	50 kDa	10	5	10		7	6	12		7	5	0		17	11	23		0	0	0		21	8	16
Cluster of Serine-threonine kinase receptor-associated protein OS=Homo sapiens OX=9606 GN=STRAP PE=1 SV=1 (sp|Q9Y3F4|STRAP_HUMAN)	STRAP	sp|Q9Y3F4|STRAP_HUMAN	38 kDa	4	0	5		9	3	14		5	8	4		7	8	9		4	15	8		8	6	10
Cluster of Ensconsin OS=Homo sapiens OX=9606 GN=MAP7 PE=1 SV=1 (sp|Q14244|MAP7_HUMAN)	MAP7	sp|Q14244|MAP7_HUMAN [2]	84 kDa	5	8	8		0	0	0		4	6	4		2	3	3		5	9	9		0	0	2
Cluster of 26S proteasome regulatory subunit 10B OS=Homo sapiens OX=9606 GN=PSMC6 PE=1 SV=1 (tr|A0A087X2I1|A0A087X2I1_HUMAN)	PSMC6	tr|A0A087X2I1|A0A087X2I1_HUMAN	46 kDa	12	0	5		9	7	12		7	7	8		10	10	11		3	4	3		10	9	11
40S ribosomal protein S21 OS=Homo sapiens OX=9606 GN=RPS21 PE=1 SV=1	RPS21	sp|P63220|RS21_HUMAN (+1)	9 kDa	0	0	0		12	13	15		0	0	0		8	14	13		28	26	26		3	4	3
Cluster of CAD protein OS=Homo sapiens OX=9606 GN=CAD PE=1 SV=3 (sp|P27708|PYR1_HUMAN)	CAD	sp|P27708|PYR1_HUMAN	243 kDa	8	9	10		0	0	0		12	7	11		0	0	0		2	0	0		9	4	6
Cluster of 40S ribosomal protein S20 OS=Homo sapiens OX=9606 GN=RPS20 PE=1 SV=1 (sp|P60866|RS20_HUMAN)	RPS20	sp|P60866|RS20_HUMAN	13 kDa	0	3	0		8	0	10		0	0	0		13	11	15		20	21	25		11	7	12
Cluster of E3 ubiquitin-protein ligase UBR4 OS=Homo sapiens OX=9606 GN=UBR4 PE=1 SV=1 (sp|Q5T4S7|UBR4_HUMAN)	UBR4	sp|Q5T4S7|UBR4_HUMAN	574 kDa	6	3	11		0	0	0		6	11	6		3	0	0		0	0	0		3	2	3
Actin-related protein 2/3 complex subunit 3 OS=Homo sapiens OX=9606 GN=ARPC3 PE=1 SV=3	ARPC3	sp|O15145|ARPC3_HUMAN	21 kDa	8	6	11		11	8	9		10	10	10		13	13	14		0	0	0		0	8	16
60S ribosomal protein L14 OS=Homo sapiens OX=9606 GN=RPL14 PE=1 SV=4	RPL14	sp|P50914|RL14_HUMAN	23 kDa	0	0	5		7	12	10		0	0	0		7	9	13		10	19	22		13	8	10
Cluster of Uncharacterized protein OS=Homo sapiens OX=9606 PE=4 SV=2 (tr|H0Y626|H0Y626_HUMAN)	#VALUE!	tr|H0Y626|H0Y626_HUMAN [2]	108 kDa	7	10	10		0	0	4		41	21	30		0	0	0		0	0	0		10	6	7
Cluster of Glutamine--tRNA ligase OS=Homo sapiens OX=9606 GN=QARS1 PE=1 SV=1 (tr|B4DDN1|B4DDN1_HUMAN)	QARS1	tr|B4DDN1|B4DDN1_HUMAN [2]	72 kDa	23	0	14		0	0	0		7	0	0		6	0	4		0	0	0		6	0	12
60S ribosomal protein L35 OS=Homo sapiens OX=9606 GN=RPL35 PE=1 SV=2	RPL35	sp|P42766|RL35_HUMAN	15 kDa	11	3	4		8	3	4		0	0	0		10	8	12		14	19	21		4	0	0
Tropomodulin-3 OS=Homo sapiens OX=9606 GN=TMOD3 PE=1 SV=1	TMOD3	sp|Q9NYL9|TMOD3_HUMAN	40 kDa	12	3	8		8	6	6		4	3	6		12	12	11		15	23	21		3	0	5
Laminin subunit beta-3 OS=Homo sapiens OX=9606 GN=LAMB3 PE=1 SV=1	LAMB3	sp|Q13751|LAMB3_HUMAN	130 kDa	0	0	0		27	19	23		0	0	0		11	14	12		0	0	0		6	6	3
Inositol 1,4,5-trisphosphate receptor type 3 OS=Homo sapiens OX=9606 GN=ITPR3 PE=1 SV=2	ITPR3	sp|Q14573|ITPR3_HUMAN	304 kDa	7	3	9		0	0	0		23	11	24		0	0	0		0	0	2		4	3	7
Cluster of Ubiquitin-like protein ISG15 OS=Homo sapiens OX=9606 GN=ISG15 PE=1 SV=5 (sp|P05161|ISG15_HUMAN)	ISG15	sp|P05161|ISG15_HUMAN	18 kDa	5	0	4		22	16	23		6	9	7		22	26	17		0	0	0		7	8	5
Serine/threonine-protein kinase OSR1 OS=Homo sapiens OX=9606 GN=OXSR1 PE=1 SV=1	OXSR1	sp|O95747|OXSR1_HUMAN	58 kDa	5	3	8		6	6	6		14	10	13		10	9	11		10	14	13		10	8	9
Endoplasmic reticulum resident protein 44 OS=Homo sapiens OX=9606 GN=ERP44 PE=1 SV=1	ERP44	sp|Q9BS26|ERP44_HUMAN	47 kDa	0	0	0		13	16	13		4	0	4		13	14	16		11	15	11		5	0	7
Cluster of UV excision repair protein RAD23 homolog B OS=Homo sapiens OX=9606 GN=RAD23B PE=1 SV=1 (sp|P54727|RD23B_HUMAN)	RAD23B	sp|P54727|RD23B_HUMAN	43 kDa	0	0	0		13	14	17		0	0	0		21	16	18		21	21	20		9	7	7
Fumarate hydratase, mitochondrial OS=Homo sapiens OX=9606 GN=FH PE=1 SV=3	FH	sp|P07954|FUMH_HUMAN	55 kDa	4	2	0		11	7	12		0	0	0		10	11	13		0	0	0		16	12	13
60S ribosomal protein L10a OS=Homo sapiens OX=9606 GN=RPL10A PE=1 SV=2	RPL10A	sp|P62906|RL10A_HUMAN	25 kDa	6	5	5		8	3	14		0	0	0		11	9	14		2	5	7		12	12	16
60S ribosomal protein L27 OS=Homo sapiens OX=9606 GN=RPL27 PE=1 SV=2	RPL27	sp|P61353|RL27_HUMAN	16 kDa	5	0	0		13	7	13		0	0	0		14	12	10		15	29	28		7	6	4
EH domain-containing protein 4 OS=Homo sapiens OX=9606 GN=EHD4 PE=1 SV=1	EHD4	sp|Q9H223|EHD4_HUMAN	61 kDa	9	6	7		2	0	4		15	11	12		3	2	7		12	16	18		10	5	15
Phenylalanine--tRNA ligase beta subunit OS=Homo sapiens OX=9606 GN=FARSB PE=1 SV=3	FARSB	sp|Q9NSD9|SYFB_HUMAN	66 kDa	12	8	12		4	0	8		9	5	3		11	12	10		4	4	3		14	9	12
Cluster of Laminin subunit alpha-3 OS=Homo sapiens OX=9606 GN=LAMA3 PE=1 SV=1 (tr|A0A0A0MSA0|A0A0A0MSA0_HUMAN)	LAMA3	tr|A0A0A0MSA0|A0A0A0MSA0_HUMAN [2]	360 kDa	0	0	0		9	13	17		0	0	0		8	6	6		2	0	2		0	0	0
Cluster of Vacuolar protein sorting-associated protein 4B OS=Homo sapiens OX=9606 GN=VPS4B PE=1 SV=2 (sp|O75351|VPS4B_HUMAN)	VPS4B	sp|O75351|VPS4B_HUMAN	49 kDa	5	0	7		5	4	7		19	6	10		8	6	7		4	8	3		10	9	13
Cluster of Proteasome activator complex subunit 1 OS=Homo sapiens OX=9606 GN=PSME1 PE=1 SV=1 (sp|Q06323|PSME1_HUMAN)	PSME1	sp|Q06323|PSME1_HUMAN	29 kDa	5	0	7		11	13	16		8	5	0		11	17	14		15	18	18		2	0	8
Cluster of Putative HLA class I histocompatibility antigen, alpha chain H OS=Homo sapiens OX=9606 GN=HLA-H PE=5 SV=3 (sp|P01893|HLAH_HUMAN)	HLA-H	sp|P01893|HLAH_HUMAN [2]	41 kDa	0	0	0		0	2	0		0	0	0		0	0	0		4	3	21		0	0	0
General vesicular transport factor p115 OS=Homo sapiens OX=9606 GN=USO1 PE=1 SV=2	USO1	sp|O60763|USO1_HUMAN	108 kDa	15	13	19		0	0	2		11	7	8		4	5	7		9	15	15		3	0	3
Serine/arginine-rich splicing factor 3 OS=Homo sapiens OX=9606 GN=SRSF3 PE=1 SV=1	SRSF3	sp|P84103|SRSF3_HUMAN	19 kDa	8	0	2		3	5	2		6	0	1		3	4	4		18	28	25		2	1	3
V-type proton ATPase catalytic subunit A OS=Homo sapiens OX=9606 GN=ATP6V1A PE=1 SV=2	ATP6V1A	sp|P38606|VATA_HUMAN	68 kDa	7	6	14		9	4	5		5	5	6		9	6	8		0	0	0		12	11	9
Cluster of Eukaryotic translation initiation factor 3 subunit L OS=Homo sapiens OX=9606 GN=EIF3L PE=1 SV=1 (tr|B0QY89|B0QY89_HUMAN)	EIF3L	tr|B0QY89|B0QY89_HUMAN	71 kDa	5	6	13		2	0	5		0	0	4		12	8	13		3	7	4		6	6	7
Cluster of Ephrin type-A receptor 2 OS=Homo sapiens OX=9606 GN=EPHA2 PE=1 SV=2 (sp|P29317|EPHA2_HUMAN)	EPHA2	sp|P29317|EPHA2_HUMAN [2]	108 kDa	0	0	4		0	0	0		4	4	0		0	0	0		24	24	24		0	0	0
Cluster of Dipeptidyl peptidase 3 OS=Homo sapiens OX=9606 GN=DPP3 PE=1 SV=2 (sp|Q9NY33|DPP3_HUMAN)	DPP3	sp|Q9NY33|DPP3_HUMAN	83 kDa	13	9	11		5	3	6		4	6	6		11	8	8		0	0	0		0	0	0
Cluster of UMP-CMP kinase OS=Homo sapiens OX=9606 GN=CMPK1 PE=1 SV=3 (sp|P30085|KCY_HUMAN)	CMPK1	sp|P30085|KCY_HUMAN	22 kDa	12	13	11		6	5	10		14	9	9		15	10	13		0	0	0		3	0	6
26S proteasome non-ATPase regulatory subunit 12 OS=Homo sapiens OX=9606 GN=PSMD12 PE=1 SV=3	PSMD12	sp|O00232|PSD12_HUMAN	53 kDa	11	4	12		8	0	7		8	9	6		10	11	10		3	3	5		9	9	12
Nascent polypeptide-associated complex subunit alpha, muscle-specific form OS=Homo sapiens OX=9606 GN=NACA PE=1 SV=1	NACA	sp|E9PAV3|NACAM_HUMAN	205 kDa	0	0	0		10	13	9		0	0	0		9	10	12		9	11	10		2	0	0
Mitochondrial proton/calcium exchanger protein OS=Homo sapiens OX=9606 GN=LETM1 PE=1 SV=1	LETM1	sp|O95202|LETM1_HUMAN	83 kDa	5	4	3		10	5	13		0	0	0		16	13	18		0	0	0		21	16	19
Sickle tail protein homolog OS=Homo sapiens OX=9606 GN=KIAA1217 PE=1 SV=2	KIAA1217	sp|Q5T5P2|SKT_HUMAN	214 kDa	3	2	4		0	0	0		2	2	3		0	0	0		16	16	20		0	0	0
Nucleolar RNA helicase 2 OS=Homo sapiens OX=9606 GN=DDX21 PE=1 SV=5	DDX21	sp|Q9NR30|DDX21_HUMAN	87 kDa	16	13	10		2	0	3		2	2	2		5	5	6		0	2	0		3	3	4
Cluster of Dynamin-1-like protein OS=Homo sapiens OX=9606 GN=DNM1L PE=1 SV=2 (sp|O00429|DNM1L_HUMAN)	DNM1L	sp|O00429|DNM1L_HUMAN	82 kDa	9	5	6		5	4	7		10	10	6		9	8	9		7	11	8		4	6	6
Cluster of Ubiquitin thioesterase OTUB1 OS=Homo sapiens OX=9606 GN=OTUB1 PE=1 SV=2 (sp|Q96FW1|OTUB1_HUMAN)	OTUB1	sp|Q96FW1|OTUB1_HUMAN [3]	31 kDa	0	0	6		3	4	4		8	10	10		8	8	5		14	18	16		6	0	6
Cluster of Very long-chain specific acyl-CoA dehydrogenase, mitochondrial OS=Homo sapiens OX=9606 GN=ACADVL PE=1 SV=1 (sp|P49748|ACADV_HUMAN)	ACADVL	sp|P49748|ACADV_HUMAN	70 kDa	6	4	5		15	9	9		0	0	0		9	11	16		0	0	0		16	18	20
40S ribosomal protein S25 OS=Homo sapiens OX=9606 GN=RPS25 PE=1 SV=1	RPS25	sp|P62851|RS25_HUMAN	14 kDa	0	0	5		11	8	11		0	0	0		15	14	16		10	12	10		9	2	9
Cluster of Diacylglycerol kinase alpha OS=Homo sapiens OX=9606 GN=DGKA PE=1 SV=3 (sp|P23743|DGKA_HUMAN)	DGKA	sp|P23743|DGKA_HUMAN	83 kDa	5	2	5		0	0	2		5	5	3		2	2	6		15	22	19		8	6	8
Cluster of Extended synaptotagmin-2 OS=Homo sapiens OX=9606 GN=ESYT2 PE=1 SV=2 (tr|H7BXI1|H7BXI1_HUMAN)	ESYT2	tr|H7BXI1|H7BXI1_HUMAN [3]	96 kDa	0	0	0		0	0	0		9	5	7		0	0	0		19	29	29		0	0	0
Cluster of Long-chain-fatty-acid--CoA ligase 1 OS=Homo sapiens OX=9606 GN=ACSL1 PE=1 SV=1 (sp|P33121|ACSL1_HUMAN)	ACSL1	sp|P33121|ACSL1_HUMAN [2]	78 kDa	11	5	14		0	0	1		17	13	21		2	1	4		0	0	0		4	3	4
Cluster of MICAL-like protein 1 OS=Homo sapiens OX=9606 GN=MICALL1 PE=1 SV=2 (sp|Q8N3F8|MILK1_HUMAN)	MICALL1	sp|Q8N3F8|MILK1_HUMAN	93 kDa	12	6	6		0	0	3		14	11	14		0	2	2		7	9	9		0	2	3
Alcohol dehydrogenase class-3 OS=Homo sapiens OX=9606 GN=ADH5 PE=1 SV=4	ADH5	sp|P11766|ADHX_HUMAN	40 kDa	6	3	5		10	10	9		12	12	8		10	10	11		0	0	0		12	9	10
Cluster of Matrin-3 OS=Homo sapiens OX=9606 GN=MATR3 PE=1 SV=1 (tr|A8MXP9|A8MXP9_HUMAN)	MATR3	tr|A8MXP9|A8MXP9_HUMAN	100 kDa	11	9	12		2	2	5		3	13	3		6	8	8		0	0	0		11	9	14
Cluster of Cytochrome b-c1 complex subunit 2, mitochondrial OS=Homo sapiens OX=9606 GN=UQCRC2 PE=1 SV=3 (sp|P22695|QCR2_HUMAN)	UQCRC2	sp|P22695|QCR2_HUMAN [2]	48 kDa	0	0	0		14	13	11		0	0	0		7	9	11		0	0	0		17	16	15
60S ribosomal protein L12 OS=Homo sapiens OX=9606 GN=RPL12 PE=1 SV=1	RPL12	sp|P30050|RL12_HUMAN	18 kDa	2	0	0		19	10	12		0	0	0		15	15	20		0	4	0		10	10	19
Cluster of Ubiquitin-like modifier-activating enzyme 6 OS=Homo sapiens OX=9606 GN=UBA6 PE=1 SV=1 (sp|A0AVT1|UBA6_HUMAN)	UBA6	sp|A0AVT1|UBA6_HUMAN	118 kDa	9	5	8		0	2	5		9	15	5		3	6	10		4	9	11		11	8	16
Cluster of Proteasome adapter and scaffold protein ECM29 OS=Homo sapiens OX=9606 GN=ECPAS PE=1 SV=1 (tr|J3KN16|J3KN16_HUMAN)	ECPAS	tr|J3KN16|J3KN16_HUMAN	224 kDa	4	0	6		0	0	0		3	4	4		0	0	0		0	0	0		2	0	3
Hypoxia up-regulated protein 1 OS=Homo sapiens OX=9606 GN=HYOU1 PE=1 SV=1	HYOU1	sp|Q9Y4L1|HYOU1_HUMAN (+1)	111 kDa	0	0	0		17	9	15		0	0	0		14	10	19		0	0	0		13	6	12
Cluster of Rho guanine nucleotide exchange factor 1 OS=Homo sapiens OX=9606 GN=ARHGEF1 PE=1 SV=1 (tr|M0QZR4|M0QZR4_HUMAN)	ARHGEF1	tr|M0QZR4|M0QZR4_HUMAN	108 kDa	10	5	21		0	0	4		12	13	13		4	4	7		4	2	7		6	4	4
Clathrin interactor 1 OS=Homo sapiens OX=9606 GN=CLINT1 PE=1 SV=1	CLINT1	sp|Q14677|EPN4_HUMAN	68 kDa	6	4	8		7	7	9		0	0	0		8	12	7		5	15	8		10	13	12
Leucine-rich repeat-containing protein 59 OS=Homo sapiens OX=9606 GN=LRRC59 PE=1 SV=1	LRRC59	sp|Q96AG4|LRC59_HUMAN	35 kDa	2	0	5		8	3	14		3	4	2		14	8	12		8	8	7		5	4	6
Heterogeneous nuclear ribonucleoprotein R OS=Homo sapiens OX=9606 GN=HNRNPR PE=1 SV=1	HNRNPR	sp|O43390|HNRPR_HUMAN	71 kDa	7	2	4		3	3	3		0	0	1		5	5	7		23	24	26		1	1	2
Cluster of Tubulin-folding cofactor B OS=Homo sapiens OX=9606 GN=TBCB PE=1 SV=2 (sp|Q99426|TBCB_HUMAN)	TBCB	sp|Q99426|TBCB_HUMAN [2]	27 kDa	0	7	5		8	3	6		10	10	9		9	3	9		10	13	14		9	7	7
Cluster of Atlastin-3 OS=Homo sapiens OX=9606 GN=ATL3 PE=1 SV=1 (sp|Q6DD88|ATLA3_HUMAN)	ATL3	sp|Q6DD88|ATLA3_HUMAN	61 kDa	4	0	5		0	0	6		4	0	2		10	8	9		2	5	4		11	9	15
Cluster of Eukaryotic translation initiation factor 2 subunit 3 OS=Homo sapiens OX=9606 GN=EIF2S3 PE=1 SV=3 (sp|P41091|IF2G_HUMAN)	EIF2S3	sp|P41091|IF2G_HUMAN [2]	51 kDa	0	3	0		6	7	11		0	0	0		15	11	15		0	0	0		7	4	7
Cluster of Alpha-centractin OS=Homo sapiens OX=9606 GN=ACTR1A PE=1 SV=1 (sp|P61163|ACTZ_HUMAN)	ACTR1A	sp|P61163|ACTZ_HUMAN	43 kDa	0	0	4		12	5	11		0	0	0		10	9	10		0	0	0		11	11	9
Cluster of PDZ domain-containing protein GIPC1 OS=Homo sapiens OX=9606 GN=GIPC1 PE=1 SV=2 (sp|O14908|GIPC1_HUMAN)	GIPC1	sp|O14908|GIPC1_HUMAN	36 kDa	5	6	6		7	7	6		14	8	9		4	3	7		6	16	14		6	8	7
Calumenin OS=Homo sapiens OX=9606 GN=CALU PE=1 SV=2	CALU	sp|O43852|CALU_HUMAN	37 kDa	0	0	0		21	22	12		0	0	0		16	13	15		0	0	0		8	6	10
Transcription intermediary factor 1-beta OS=Homo sapiens OX=9606 GN=TRIM28 PE=1 SV=5	TRIM28	sp|Q13263|TIF1B_HUMAN	89 kDa	10	2	8		3	2	7		13	10	12		0	3	9		0	0	0		13	5	9
Ras-related protein Rab-25 OS=Homo sapiens OX=9606 GN=RAB25 PE=1 SV=2	RAB25	sp|P57735|RAB25_HUMAN	23 kDa	0	0	4		8	10	9		0	0	0		13	11	13		8	12	12		13	12	17
Cluster of AP-3 complex subunit delta-1 (Fragment) OS=Homo sapiens OX=9606 GN=AP3D1 PE=1 SV=1 (tr|A0A2R8Y611|A0A2R8Y611_HUMAN)	AP3D1	tr|A0A2R8Y611|A0A2R8Y611_HUMAN [2]	106 kDa	7	10	7		0	0	0		0	4	9		4	5	6		9	6	7		6	6	7
Cluster of Multifunctional protein ADE2 OS=Homo sapiens OX=9606 GN=PAICS PE=1 SV=3 (sp|P22234|PUR6_HUMAN)	PAICS	sp|P22234|PUR6_HUMAN [2]	47 kDa	0	9	2		16	6	15		3	0	3		11	13	18		0	2	0		7	4	13
Cluster of Importin-5 OS=Homo sapiens OX=9606 GN=IPO5 PE=1 SV=4 (sp|O00410|IPO5_HUMAN)	IPO5	sp|O00410|IPO5_HUMAN [2]	124 kDa	11	6	10		0	0	6		5	8	0		5	9	15		0	0	0		0	5	11
Cluster of Serine/threonine-protein phosphatase 2B catalytic subunit alpha isoform OS=Homo sapiens OX=9606 GN=PPP3CA PE=1 SV=1 (sp|Q08209|PP2BA_HUMAN)	PPP3CA	sp|Q08209|PP2BA_HUMAN	59 kDa	0	0	0		10	9	9		8	5	7		10	6	9		6	9	7		8	6	6
Cluster of Eukaryotic translation initiation factor 6 OS=Homo sapiens OX=9606 GN=EIF6 PE=1 SV=1 (sp|P56537|IF6_HUMAN)	EIF6	sp|P56537|IF6_HUMAN	27 kDa	7	6	6		12	10	15		18	11	15		8	8	11		0	0	2		8	8	8
Cluster of Histidine triad nucleotide-binding protein 1 OS=Homo sapiens OX=9606 GN=HINT1 PE=1 SV=2 (sp|P49773|HINT1_HUMAN)	HINT1	sp|P49773|HINT1_HUMAN	14 kDa	4	3	0		0	0	3		0	0	0		5	2	4		7	9	8		0	2	2
Cluster of Superoxide dismutase [Mn], mitochondrial OS=Homo sapiens OX=9606 GN=SOD2 PE=1 SV=3 (sp|P04179|SODM_HUMAN)	SOD2	sp|P04179|SODM_HUMAN	25 kDa	0	0	0		4	5	4		0	0	0		0	3	3		0	0	0		9	6	13
Cluster of Unconventional myosin-XVIIIa OS=Homo sapiens OX=9606 GN=MYO18A PE=1 SV=3 (sp|Q92614|MY18A_HUMAN)	MYO18A	sp|Q92614|MY18A_HUMAN	233 kDa	10	8	12		0	0	0		3	0	2		2	0	0		6	6	8		0	0	0
Extracellular matrix protein 1 OS=Homo sapiens OX=9606 GN=ECM1 PE=1 SV=2	ECM1	sp|Q16610|ECM1_HUMAN	61 kDa	0	0	0		3	7	3		5	0	0		5	2	3		23	29	32		0	2	3
Cluster of Ras-related protein Rap-1A OS=Homo sapiens OX=9606 GN=RAP1A PE=1 SV=1 (sp|P62834|RAP1A_HUMAN)	RAP1A	sp|P62834|RAP1A_HUMAN	21 kDa	0	0	0		13	8	7		0	7	7		7	9	8		5	5	8		10	6	11
Cluster of Cytosol aminopeptidase OS=Homo sapiens OX=9606 GN=LAP3 PE=1 SV=3 (sp|P28838|AMPL_HUMAN)	LAP3	sp|P28838|AMPL_HUMAN	56 kDa	0	0	0		15	6	12		5	3	3		11	13	15		5	4	5		8	7	4
Cluster of Dynactin subunit 1 OS=Homo sapiens OX=9606 GN=DCTN1 PE=1 SV=3 (sp|Q14203|DCTN1_HUMAN)	DCTN1	sp|Q14203|DCTN1_HUMAN [2]	142 kDa	14	9	12		0	0	0		0	0	0		6	7	3		2	3	3		7	5	10
Histone H1.0 OS=Homo sapiens OX=9606 GN=H1-0 PE=1 SV=3	H1-0	sp|P07305|H10_HUMAN	21 kDa	8	11	6		12	4	9		0	0	0		14	14	17		9	16	14		2	3	3
Far upstream element-binding protein 2 OS=Homo sapiens OX=9606 GN=KHSRP PE=1 SV=4	KHSRP	sp|Q92945|FUBP2_HUMAN (+1)	73 kDa	0	0	4		0	3	4		0	8	2		3	2	4		16	25	24		0	0	0
Cluster of Lysine--tRNA ligase OS=Homo sapiens OX=9606 GN=KARS1 PE=1 SV=3 (sp|Q15046|SYK_HUMAN)	KARS1	sp|Q15046|SYK_HUMAN	68 kDa	8	6	4		10	3	9		0	2	0		14	11	14		0	4	2		7	4	6
Cluster of ERC protein 2 OS=Homo sapiens OX=9606 GN=ERC2 PE=1 SV=3 (sp|O15083|ERC2_HUMAN)	ERC2	sp|O15083|ERC2_HUMAN [3]	111 kDa	0	0	0		0	0	0		3	3	2		0	0	0		18	15	19		0	0	0
Electron transfer flavoprotein subunit beta OS=Homo sapiens OX=9606 GN=ETFB PE=1 SV=3	ETFB	sp|P38117|ETFB_HUMAN	28 kDa	7	10	5		9	7	14		10	6	8		9	6	4		0	0	0		18	13	22
Peptidyl-prolyl cis-trans isomerase FKBP5 OS=Homo sapiens OX=9606 GN=FKBP5 PE=1 SV=2	FKBP5	sp|Q13451|FKBP5_HUMAN	51 kDa	8	7	9		3	2	3		14	18	13		3	0	5		4	6	6		7	5	10
Cluster of Calponin (Fragment) OS=Homo sapiens OX=9606 GN=CNN2 PE=1 SV=1 (tr|A0A087X1X5|A0A087X1X5_HUMAN)	CNN2	tr|A0A087X1X5|A0A087X1X5_HUMAN [2]	21 kDa	5	0	0		3	0	3		6	8	3		5	0	4		27	9	11		0	4	4
Cluster of Uveal autoantigen with coiled-coil domains and ankyrin repeats (Fragment) OS=Homo sapiens OX=9606 GN=UACA PE=1 SV=1 (tr|H0YN48|H0YN48_HUMAN)	UACA	tr|H0YN48|H0YN48_HUMAN	64 kDa	0	0	0		0	0	0		10	7	14		0	0	0		6	9	7		0	0	0
Dihydrolipoyl dehydrogenase, mitochondrial OS=Homo sapiens OX=9606 GN=DLD PE=1 SV=2	DLD	sp|P09622|DLDH_HUMAN	54 kDa	0	0	0		11	10	9		0	0	0		7	9	10		0	0	0		23	17	16
Glucosidase 2 subunit beta OS=Homo sapiens OX=9606 GN=PRKCSH PE=1 SV=1	PRKCSH	tr|K7ELL7|K7ELL7_HUMAN	60 kDa	0	0	0		12	18	17		0	0	0		11	12	19		3	5	6		4	2	4
Insulin-like growth factor 2 mRNA-binding protein 3 OS=Homo sapiens OX=9606 GN=IGF2BP3 PE=1 SV=2	IGF2BP3	sp|O00425|IF2B3_HUMAN	64 kDa	8	10	7		1	4	1		5	6	6		4	4	3		12	12	14		11	8	6
F-actin-capping protein subunit alpha-1 OS=Homo sapiens OX=9606 GN=CAPZA1 PE=1 SV=3	CAPZA1	sp|P52907|CAZA1_HUMAN	33 kDa	14	3	10		11	9	13		6	7	3		11	11	10		7	5	5		8	8	4
Cluster of Hsc70-interacting protein OS=Homo sapiens OX=9606 GN=ST13 PE=1 SV=2 (sp|P50502|F10A1_HUMAN)	ST13	sp|P50502|F10A1_HUMAN	41 kDa	0	0	0		10	5	0		0	0	0		0	0	12		0	0	0		6	6	5
Leucine zipper protein 1 OS=Homo sapiens OX=9606 GN=LUZP1 PE=1 SV=2	LUZP1	sp|Q86V48|LUZP1_HUMAN	120 kDa	7	6	8		0	0	0		15	12	18		0	0	4		3	3	0		4	3	4
Cluster of RPS10-NUDT3 readthrough OS=Homo sapiens OX=9606 GN=RPS10-NUDT3 PE=4 SV=1 (tr|A0A1W2PQS6|A0A1W2PQS6_HUMAN)	RPS10-NUDT3	tr|A0A1W2PQS6|A0A1W2PQS6_HUMAN [2]	33 kDa	0	0	0		6	10	8		0	0	0		9	9	7		9	12	8		4	0	3
Cluster of Cytoplasmic dynein 1 light intermediate chain 2 OS=Homo sapiens OX=9606 GN=DYNC1LI2 PE=1 SV=1 (sp|O43237|DC1L2_HUMAN)	DYNC1LI2	sp|O43237|DC1L2_HUMAN	54 kDa	13	12	8		3	0	5		6	6	6		5	7	9		0	0	0		4	7	8
Cluster of Phosphoglucomutase-2 OS=Homo sapiens OX=9606 GN=PGM2 PE=1 SV=4 (sp|Q96G03|PGM2_HUMAN)	PGM2	sp|Q96G03|PGM2_HUMAN	68 kDa	9	1	11		10	8	12		0	0	0		18	24	17		0	0	0		0	0	0
60S ribosomal protein L24 OS=Homo sapiens OX=9606 GN=RPL24 PE=1 SV=1	RPL24	sp|P83731|RL24_HUMAN	18 kDa	0	9	0		9	0	12		0	0	0		15	13	18		11	9	12		12	6	10
Cluster of 26S proteasome non-ATPase regulatory subunit 6 OS=Homo sapiens OX=9606 GN=PSMD6 PE=1 SV=1 (sp|Q15008|PSMD6_HUMAN)	PSMD6	sp|Q15008|PSMD6_HUMAN	46 kDa	6	3	5		7	4	8		0	0	0		17	10	12		2	3	4		11	9	14
Cluster of Beta/gamma crystallin domain-containing protein 1 OS=Homo sapiens OX=9606 GN=CRYBG1 PE=1 SV=1 (tr|A0A0J9YWL0|A0A0J9YWL0_HUMAN)	CRYBG1	tr|A0A0J9YWL0|A0A0J9YWL0_HUMAN	232 kDa	4	13	9		0	0	0		20	16	13		0	0	0		5	7	7		2	2	2
Phosphatidylethanolamine-binding protein 1 OS=Homo sapiens OX=9606 GN=PEBP1 PE=1 SV=3	PEBP1	sp|P30086|PEBP1_HUMAN	21 kDa	2	0	2		10	10	11		2	2	2		20	22	21		0	0	0		7	6	5
Cluster of Purine nucleoside phosphorylase OS=Homo sapiens OX=9606 GN=PNP PE=1 SV=2 (sp|P00491|PNPH_HUMAN)	PNP	sp|P00491|PNPH_HUMAN	32 kDa	0	0	0		26	16	22		0	0	0		25	22	27		0	0	0		6	5	6
Eukaryotic translation initiation factor 3 subunit C-like protein OS=Homo sapiens OX=9606 GN=EIF3CL PE=1 SV=1	EIF3CL	sp|B5ME19|EIFCL_HUMAN (+1)	105 kDa	16	14	13		0	0	0		4	5	3		7	6	7		0	0	2		2	6	6
Drebrin OS=Homo sapiens OX=9606 GN=DBN1 PE=1 SV=4	DBN1	sp|Q16643|DREB_HUMAN	71 kDa	3	3	0		9	6	5		0	7	4		9	4	4		8	5	12		3	4	3
Thyroid hormone receptor-associated protein 3 OS=Homo sapiens OX=9606 GN=THRAP3 PE=1 SV=2	THRAP3	sp|Q9Y2W1|TR150_HUMAN	109 kDa	3	6	4		3	2	4		0	0	0		5	8	7		15	18	14		0	0	0
Cluster of Endophilin-A2 OS=Homo sapiens OX=9606 GN=SH3GL1 PE=1 SV=1 (sp|Q99961|SH3G1_HUMAN)	SH3GL1	sp|Q99961|SH3G1_HUMAN	41 kDa	6	5	6		0	0	0		10	6	5		0	4	4		7	12	12		2	3	4
Cluster of AP-1 complex subunit gamma-1 OS=Homo sapiens OX=9606 GN=AP1G1 PE=1 SV=5 (sp|O43747|AP1G1_HUMAN)	AP1G1	sp|O43747|AP1G1_HUMAN	91 kDa	5	3	8		0	0	0		0	2	0		0	0	2		13	13	12		4	0	3
Cluster of AP-2 complex subunit alpha-1 OS=Homo sapiens OX=9606 GN=AP2A1 PE=1 SV=3 (sp|O95782|AP2A1_HUMAN)	AP2A1	sp|O95782|AP2A1_HUMAN [2]	108 kDa	9	6	5		0	0	3		0	4	3		3	3	3		3	2	0		10	3	8
Cluster of Protein phosphatase 1 regulatory subunit 12A OS=Homo sapiens OX=9606 GN=PPP1R12A PE=1 SV=1 (sp|O14974|MYPT1_HUMAN)	PPP1R12A	sp|O14974|MYPT1_HUMAN	115 kDa	4	2	3		0	0	0		5	5	4		0	3	0		0	5	5		0	0	0
Cluster of Alpha-crystallin B chain OS=Homo sapiens OX=9606 GN=CRYAB PE=1 SV=2 (sp|P02511|CRYAB_HUMAN)	CRYAB	sp|P02511|CRYAB_HUMAN	20 kDa	3	0	4		17	12	15		0	0	0		11	19	21		4	6	4		12	9	11
Cluster of Apoptosis-inducing factor 1, mitochondrial OS=Homo sapiens OX=9606 GN=AIFM1 PE=1 SV=1 (sp|O95831|AIFM1_HUMAN)	AIFM1	sp|O95831|AIFM1_HUMAN	67 kDa	0	0	0		13	8	13		0	0	0		8	5	14		0	0	0		12	5	11
Cluster of Signal recognition particle subunit SRP72 OS=Homo sapiens OX=9606 GN=SRP72 PE=1 SV=3 (sp|O76094|SRP72_HUMAN)	SRP72	sp|O76094|SRP72_HUMAN	75 kDa	2	3	2		0	0	0		0	0	3		0	0	4		22	29	28		0	0	0
Caprin-1 OS=Homo sapiens OX=9606 GN=CAPRIN1 PE=1 SV=2	CAPRIN1	sp|Q14444|CAPR1_HUMAN	78 kDa	0	0	3		7	4	5		0	5	0		5	6	5		21	14	20		3	3	4
Caveolae-associated protein 1 OS=Homo sapiens OX=9606 GN=CAVIN1 PE=1 SV=1	CAVIN1	sp|Q6NZI2|CAVN1_HUMAN	43 kDa	0	0	0		11	9	6		0	0	3		4	9	11		21	27	27		2	0	4
Cluster of Lipopolysaccharide-responsive and beige-like anchor protein OS=Homo sapiens OX=9606 GN=LRBA PE=1 SV=1 (tr|A0A494C1L5|A0A494C1L5_HUMAN)	LRBA	tr|A0A494C1L5|A0A494C1L5_HUMAN	318 kDa	5	2	8		0	0	0		8	4	5		0	0	0		7	5	6		0	0	4
Parkinson disease protein 7 OS=Homo sapiens OX=9606 GN=PARK7 PE=1 SV=2	PARK7	sp|Q99497|PARK7_HUMAN	20 kDa	7	3	0		14	12	15		0	0	0		14	12	23		0	0	0		4	4	6
Cluster of Copine-1 OS=Homo sapiens OX=9606 GN=CPNE1 PE=1 SV=1 (sp|Q99829|CPNE1_HUMAN)	CPNE1	sp|Q99829|CPNE1_HUMAN [2]	59 kDa	0	0	0		0	0	0		8	2	4		0	0	0		19	34	27		0	0	0
Activating signal cointegrator 1 complex subunit 3 OS=Homo sapiens OX=9606 GN=ASCC3 PE=1 SV=3	ASCC3	sp|Q8N3C0|ASCC3_HUMAN	251 kDa	9	4	6		0	0	0		8	7	7		0	0	0		3	2	7		0	0	2
Cluster of Serine/arginine repetitive matrix protein 1 OS=Homo sapiens OX=9606 GN=SRRM1 PE=1 SV=2 (sp|Q8IYB3|SRRM1_HUMAN)	SRRM1	sp|Q8IYB3|SRRM1_HUMAN [2]	102 kDa	0	0	0		0	0	0		0	0	0		0	0	0		14	15	16		2	0	0
Thioredoxin-dependent peroxide reductase, mitochondrial OS=Homo sapiens OX=9606 GN=PRDX3 PE=1 SV=3	PRDX3	sp|P30048|PRDX3_HUMAN	28 kDa	0	0	0		15	10	10		0	0	0		10	10	10		0	0	0		22	15	13
Programmed cell death protein 4 OS=Homo sapiens OX=9606 GN=PDCD4 PE=1 SV=2	PDCD4	sp|Q53EL6|PDCD4_HUMAN	52 kDa	8	0	11		2	0	3		18	8	15		6	3	5		11	12	11		5	4	6
Cluster of Leucine-rich repeat-containing protein 47 OS=Homo sapiens OX=9606 GN=LRRC47 PE=1 SV=1 (sp|Q8N1G4|LRC47_HUMAN)	LRRC47	sp|Q8N1G4|LRC47_HUMAN	63 kDa	7	4	6		2	0	0		9	10	9		0	2	4		0	8	6		3	7	7
Serine/arginine-rich splicing factor 7 OS=Homo sapiens OX=9606 GN=SRSF7 PE=1 SV=1	SRSF7	sp|Q16629|SRSF7_HUMAN	27 kDa	0	0	0		7	2	8		0	0	0		5	4	3		28	26	24		1	0	0
Guanine nucleotide-binding protein G(I)/G(S)/G(O) subunit gamma-12 OS=Homo sapiens OX=9606 GN=GNG12 PE=1 SV=3	GNG12	sp|Q9UBI6|GBG12_HUMAN	8 kDa	0	0	0		0	0	0		6	4	3		0	0	0		22	20	13		0	0	0
Prostaglandin E synthase 3 OS=Homo sapiens OX=9606 GN=PTGES3 PE=1 SV=1	PTGES3	tr|A0A087WYT3|A0A087WYT3_HUMAN	19 kDa	2	0	2		10	5	12		5	4	2		9	9	11		0	0	0		10	10	17
Cluster of Cytochrome c oxidase subunit 5A, mitochondrial OS=Homo sapiens OX=9606 GN=COX5A PE=1 SV=2 (sp|P20674|COX5A_HUMAN)	COX5A	sp|P20674|COX5A_HUMAN	17 kDa	0	0	0		17	21	16		0	0	0		20	17	13		0	0	0		7	10	14
Cluster of Dolichyl-diphosphooligosaccharide--protein glycosyltransferase subunit 2 OS=Homo sapiens OX=9606 GN=RPN2 PE=1 SV=3 (sp|P04844|RPN2_HUMAN)	RPN2	sp|P04844|RPN2_HUMAN	69 kDa	0	0	0		12	14	11		0	0	0		9	15	17		0	0	0		14	13	16
Cluster of Prothymosin alpha OS=Homo sapiens OX=9606 GN=PTMA PE=1 SV=2 (sp|P06454|PTMA_HUMAN)	PTMA	sp|P06454|PTMA_HUMAN [2]	12 kDa	0	0	0		18	0	12		0	0	0		27	28	24		0	0	0		0	0	0
Lupus La protein OS=Homo sapiens OX=9606 GN=SSB PE=1 SV=2	SSB	sp|P05455|LA_HUMAN	47 kDa	2	0	0		0	9	6		0	0	0		10	11	6		2	6	0		8	5	6
Cluster of High mobility group protein B1 OS=Homo sapiens OX=9606 GN=HMGB1 PE=1 SV=3 (sp|P09429|HMGB1_HUMAN)	HMGB1	sp|P09429|HMGB1_HUMAN	25 kDa	4	3	3		7	2	7		0	0	0		7	6	18		8	7	9		0	0	2
Cluster of Ran-specific GTPase-activating protein OS=Homo sapiens OX=9606 GN=RANBP1 PE=1 SV=1 (tr|F6WQW2|F6WQW2_HUMAN)	RANBP1	tr|F6WQW2|F6WQW2_HUMAN	32 kDa	7	0	0		8	0	6		8	6	5		8	7	7		10	12	14		7	0	6
Cluster of 26S proteasome non-ATPase regulatory subunit 13 OS=Homo sapiens OX=9606 GN=PSMD13 PE=1 SV=2 (sp|Q9UNM6|PSD13_HUMAN)	PSMD13	sp|Q9UNM6|PSD13_HUMAN	43 kDa	4	2	5		7	4	8		0	0	0		7	9	12		0	2	2		9	9	12
Solute carrier family 2, facilitated glucose transporter member 1 OS=Homo sapiens OX=9606 GN=SLC2A1 PE=1 SV=2	SLC2A1	sp|P11166|GTR1_HUMAN	54 kDa	0	0	4		0	4	8		2	0	0		11	11	12		7	26	18		6	5	0
Cluster of Malate dehydrogenase, cytoplasmic OS=Homo sapiens OX=9606 GN=MDH1 PE=1 SV=4 (sp|P40925|MDHC_HUMAN)	MDH1	sp|P40925|MDHC_HUMAN [2]	36 kDa	19	15	0		13	10	16		0	0	0		14	14	17		0	0	0		8	0	0
Cluster of 2'-5'-oligoadenylate synthase 3 OS=Homo sapiens OX=9606 GN=OAS3 PE=1 SV=3 (sp|Q9Y6K5|OAS3_HUMAN)	OAS3	sp|Q9Y6K5|OAS3_HUMAN	121 kDa	8	5	9		2	0	5		15	11	11		4	3	4		0	0	0		4	3	3
Cluster of High mobility group protein HMGI-C OS=Homo sapiens OX=9606 GN=HMGA2 PE=1 SV=1 (sp|P52926|HMGA2_HUMAN)	HMGA2	sp|P52926|HMGA2_HUMAN [2]	12 kDa	0	0	0		20	21	15		0	0	0		0	20	0		8	6	6		0	0	0
Cluster of Acetyl-CoA carboxylase 1 OS=Homo sapiens OX=9606 GN=ACACA PE=1 SV=2 (sp|Q13085|ACACA_HUMAN)	ACACA	sp|Q13085|ACACA_HUMAN [2]	266 kDa	5	2	6		0	0	0		11	6	8		0	0	0		0	0	0		0	2	3
NADH-cytochrome b5 reductase 3 OS=Homo sapiens OX=9606 GN=CYB5R3 PE=1 SV=3	CYB5R3	sp|P00387|NB5R3_HUMAN	34 kDa	4	0	0		9	7	13		0	0	0		11	9	12		0	0	0		14	16	18
Protein S100-P OS=Homo sapiens OX=9606 GN=S100P PE=1 SV=2	S100P	sp|P25815|S100P_HUMAN	10 kDa	0	0	0		8	7	6		12	10	9		9	10	10		0	4	4		11	15	10
Cluster of 26S proteasome regulatory subunit 6A OS=Homo sapiens OX=9606 GN=PSMC3 PE=1 SV=3 (sp|P17980|PRS6A_HUMAN)	PSMC3	sp|P17980|PRS6A_HUMAN	49 kDa	6	0	7		5	0	3		0	4	6		7	0	10		0	0	3		6	4	11
Activator of 90 kDa heat shock protein ATPase homolog 1 OS=Homo sapiens OX=9606 GN=AHSA1 PE=1 SV=1	AHSA1	sp|O95433|AHSA1_HUMAN	38 kDa	3	2	6		4	5	5		5	4	5		0	3	5		4	4	4		0	2	3
Regulator of nonsense transcripts 1 OS=Homo sapiens OX=9606 GN=UPF1 PE=1 SV=2	UPF1	sp|Q92900|RENT1_HUMAN	124 kDa	0	2	2		0	0	2		6	6	0		0	0	2		23	26	24		0	0	0
Sorcin OS=Homo sapiens OX=9606 GN=SRI PE=1 SV=1	SRI	tr|C9J0K6|C9J0K6_HUMAN	18 kDa	5	6	7		0	0	0		9	9	7		0	2	3		20	22	13		0	0	0
Cluster of Pyruvate carboxylase, mitochondrial OS=Homo sapiens OX=9606 GN=PC PE=1 SV=2 (sp|P11498|PYC_HUMAN)	PC	sp|P11498|PYC_HUMAN	130 kDa	6	2	7		0	0	3		4	3	3		0	3	2		0	0	0		8	10	9
Lymphocyte antigen 6D OS=Homo sapiens OX=9606 GN=LY6D PE=1 SV=1	LY6D	sp|Q14210|LY6D_HUMAN	13 kDa	0	0	3		21	14	16		0	0	0		12	12	17		9	6	9		3	5	2
Arachidonate 15-lipoxygenase B OS=Homo sapiens OX=9606 GN=ALOX15B PE=1 SV=3	ALOX15B	sp|O15296|LX15B_HUMAN (+1)	76 kDa	0	0	0		7	3	6		10	6	7		0	4	7		0	0	0		7	7	13
Importin-7 OS=Homo sapiens OX=9606 GN=IPO7 PE=1 SV=1	IPO7	sp|O95373|IPO7_HUMAN	120 kDa	9	5	16		0	0	3		9	10	7		6	4	7		0	0	2		14	9	14
Cluster of Eukaryotic translation initiation factor 4B OS=Homo sapiens OX=9606 GN=EIF4B PE=1 SV=1 (tr|E7EX17|E7EX17_HUMAN)	EIF4B	tr|E7EX17|E7EX17_HUMAN	70 kDa	3	2	4		2	1	2		5	1	2		4	5	7		14	16	13		3	4	1
Cluster of Radixin OS=Homo sapiens OX=9606 GN=RDX PE=1 SV=1 (sp|P35241|RADI_HUMAN)	RDX	sp|P35241|RADI_HUMAN	69 kDa	3	3	0		8	4	10		0	0	0		15	12	9		4	7	7		2	1	4
High mobility group protein HMG-I/HMG-Y OS=Homo sapiens OX=9606 GN=HMGA1 PE=1 SV=3	HMGA1	sp|P17096|HMGA1_HUMAN	12 kDa	0	0	0		15	12	20		0	0	0		17	13	11		14	12	11		0	0	0
Cytochrome b-c1 complex subunit 1, mitochondrial OS=Homo sapiens OX=9606 GN=UQCRC1 PE=1 SV=3	UQCRC1	sp|P31930|QCR1_HUMAN	53 kDa	0	3	0		10	11	14		0	0	0		16	11	13		0	0	0		18	16	13
ATP synthase subunit gamma, mitochondrial OS=Homo sapiens OX=9606 GN=ATP5F1C PE=1 SV=1	ATP5F1C	sp|P36542|ATPG_HUMAN	33 kDa	0	0	0		14	13	19		0	0	0		19	15	13		0	0	0		11	8	16
Cluster of Constitutive coactivator of PPAR-gamma-like protein 1 OS=Homo sapiens OX=9606 GN=FAM120A PE=1 SV=2 (sp|Q9NZB2|F120A_HUMAN)	FAM120A	sp|Q9NZB2|F120A_HUMAN	122 kDa	7	3	9		0	0	0		0	3	4		2	4	0		12	16	19		3	3	0
Cold shock domain-containing protein E1 OS=Homo sapiens OX=9606 GN=CSDE1 PE=1 SV=2	CSDE1	sp|O75534|CSDE1_HUMAN	89 kDa	5	4	4		0	0	2		5	0	4		0	0	2		2	0	3		3	0	3
Thymosin beta-4 OS=Homo sapiens OX=9606 GN=TMSB4X PE=1 SV=2	TMSB4X	sp|P62328|TYB4_HUMAN	5 kDa	0	0	0		0	0	0		4	0	0		7	7	11		22	33	34		0	0	3
Unconventional myosin-Vb OS=Homo sapiens OX=9606 GN=MYO5B PE=1 SV=3	MYO5B	sp|Q9ULV0|MYO5B_HUMAN	214 kDa	3	0	9		0	0	0		20	11	16		0	0	0		5	4	5		0	0	0
Cluster of Receptor protein-tyrosine kinase OS=Homo sapiens OX=9606 GN=EGFR PE=1 SV=3 (tr|E9PFD7|E9PFD7_HUMAN)	EGFR	tr|E9PFD7|E9PFD7_HUMAN [2]	129 kDa	0	0	9		0	0	0		0	0	0		0	0	0		23	28	30		0	0	0
Long-chain-fatty-acid--CoA ligase 3 OS=Homo sapiens OX=9606 GN=ACSL3 PE=1 SV=3	ACSL3	sp|O95573|ACSL3_HUMAN	80 kDa	4	3	5		4	0	6		8	7	4		5	5	7		2	5	5		8	9	9
Proteasome subunit alpha type-5 OS=Homo sapiens OX=9606 GN=PSMA5 PE=1 SV=3	PSMA5	sp|P28066|PSA5_HUMAN	26 kDa	0	0	0		14	10	14		0	0	0		10	13	12		0	6	6		12	6	11
Microtubule-associated protein RP/EB family member 1 OS=Homo sapiens OX=9606 GN=MAPRE1 PE=1 SV=3	MAPRE1	sp|Q15691|MARE1_HUMAN	30 kDa	6	0	6		8	9	13		2	4	3		8	8	10		1	6	6		2	0	0
60S ribosomal protein L21 OS=Homo sapiens OX=9606 GN=RPL21 PE=1 SV=2	RPL21	sp|P46778|RL21_HUMAN	19 kDa	0	0	0		7	0	9		0	0	0		10	9	10		7	11	11		7	4	9
Cluster of Quinone oxidoreductase PIG3 OS=Homo sapiens OX=9606 GN=TP53I3 PE=1 SV=2 (sp|Q53FA7|QORX_HUMAN)	TP53I3	sp|Q53FA7|QORX_HUMAN	36 kDa	0	0	0		11	7	14		0	0	0		15	19	22		0	0	0		3	3	5
Fermitin family homolog 1 OS=Homo sapiens OX=9606 GN=FERMT1 PE=1 SV=1	FERMT1	sp|Q9BQL6|FERM1_HUMAN	77 kDa	13	3	10		2	0	5		12	10	9		2	6	6		3	0	3		9	4	6
Cluster of Importin subunit alpha-7 OS=Homo sapiens OX=9606 GN=KPNA6 PE=1 SV=1 (sp|O60684|IMA7_HUMAN)	KPNA6	sp|O60684|IMA7_HUMAN [3]	60 kDa	9	0	7		0	0	0		6	5	7		0	0	0		14	12	17		0	0	4
Cluster of Neurobeachin-like protein 2 OS=Homo sapiens OX=9606 GN=NBEAL2 PE=1 SV=2 (sp|Q6ZNJ1|NBEL2_HUMAN)	NBEAL2	sp|Q6ZNJ1|NBEL2_HUMAN	303 kDa	6	3	10		0	0	0		19	13	21		0	0	0		3	2	0		0	0	2
Cluster of N-acetyl-D-glucosamine kinase OS=Homo sapiens OX=9606 GN=NAGK PE=1 SV=2 (tr|H7C3G9|H7C3G9_HUMAN)	NAGK	tr|H7C3G9|H7C3G9_HUMAN	37 kDa	2	0	3		10	4	11		6	8	5		12	9	13		0	0	0		4	4	6
Cluster of CD44 antigen OS=Homo sapiens OX=9606 GN=CD44 PE=1 SV=3 (sp|P16070|CD44_HUMAN)	CD44	sp|P16070|CD44_HUMAN	82 kDa	3	0	10		5	0	5		0	2	3		6	4	7		22	20	26		0	0	0
Thioredoxin OS=Homo sapiens OX=9606 GN=TXN PE=1 SV=3	TXN	sp|P10599|THIO_HUMAN	12 kDa	3	2	4		8	6	6		12	0	9		12	16	15		0	0	0		4	5	5
Laminin subunit gamma-2 OS=Homo sapiens OX=9606 GN=LAMC2 PE=1 SV=2	LAMC2	sp|Q13753|LAMC2_HUMAN	131 kDa	0	0	0		17	13	13		0	0	0		8	5	9		0	3	2		3	3	0
Cluster of Splicing factor 3B subunit 2 OS=Homo sapiens OX=9606 GN=SF3B2 PE=1 SV=2 (sp|Q13435|SF3B2_HUMAN)	SF3B2	sp|Q13435|SF3B2_HUMAN	100 kDa	0	2	0		0	0	5		0	0	0		0	6	3		14	19	15		0	0	0
Cluster of Catechol O-methyltransferase OS=Homo sapiens OX=9606 GN=COMT PE=1 SV=2 (sp|P21964|COMT_HUMAN)	COMT	sp|P21964|COMT_HUMAN	30 kDa	5	3	4		4	3	5		11	5	4		4	0	6		6	8	5		13	10	20
Cluster of AP-2 complex subunit mu OS=Homo sapiens OX=9606 GN=AP2M1 PE=1 SV=1 (tr|E9PFW3|E9PFW3_HUMAN)	AP2M1	tr|E9PFW3|E9PFW3_HUMAN	52 kDa	5	0	5		0	0	2		0	0	0		3	5	7		0	7	6		7	5	3
Interleukin-18 OS=Homo sapiens OX=9606 GN=IL18 PE=1 SV=1	IL18	sp|Q14116|IL18_HUMAN	22 kDa	6	6	6		11	10	10		6	0	4		12	6	7		0	0	0		4	4	4
Protein TFG OS=Homo sapiens OX=9606 GN=TFG PE=1 SV=2	TFG	sp|Q92734|TFG_HUMAN	43 kDa	0	0	7		3	0	4		0	0	0		2	2	5		25	26	26		0	0	0
Cluster of Protein RPL17-C18orf32 OS=Homo sapiens OX=9606 GN=RPL17-C18orf32 PE=3 SV=1 (tr|A0A0A6YYL6|A0A0A6YYL6_HUMAN)	RPL17-C18orf32	tr|A0A0A6YYL6|A0A0A6YYL6_HUMAN [2]	26 kDa	0	3	4		0	10	8		0	0	0		0	6	8		7	6	12		9	6	10
Cluster of Afadin OS=Homo sapiens OX=9606 GN=AFDN PE=1 SV=3 (sp|P55196|AFAD_HUMAN)	AFDN	sp|P55196|AFAD_HUMAN [3]	207 kDa	2	3	5		0	0	0		5	6	8		0	0	0		8	11	14		0	0	0
Cluster of Protein SET OS=Homo sapiens OX=9606 GN=SET PE=1 SV=3 (sp|Q01105|SET_HUMAN)	SET	sp|Q01105|SET_HUMAN	33 kDa	0	0	0		14	12	13		0	0	0		20	18	19		0	0	0		0	0	7
Tubulin--tyrosine ligase-like protein 12 OS=Homo sapiens OX=9606 GN=TTLL12 PE=1 SV=2	TTLL12	sp|Q14166|TTL12_HUMAN	74 kDa	4	0	7		0	0	4		20	12	11		0	0	3		0	5	2		8	8	10
Cluster of 2'-5'-oligoadenylate synthase 2 OS=Homo sapiens OX=9606 GN=OAS2 PE=1 SV=1 (tr|A0A087X0V5|A0A087X0V5_HUMAN)	OAS2	tr|A0A087X0V5|A0A087X0V5_HUMAN	83 kDa	2	0	6		0	0	0		12	12	10		3	4	8		6	6	12		5	2	3
Cluster of Ras-related protein Rab-2A OS=Homo sapiens OX=9606 GN=RAB2A PE=1 SV=1 (sp|P61019|RAB2A_HUMAN)	RAB2A	sp|P61019|RAB2A_HUMAN	24 kDa	0	0	0		7	5	12		0	0	0		7	5	11		6	11	7		7	0	7
Cluster of Proteasome subunit alpha type OS=Homo sapiens OX=9606 GN=PSMA6 PE=1 SV=1 (tr|G3V5Z7|G3V5Z7_HUMAN)	PSMA6	tr|G3V5Z7|G3V5Z7_HUMAN	28 kDa	0	0	0		16	13	20		0	0	0		19	18	16		0	0	0		5	6	10
Platelet-activating factor acetylhydrolase IB subunit alpha OS=Homo sapiens OX=9606 GN=PAFAH1B1 PE=1 SV=2	PAFAH1B1	sp|P43034|LIS1_HUMAN	47 kDa	3	0	0		4	4	6		0	0	0		7	9	9		0	0	0		3	3	3
Cluster of 60S ribosomal protein L23 OS=Homo sapiens OX=9606 GN=RPL23 PE=1 SV=1 (tr|B9ZVP7|B9ZVP7_HUMAN)	RPL23	tr|B9ZVP7|B9ZVP7_HUMAN	12 kDa	0	0	0		10	11	12		0	0	0		0	0	0		0	10	8		12	7	0
Cluster of Pyridoxal kinase OS=Homo sapiens OX=9606 GN=PDXK PE=1 SV=1 (sp|O00764|PDXK_HUMAN)	PDXK	sp|O00764|PDXK_HUMAN	35 kDa	0	0	0		13	8	10		0	0	0		7	12	10		0	0	0		10	5	11
Cluster of Protein scribble homolog OS=Homo sapiens OX=9606 GN=SCRIB PE=1 SV=4 (sp|Q14160|SCRIB_HUMAN)	SCRIB	sp|Q14160|SCRIB_HUMAN	175 kDa	1	2	4		0	0	0		6	5	4		0	0	0		21	28	21		0	0	0
Galectin-3-binding protein OS=Homo sapiens OX=9606 GN=LGALS3BP PE=1 SV=1	LGALS3BP	sp|Q08380|LG3BP_HUMAN	65 kDa	0	0	0		18	15	23		0	0	0		13	16	17		0	0	0		4	2	0
Cluster of HCG2044799 OS=Homo sapiens OX=9606 GN=HNRNPUL2-BSCL2 PE=4 SV=1 (tr|H3BQZ7|H3BQZ7_HUMAN)	HNRNPUL2-BSCL2	tr|H3BQZ7|H3BQZ7_HUMAN	85 kDa	0	0	0		6	3	7		0	0	0		5	9	7		3	4	3		5	4	7
Proteasome subunit beta type-7 OS=Homo sapiens OX=9606 GN=PSMB7 PE=1 SV=1	PSMB7	sp|Q99436|PSB7_HUMAN	30 kDa	0	0	0		19	13	25		0	0	0		15	14	18		0	0	0		6	6	6
Cluster of Tumor protein D54 OS=Homo sapiens OX=9606 GN=TPD52L2 PE=1 SV=1 (tr|A0A087WYR3|A0A087WYR3_HUMAN)	TPD52L2	tr|A0A087WYR3|A0A087WYR3_HUMAN [2]	24 kDa	0	0	0		11	8	0		0	0	0		0	10	0		12	11	12		0	5	8
Cluster of Proteasome subunit alpha type-7 OS=Homo sapiens OX=9606 GN=PSMA7 PE=1 SV=1 (sp|O14818|PSA7_HUMAN)	PSMA7	sp|O14818|PSA7_HUMAN	28 kDa	0	0	0		13	12	15		0	0	0		17	13	16		2	0	0		8	3	10
Protein PRRC2A OS=Homo sapiens OX=9606 GN=PRRC2A PE=1 SV=3	PRRC2A	sp|P48634|PRC2A_HUMAN	229 kDa	5	5	4		0	0	0		0	2	0		0	0	0		9	10	13		0	0	0
Cluster of Electron transfer flavoprotein subunit alpha, mitochondrial OS=Homo sapiens OX=9606 GN=ETFA PE=1 SV=1 (sp|P13804|ETFA_HUMAN)	ETFA	sp|P13804|ETFA_HUMAN	35 kDa	4	0	5		8	4	7		7	4	6		5	3	4		0	0	0		9	9	9
RNA-binding protein FUS OS=Homo sapiens OX=9606 GN=FUS PE=1 SV=1	FUS	sp|P35637|FUS_HUMAN (+1)	53 kDa	2	2	3		4	1	1		0	2	1		4	1	3		21	21	23		0	0	0
Cluster of Eukaryotic peptide chain release factor GTP-binding subunit ERF3A OS=Homo sapiens OX=9606 GN=GSPT1 PE=1 SV=1 (sp|P15170|ERF3A_HUMAN)	GSPT1	sp|P15170|ERF3A_HUMAN [2]	56 kDa	6	6	3		0	0	0		3	6	4		4	0	4		0	3	6		0	0	5
Cluster of Phosphatidylinositol-binding clathrin assembly protein OS=Homo sapiens OX=9606 GN=PICALM PE=1 SV=2 (sp|Q13492|PICAL_HUMAN)	PICALM	sp|Q13492|PICAL_HUMAN	71 kDa	7	4	5		4	3	3		2	0	0		4	4	6		9	12	8		0	0	4
Proteasome subunit beta type-5 OS=Homo sapiens OX=9606 GN=PSMB5 PE=1 SV=3	PSMB5	sp|P28074|PSB5_HUMAN	28 kDa	0	0	0		13	12	13		0	0	0		11	15	13		0	0	0		5	4	3
RNA-splicing ligase RtcB homolog OS=Homo sapiens OX=9606 GN=RTCB PE=1 SV=1	RTCB	sp|Q9Y3I0|RTCB_HUMAN	55 kDa	11	10	7		3	2	3		7	7	8		0	3	4		0	3	2		4	2	5
Cluster of ELAV-like protein 1 OS=Homo sapiens OX=9606 GN=ELAVL1 PE=1 SV=2 (sp|Q15717|ELAV1_HUMAN)	ELAVL1	sp|Q15717|ELAV1_HUMAN	36 kDa	9	8	4		0	3	7		4	8	4		6	4	6		7	9	8		7	7	9
Cluster of Elongin-B OS=Homo sapiens OX=9606 GN=ELOB PE=1 SV=1 (sp|Q15370|ELOB_HUMAN)	ELOB	sp|Q15370|ELOB_HUMAN	13 kDa	0	0	0		0	9	7		4	0	0		9	7	8		3	0	5		0	0	4
Interferon-induced GTP-binding protein Mx2 OS=Homo sapiens OX=9606 GN=MX2 PE=1 SV=1	MX2	sp|P20592|MX2_HUMAN	82 kDa	5	0	3		0	0	0		4	5	5		5	4	6		0	0	2		0	0	2
Cluster of Uridine phosphorylase 1 OS=Homo sapiens OX=9606 GN=UPP1 PE=1 SV=1 (sp|Q16831|UPP1_HUMAN)	UPP1	sp|Q16831|UPP1_HUMAN	34 kDa	6	6	7		4	0	5		12	4	11		5	2	6		3	4	2		7	8	11
Cluster of Isocitrate dehydrogenase [NAD] subunit alpha, mitochondrial OS=Homo sapiens OX=9606 GN=IDH3A PE=1 SV=1 (tr|H0YL72|H0YL72_HUMAN)	IDH3A	tr|H0YL72|H0YL72_HUMAN	36 kDa	0	0	4		7	0	4		7	4	4		5	5	7		0	0	0		17	13	17
Cluster of ATP synthase subunit O, mitochondrial OS=Homo sapiens OX=9606 GN=ATP5PO PE=1 SV=1 (sp|P48047|ATPO_HUMAN)	ATP5PO	sp|P48047|ATPO_HUMAN	23 kDa	5	2	3		6	3	8		0	0	0		5	8	10		0	0	0		9	7	13
Serine/arginine-rich splicing factor 1 OS=Homo sapiens OX=9606 GN=SRSF1 PE=1 SV=2	SRSF1	sp|Q07955|SRSF1_HUMAN (+1)	28 kDa	0	0	0		14	15	21		0	0	0		17	17	19		0	0	0		7	2	6
Eukaryotic translation initiation factor 3 subunit I OS=Homo sapiens OX=9606 GN=EIF3I PE=1 SV=1	EIF3I	sp|Q13347|EIF3I_HUMAN	37 kDa	6	4	4		11	3	11		0	0	0		9	18	14		0	0	0		7	11	12
Dual specificity mitogen-activated protein kinase kinase 1 OS=Homo sapiens OX=9606 GN=MAP2K1 PE=1 SV=2	MAP2K1	sp|Q02750|MP2K1_HUMAN	43 kDa	3	0	3		4	0	4		9	5	6		5	6	7		2	5	6		6	7	9
Microtubule-associated serine/threonine-protein kinase 4 OS=Homo sapiens OX=9606 GN=MAST4 PE=1 SV=4	MAST4	sp|O15021|MAST4_HUMAN	284 kDa	0	0	3		0	0	0		8	3	8		0	0	2		0	0	0		3	0	0
Proteasome subunit beta type-1 OS=Homo sapiens OX=9606 GN=PSMB1 PE=1 SV=2	PSMB1	sp|P20618|PSB1_HUMAN	26 kDa	0	0	0		15	2	14		0	0	0		17	14	15		0	0	0		5	3	2
Dolichyl-diphosphooligosaccharide--protein glycosyltransferase subunit STT3A OS=Homo sapiens OX=9606 GN=STT3A PE=1 SV=2	STT3A	sp|P46977|STT3A_HUMAN	81 kDa	0	0	0		7	6	9		0	0	0		7	7	11		0	2	0		7	6	10
Cluster of DnaJ homolog subfamily C member 7 OS=Homo sapiens OX=9606 GN=DNAJC7 PE=1 SV=2 (sp|Q99615|DNJC7_HUMAN)	DNAJC7	sp|Q99615|DNJC7_HUMAN	56 kDa	3	8	2		0	0	3		9	5	9		6	3	4		0	0	0		10	6	4
Protein transport protein Sec24C OS=Homo sapiens OX=9606 GN=SEC24C PE=1 SV=3	SEC24C	sp|P53992|SC24C_HUMAN	118 kDa	4	0	3		0	0	0		4	2	4		2	0	3		19	17	21		0	0	0
Cluster of ADP-ribosylation factor-like protein 8B OS=Homo sapiens OX=9606 GN=ARL8B PE=1 SV=1 (sp|Q9NVJ2|ARL8B_HUMAN)	ARL8B	sp|Q9NVJ2|ARL8B_HUMAN [2]	22 kDa	3	0	0		12	2	12		2	3	2		6	0	8		5	7	4		7	6	9
Cluster of Carbonyl reductase [NADPH] 1 OS=Homo sapiens OX=9606 GN=CBR1 PE=1 SV=3 (sp|P16152|CBR1_HUMAN)	CBR1	sp|P16152|CBR1_HUMAN [2]	30 kDa	0	0	0		2	2	6		5	5	5		8	5	9		0	0	5		10	8	8
Ras-related protein R-Ras OS=Homo sapiens OX=9606 GN=RRAS PE=1 SV=1	RRAS	sp|P10301|RRAS_HUMAN	23 kDa	2	0	0		5	5	8		5	0	5		6	4	7		12	17	18		3	1	4
ATP synthase F(0) complex subunit B1, mitochondrial OS=Homo sapiens OX=9606 GN=ATP5PB PE=1 SV=2	ATP5PB	sp|P24539|AT5F1_HUMAN	29 kDa	2	0	0		18	24	19		0	0	0		5	7	6		0	0	0		7	0	14
40S ribosomal protein S28 OS=Homo sapiens OX=9606 GN=RPS28 PE=1 SV=1	RPS28	sp|P62857|RS28_HUMAN	8 kDa	0	0	0		12	13	11		0	3	0		14	8	14		8	9	12		0	0	0
Cluster of Creatine kinase B-type OS=Homo sapiens OX=9606 GN=CKB PE=1 SV=1 (sp|P12277|KCRB_HUMAN)	CKB	sp|P12277|KCRB_HUMAN	43 kDa	3	0	4		1	0	4		9	5	9		7	5	9		4	3	3		9	6	11
Cluster of ATPase family AAA domain-containing protein 3A OS=Homo sapiens OX=9606 GN=ATAD3A PE=1 SV=2 (sp|Q9NVI7|ATD3A_HUMAN)	ATAD3A	sp|Q9NVI7|ATD3A_HUMAN [3]	71 kDa	3	2	0		4	0	5		0	0	0		2	2	7		0	0	2		6	4	11
Cluster of Methionine--tRNA ligase, cytoplasmic OS=Homo sapiens OX=9606 GN=MARS1 PE=1 SV=2 (sp|P56192|SYMC_HUMAN)	MARS1	sp|P56192|SYMC_HUMAN	101 kDa	4	2	14		0	0	0		8	11	6		3	2	3		0	0	0		7	7	6
Cluster of Integrin alpha-3 OS=Homo sapiens OX=9606 GN=ITGA3 PE=1 SV=5 (sp|P26006|ITA3_HUMAN)	ITGA3	sp|P26006|ITA3_HUMAN	117 kDa	0	0	0		8	5	10		0	0	0		6	6	4		4	6	4		10	5	10
Pre-mRNA-splicing factor ATP-dependent RNA helicase DHX15 OS=Homo sapiens OX=9606 GN=DHX15 PE=1 SV=2	DHX15	sp|O43143|DHX15_HUMAN	91 kDa	5	3	3		3	0	2		5	0	3		2	4	5		8	7	9		4	0	2
26S proteasome regulatory subunit 4 OS=Homo sapiens OX=9606 GN=PSMC1 PE=1 SV=1	PSMC1	sp|P62191|PRS4_HUMAN	49 kDa	5	2	5		2	4	3		1	1	2		6	5	10		0	0	3		12	6	12
Cluster of Tumor susceptibility gene 101 protein OS=Homo sapiens OX=9606 GN=TSG101 PE=1 SV=2 (sp|Q99816|TS101_HUMAN)	TSG101	sp|Q99816|TS101_HUMAN [2]	44 kDa	0	0	0		0	0	0		6	0	0		0	0	0		11	13	12		0	0	0
Cluster of Protein transport protein Sec61 subunit alpha isoform 1 OS=Homo sapiens OX=9606 GN=SEC61A1 PE=1 SV=2 (sp|P61619|S61A1_HUMAN)	SEC61A1	sp|P61619|S61A1_HUMAN	52 kDa	0	0	0		7	7	10		0	0	0		11	11	8		6	6	6		8	8	6
Lysosome-associated membrane glycoprotein 1 OS=Homo sapiens OX=9606 GN=LAMP1 PE=1 SV=3	LAMP1	sp|P11279|LAMP1_HUMAN	45 kDa	0	0	0		15	8	9		0	0	0		10	9	10		0	2	2		15	10	10
Probable ATP-dependent RNA helicase DDX6 OS=Homo sapiens OX=9606 GN=DDX6 PE=1 SV=2	DDX6	sp|P26196|DDX6_HUMAN	54 kDa	0	0	3		0	0	2		0	0	4		0	0	0		16	20	21		0	0	0
Cluster of Tryptophan--tRNA ligase, cytoplasmic OS=Homo sapiens OX=9606 GN=WARS1 PE=1 SV=2 (sp|P23381|SYWC_HUMAN)	WARS1	sp|P23381|SYWC_HUMAN	53 kDa	6	4	6		10	0	7		0	0	0		15	11	16		0	0	0		7	4	4
Cluster of Paxillin OS=Homo sapiens OX=9606 GN=PXN PE=1 SV=1 (tr|F5GZ78|F5GZ78_HUMAN)	PXN	tr|F5GZ78|F5GZ78_HUMAN [2]	64 kDa	0	0	0		0	0	0		10	0	0		0	0	0		21	20	24		0	0	0
Na(+)/H(+) exchange regulatory cofactor NHE-RF1 OS=Homo sapiens OX=9606 GN=SLC9A3R1 PE=1 SV=4	SLC9A3R1	sp|O14745|NHRF1_HUMAN	39 kDa	0	0	2		7	7	8		5	3	3		9	9	9		9	7	11		0	0	0
Integrin alpha-V OS=Homo sapiens OX=9606 GN=ITGAV PE=1 SV=2	ITGAV	sp|P06756|ITAV_HUMAN	116 kDa	0	0	0		5	4	7		0	0	0		7	7	0		4	9	9		3	5	5
Emerin OS=Homo sapiens OX=9606 GN=EMD PE=1 SV=1	EMD	sp|P50402|EMD_HUMAN	29 kDa	0	3	2		9	7	7		0	0	0		9	11	8		6	8	9		6	6	4
Cluster of Eukaryotic translation initiation factor 3 subunit E OS=Homo sapiens OX=9606 GN=EIF3E PE=1 SV=1 (sp|P60228|EIF3E_HUMAN)	EIF3E	sp|P60228|EIF3E_HUMAN	52 kDa	12	7	15		2	0	4		4	3	3		6	14	12		0	0	0		5	6	13
Golgi apparatus protein 1 OS=Homo sapiens OX=9606 GN=GLG1 PE=1 SV=2	GLG1	sp|Q92896|GSLG1_HUMAN	135 kDa	0	0	0		11	8	15		0	0	0		3	7	5		0	0	0		7	6	5
cAMP-dependent protein kinase type II-alpha regulatory subunit OS=Homo sapiens OX=9606 GN=PRKAR2A PE=1 SV=2	PRKAR2A	sp|P13861|KAP2_HUMAN	46 kDa	7	8	8		0	3	3		4	6	7		6	3	5		8	13	10		6	5	6
Dynein light chain 1, cytoplasmic OS=Homo sapiens OX=9606 GN=DYNLL1 PE=1 SV=1	DYNLL1	sp|P63167|DYL1_HUMAN	10 kDa	0	0	2		5	9	5		9	7	9		3	6	6		2	6	0		6	3	6
Calcium-binding mitochondrial carrier protein SCaMC-1 OS=Homo sapiens OX=9606 GN=SLC25A24 PE=1 SV=2	SLC25A24	sp|Q6NUK1|SCMC1_HUMAN	53 kDa	0	0	0		7	4	8		0	0	0		10	9	12		0	0	0		12	11	9
40S ribosomal protein S24 OS=Homo sapiens OX=9606 GN=RPS24 PE=1 SV=1	RPS24	tr|A0A2R8YD14|A0A2R8YD14_HUMAN	19 kDa	0	0	5		5	5	12		0	0	0		7	7	10		6	10	8		9	8	5
Cluster of V-type proton ATPase subunit E 1 OS=Homo sapiens OX=9606 GN=ATP6V1E1 PE=1 SV=1 (sp|P36543|VATE1_HUMAN)	ATP6V1E1	sp|P36543|VATE1_HUMAN	26 kDa	0	3	2		5	2	2		0	0	0		2	8	4		7	4	5		4	5	7
Eukaryotic translation initiation factor 5 OS=Homo sapiens OX=9606 GN=EIF5 PE=1 SV=2	EIF5	sp|P55010|IF5_HUMAN	49 kDa	12	11	6		0	0	0		4	4	6		2	3	5		0	0	0		0	0	4
Glutathione S-transferase omega-1 OS=Homo sapiens OX=9606 GN=GSTO1 PE=1 SV=2	GSTO1	sp|P78417|GSTO1_HUMAN	28 kDa	0	0	0		11	9	14		0	0	2		13	14	16		0	0	0		6	8	6
Large neutral amino acids transporter small subunit 1 OS=Homo sapiens OX=9606 GN=SLC7A5 PE=1 SV=2	SLC7A5	sp|Q01650|LAT1_HUMAN	55 kDa	0	0	0		0	3	4		0	0	0		7	5	4		19	18	19		0	0	0
Protein SGT1 homolog OS=Homo sapiens OX=9606 GN=SUGT1 PE=1 SV=3	SUGT1	sp|Q9Y2Z0|SGT1_HUMAN	41 kDa	0	5	5		3	0	3		2	7	0		5	3	7		8	15	12		0	0	4
Cluster of Twinfilin-1 OS=Homo sapiens OX=9606 GN=TWF1 PE=1 SV=3 (sp|Q12792|TWF1_HUMAN)	TWF1	sp|Q12792|TWF1_HUMAN	40 kDa	13	4	10		4	0	4		0	0	0		6	7	10		6	11	8		0	2	0
Cluster of Phenylalanine--tRNA ligase alpha subunit OS=Homo sapiens OX=9606 GN=FARSA PE=1 SV=3 (sp|Q9Y285|SYFA_HUMAN)	FARSA	sp|Q9Y285|SYFA_HUMAN [2]	58 kDa	4	7	8		5	0	2		0	0	0		6	5	8		0	0	0		7	7	9
Cluster of Cytosolic acyl coenzyme A thioester hydrolase OS=Homo sapiens OX=9606 GN=ACOT7 PE=1 SV=3 (sp|O00154|BACH_HUMAN)	ACOT7	sp|O00154|BACH_HUMAN	42 kDa	10	4	0		6	3	8		0	0	3		5	5	6		0	0	0		14	6	6
2',3'-cyclic-nucleotide 3'-phosphodiesterase OS=Homo sapiens OX=9606 GN=CNP PE=1 SV=2	CNP	sp|P09543|CN37_HUMAN	48 kDa	2	0	2		0	0	0		8	3	4		3	0	3		11	8	10		0	5	4
Acetyl-CoA acetyltransferase, cytosolic OS=Homo sapiens OX=9606 GN=ACAT2 PE=1 SV=2	ACAT2	sp|Q9BWD1|THIC_HUMAN	41 kDa	0	0	0		6	8	8		0	0	0		11	6	13		0	0	0		4	5	3
GTP:AMP phosphotransferase AK3, mitochondrial OS=Homo sapiens OX=9606 GN=AK3 PE=1 SV=4	AK3	sp|Q9UIJ7|KAD3_HUMAN	26 kDa	0	0	0		11	10	16		0	0	0		7	4	10		0	0	0		15	15	16
Cluster of Ataxin-2-like protein OS=Homo sapiens OX=9606 GN=ATXN2L PE=1 SV=2 (sp|Q8WWM7|ATX2L_HUMAN)	ATXN2L	sp|Q8WWM7|ATX2L_HUMAN	113 kDa	3	7	6		3	2	6		6	4	3		4	2	0		3	0	0		3	3	3
Cluster of La-related protein 1 OS=Homo sapiens OX=9606 GN=LARP1 PE=1 SV=2 (sp|Q6PKG0|LARP1_HUMAN)	LARP1	sp|Q6PKG0|LARP1_HUMAN	124 kDa	6	6	4		0	0	0		0	0	0		4	4	4		0	5	3		0	0	0
Cluster of Transmembrane emp24 domain-containing protein 10 OS=Homo sapiens OX=9606 GN=TMED10 PE=1 SV=2 (sp|P49755|TMEDA_HUMAN)	TMED10	sp|P49755|TMEDA_HUMAN	25 kDa	0	0	0		5	6	9		0	0	0		8	11	15		0	0	0		11	7	10
Glutaredoxin-3 OS=Homo sapiens OX=9606 GN=GLRX3 PE=1 SV=2	GLRX3	sp|O76003|GLRX3_HUMAN	37 kDa	3	0	6		7	5	9		5	8	5		10	7	12		0	0	0		5	0	4
Nebulette OS=Homo sapiens OX=9606 GN=NEBL PE=1 SV=1	NEBL	sp|O76041|NEBL_HUMAN	116 kDa	3	0	0		0	0	0		4	6	6		0	0	0		7	8	8		0	0	0
Proteasome subunit alpha type-1 OS=Homo sapiens OX=9606 GN=PSMA1 PE=1 SV=1	PSMA1	sp|P25786|PSA1_HUMAN	30 kDa	0	0	0		14	6	12		0	0	0		12	13	15		0	0	0		6	5	7
Cytoskeleton-associated protein 5 OS=Homo sapiens OX=9606 GN=CKAP5 PE=1 SV=3	CKAP5	sp|Q14008|CKAP5_HUMAN	226 kDa	3	0	6		0	0	0		3	6	2		0	0	0		3	11	6		0	0	0
Sterol-4-alpha-carboxylate 3-dehydrogenase, decarboxylating OS=Homo sapiens OX=9606 GN=NSDHL PE=1 SV=2	NSDHL	sp|Q15738|NSDHL_HUMAN	42 kDa	4	4	6		9	5	8		0	2	0		11	7	10		0	2	2		6	5	8
Very-long-chain 3-oxoacyl-CoA reductase OS=Homo sapiens OX=9606 GN=HSD17B12 PE=1 SV=2	HSD17B12	sp|Q53GQ0|DHB12_HUMAN	34 kDa	3	0	0		0	4	0		0	0	0		10	8	6		0	0	0		6	9	8
Cluster of 40S ribosomal protein S27 OS=Homo sapiens OX=9606 GN=RPS27 PE=1 SV=3 (sp|P42677|RS27_HUMAN)	RPS27	sp|P42677|RS27_HUMAN [2]	9 kDa	2	0	0		11	5	5		5	0	4		8	8	11		5	5	6		10	9	9
Cluster of Transcription factor BTF3 OS=Homo sapiens OX=9606 GN=BTF3 PE=1 SV=1 (sp|P20290|BTF3_HUMAN)	BTF3	sp|P20290|BTF3_HUMAN	22 kDa	0	0	0		4	5	4		0	0	0		3	2	0		15	18	15		0	2	0
Cluster of Protein PRRC2C OS=Homo sapiens OX=9606 GN=PRRC2C PE=1 SV=1 (tr|E7EPN9|E7EPN9_HUMAN)	PRRC2C	tr|E7EPN9|E7EPN9_HUMAN [2]	309 kDa	0	2	0		0	0	0		0	0	0		0	0	0		7	11	10		0	0	0
Cluster of 40S ribosomal protein S23 OS=Homo sapiens OX=9606 GN=RPS23 PE=1 SV=3 (sp|P62266|RS23_HUMAN)	RPS23	sp|P62266|RS23_HUMAN [2]	16 kDa	0	0	0		6	0	0		3	4	0		0	0	5		9	12	10		6	7	0
Protein bicaudal D homolog 2 OS=Homo sapiens OX=9606 GN=BICD2 PE=1 SV=1	BICD2	sp|Q8TD16|BICD2_HUMAN	94 kDa	0	0	3		4	4	6		0	0	0		4	5	7		3	0	5		4	2	4
Cluster of Vesicle-associated membrane protein 8 OS=Homo sapiens OX=9606 GN=VAMP8 PE=1 SV=1 (sp|Q9BV40|VAMP8_HUMAN)	VAMP8	sp|Q9BV40|VAMP8_HUMAN	11 kDa	0	0	0		8	7	8		0	0	0		8	10	6		11	12	11		5	5	9
Tyrosine-protein phosphatase non-receptor type 1 OS=Homo sapiens OX=9606 GN=PTPN1 PE=1 SV=1	PTPN1	sp|P18031|PTN1_HUMAN	50 kDa	0	0	0		7	0	7		4	0	0		4	3	6		6	10	9		8	6	6
Filamin-C OS=Homo sapiens OX=9606 GN=FLNC PE=1 SV=3	FLNC	sp|Q14315|FLNC_HUMAN	291 kDa	3	0	2		0	0	1		2	1	1		2	1	1		0	0	1		3	4	3
Nucleolar and coiled-body phosphoprotein 1 OS=Homo sapiens OX=9606 GN=NOLC1 PE=1 SV=2	NOLC1	sp|Q14978|NOLC1_HUMAN	74 kDa	7	9	8		0	2	3		0	0	0		4	5	5		0	2	0		0	0	0
Splicing factor 3A subunit 1 OS=Homo sapiens OX=9606 GN=SF3A1 PE=1 SV=1	SF3A1	sp|Q15459|SF3A1_HUMAN	89 kDa	2	2	0		3	0	4		0	0	0		15	0	3		10	5	10		0	0	0
Protein FAM83A OS=Homo sapiens OX=9606 GN=FAM83A PE=1 SV=1	FAM83A	sp|Q86UY5|FA83A_HUMAN	47 kDa	4	3	5		2	0	0		4	3	3		0	0	0		16	17	24		2	2	4
Cluster of 60S ribosomal protein L36 OS=Homo sapiens OX=9606 GN=RPL36 PE=1 SV=3 (sp|Q9Y3U8|RL36_HUMAN)	RPL36	sp|Q9Y3U8|RL36_HUMAN	12 kDa	7	3	6		8	6	14		0	0	0		11	7	10		9	14	14		2	0	0
Plexin-B2 OS=Homo sapiens OX=9606 GN=PLXNB2 PE=1 SV=3	PLXNB2	sp|O15031|PLXB2_HUMAN	205 kDa	0	0	0		0	0	0		4	2	3		0	0	0		12	21	19		0	0	0
Actin-related protein 2/3 complex subunit 5 OS=Homo sapiens OX=9606 GN=ARPC5 PE=1 SV=3	ARPC5	sp|O15511|ARPC5_HUMAN	16 kDa	0	0	0		6	8	12		0	0	0		10	13	13		0	0	0		5	0	7
Cluster of Optineurin OS=Homo sapiens OX=9606 GN=OPTN PE=1 SV=3 (sp|Q96CV9|OPTN_HUMAN)	OPTN	sp|Q96CV9|OPTN_HUMAN	66 kDa	0	0	0		8	5	4		4	3	6		0	0	0		5	5	3		8	5	8
Cluster of Uroplakin-3b-like protein 1 OS=Homo sapiens OX=9606 GN=UPK3BL1 PE=2 SV=1 (sp|B0FP48|UPK3L_HUMAN)	UPK3BL1	sp|B0FP48|UPK3L_HUMAN [2]	28 kDa	0	0	0		11	10	11		0	0	0		13	9	11		0	0	0		8	5	8
Ly6/PLAUR domain-containing protein 3 OS=Homo sapiens OX=9606 GN=LYPD3 PE=1 SV=2	LYPD3	sp|O95274|LYPD3_HUMAN	36 kDa	0	0	0		13	11	11		0	0	0		3	9	9		0	0	0		12	14	11
Uncharacterized protein KIAA1671 OS=Homo sapiens OX=9606 GN=KIAA1671 PE=1 SV=2	KIAA1671	sp|Q9BY89|K1671_HUMAN	197 kDa	2	0	2		0	0	0		5	5	4		0	0	0		2	3	4		0	0	0
Cluster of NEDD8-conjugating enzyme Ubc12 OS=Homo sapiens OX=9606 GN=UBE2M PE=1 SV=1 (sp|P61081|UBC12_HUMAN)	UBE2M	sp|P61081|UBC12_HUMAN	21 kDa	3	3	3		2	2	2		3	4	3		2	2	3		10	14	13		4	0	5
Glycerol-3-phosphate dehydrogenase, mitochondrial OS=Homo sapiens OX=9606 GN=GPD2 PE=1 SV=3	GPD2	sp|P43304|GPDM_HUMAN	81 kDa	0	0	0		9	6	11		0	0	0		0	3	4		0	0	0		9	9	11
Mitotic interactor and substrate of PLK1 OS=Homo sapiens OX=9606 GN=MISP PE=1 SV=1	MISP	sp|Q8IVT2|MISP_HUMAN	75 kDa	4	6	5		0	0	0		6	6	9		0	3	0		6	8	8		3	0	2
Cluster of Nucleolar protein 56 OS=Homo sapiens OX=9606 GN=NOP56 PE=1 SV=4 (sp|O00567|NOP56_HUMAN)	NOP56	sp|O00567|NOP56_HUMAN	66 kDa	8	10	7		0	0	0		0	0	0		5	3	6		0	0	0		7	4	9
Cluster of Histidine--tRNA ligase, cytoplasmic OS=Homo sapiens OX=9606 GN=HARS1 PE=1 SV=2 (sp|P12081|HARS1_HUMAN)	HARS1	sp|P12081|HARS1_HUMAN	57 kDa	5	3	3		0	0	5		0	0	0		10	4	11		2	3	2		0	0	0
Lamin-B1 OS=Homo sapiens OX=9606 GN=LMNB1 PE=1 SV=2	LMNB1	sp|P20700|LMNB1_HUMAN	66 kDa	0	0	0		8	8	11		0	0	0		8	8	13		0	0	1		3	1	1
Neutrophil gelatinase-associated lipocalin OS=Homo sapiens OX=9606 GN=LCN2 PE=1 SV=2	LCN2	sp|P80188|NGAL_HUMAN	23 kDa	0	0	0		11	3	13		0	0	0		14	9	13		0	0	0		10	9	9
Isoleucine--tRNA ligase, mitochondrial OS=Homo sapiens OX=9606 GN=IARS2 PE=1 SV=2	IARS2	sp|Q9NSE4|SYIM_HUMAN	114 kDa	0	0	0		0	2	4		3	0	0		3	0	4		0	0	0		14	9	14
Cluster of PDZ and LIM domain protein 4 OS=Homo sapiens OX=9606 GN=PDLIM4 PE=1 SV=2 (sp|P50479|PDLI4_HUMAN)	PDLIM4	sp|P50479|PDLI4_HUMAN	35 kDa	3	0	0		3	0	0		5	3	3		3	2	0		22	23	28		0	2	2
Cluster of Tyrosine-protein phosphatase non-receptor type 11 OS=Homo sapiens OX=9606 GN=PTPN11 PE=1 SV=3 (sp|Q06124|PTN11_HUMAN)	PTPN11	sp|Q06124|PTN11_HUMAN	68 kDa	4	0	2		0	0	0		8	5	5		0	0	0		16	14	17		0	0	0
Cluster of Golgin subfamily A member 2 OS=Homo sapiens OX=9606 GN=GOLGA2 PE=1 SV=3 (sp|Q08379|GOGA2_HUMAN)	GOLGA2	sp|Q08379|GOGA2_HUMAN	113 kDa	0	0	2		0	2	0		7	4	5		0	0	0		0	0	0		4	2	3
Cluster of Endophilin-B1 OS=Homo sapiens OX=9606 GN=SH3GLB1 PE=1 SV=1 (tr|A0A087WW40|A0A087WW40_HUMAN)	SH3GLB1	tr|A0A087WW40|A0A087WW40_HUMAN [2]	44 kDa	4	0	4		0	0	0		9	5	4		0	0	0		0	8	7		5	0	3
Cluster of Acetyl-CoA acetyltransferase, mitochondrial OS=Homo sapiens OX=9606 GN=ACAT1 PE=1 SV=1 (sp|P24752|THIL_HUMAN)	ACAT1	sp|P24752|THIL_HUMAN	45 kDa	4	0	0		6	5	0		2	0	0		4	7	5		0	0	0		14	17	15
Ribosome maturation protein SBDS OS=Homo sapiens OX=9606 GN=SBDS PE=1 SV=4	SBDS	sp|Q9Y3A5|SBDS_HUMAN (+1)	29 kDa	9	10	4		3	3	0		5	4	7		6	5	8		0	0	0		7	6	5
Cluster of Sodium/potassium-transporting ATPase subunit beta-3 OS=Homo sapiens OX=9606 GN=ATP1B3 PE=1 SV=1 (sp|P54709|AT1B3_HUMAN)	ATP1B3	sp|P54709|AT1B3_HUMAN	32 kDa	0	0	0		11	2	7		0	0	0		10	8	11		2	7	10		0	2	8
Cluster of LLGL scribble cell polarity complex component 2 OS=Homo sapiens OX=9606 GN=LLGL2 PE=1 SV=2 (sp|Q6P1M3|L2GL2_HUMAN)	LLGL2	sp|Q6P1M3|L2GL2_HUMAN	113 kDa	0	4	6		0	0	0		13	3	15		0	0	0		5	13	10		0	0	0
Cytochrome c oxidase subunit 4 isoform 1, mitochondrial OS=Homo sapiens OX=9606 GN=COX4I1 PE=1 SV=1	COX4I1	sp|P13073|COX41_HUMAN	20 kDa	0	0	0		16	9	15		0	0	0		11	12	15		0	0	0		8	6	10
Cluster of Eukaryotic translation initiation factor 3 subunit H OS=Homo sapiens OX=9606 GN=EIF3H PE=1 SV=1 (tr|A0A087WZK9|A0A087WZK9_HUMAN)	EIF3H	tr|A0A087WZK9|A0A087WZK9_HUMAN	40 kDa	4	6	7		6	4	6		3	0	3		8	11	7		0	2	0		6	6	5
Cluster of NADPH:adrenodoxin oxidoreductase, mitochondrial OS=Homo sapiens OX=9606 GN=FDXR PE=1 SV=1 (tr|A0A0A0MSZ4|A0A0A0MSZ4_HUMAN)	FDXR	tr|A0A0A0MSZ4|A0A0A0MSZ4_HUMAN	57 kDa	0	0	0		5	0	0		0	0	0		0	0	8		0	0	0		11	11	14
Cluster of Succinate dehydrogenase [ubiquinone] flavoprotein subunit, mitochondrial OS=Homo sapiens OX=9606 GN=SDHA PE=1 SV=2 (sp|P31040|SDHA_HUMAN)	SDHA	sp|P31040|SDHA_HUMAN	73 kDa	0	0	0		10	10	13		0	0	0		6	3	6		0	0	0		12	12	11
Cluster of Proteasome subunit alpha type-3 OS=Homo sapiens OX=9606 GN=PSMA3 PE=1 SV=2 (sp|P25788|PSA3_HUMAN)	PSMA3	sp|P25788|PSA3_HUMAN	28 kDa	0	0	0		12	5	10		0	0	0		11	8	15		0	0	0		2	3	4
Core histone macro-H2A.1 OS=Homo sapiens OX=9606 GN=MACROH2A1 PE=1 SV=4	MACROH2A1	sp|O75367|H2AY_HUMAN	40 kDa	0	0	0		6	4	12		0	0	0		9	10	15		0	0	0		6	5	10
Aldo-keto reductase family 1 member A1 OS=Homo sapiens OX=9606 GN=AKR1A1 PE=1 SV=3	AKR1A1	sp|P14550|AK1A1_HUMAN	37 kDa	2	0	0		7	4	12		4	3	4		9	6	12		0	0	0		0	0	0
Single-stranded DNA-binding protein, mitochondrial OS=Homo sapiens OX=9606 GN=SSBP1 PE=1 SV=1	SSBP1	sp|Q04837|SSBP_HUMAN	17 kDa	0	0	0		13	13	11		0	0	0		11	10	8		0	0	0		15	12	14
NSFL1 cofactor p47 OS=Homo sapiens OX=9606 GN=NSFL1C PE=1 SV=2	NSFL1C	sp|Q9UNZ2|NSF1C_HUMAN	41 kDa	0	0	0		12	9	12		0	0	0		14	12	14		3	2	5		0	0	0
Serpin B6 OS=Homo sapiens OX=9606 GN=SERPINB6 PE=1 SV=1	SERPINB6	tr|A0A087X1N8|A0A087X1N8_HUMAN	45 kDa	6	2	10		4	0	6		0	0	0		9	9	12		0	0	0		0	2	4
Cluster of Disks large homolog 1 OS=Homo sapiens OX=9606 GN=DLG1 PE=1 SV=1 (tr|A0A590UJ18|A0A590UJ18_HUMAN)	DLG1	tr|A0A590UJ18|A0A590UJ18_HUMAN [2]	97 kDa	0	0	0		2	0	0		0	0	0		0	0	2		5	6	13		0	0	0
Activated RNA polymerase II transcriptional coactivator p15 OS=Homo sapiens OX=9606 GN=SUB1 PE=1 SV=3	SUB1	sp|P53999|TCP4_HUMAN	14 kDa	0	0	0		9	13	12		0	0	0		10	13	11		0	0	0		0	2	4
N-alpha-acetyltransferase 15, NatA auxiliary subunit OS=Homo sapiens OX=9606 GN=NAA15 PE=1 SV=1	NAA15	sp|Q9BXJ9|NAA15_HUMAN	101 kDa	5	7	8		0	0	0		0	0	0		3	0	4		0	0	0		5	5	6
Low molecular weight phosphotyrosine protein phosphatase OS=Homo sapiens OX=9606 GN=ACP1 PE=1 SV=3	ACP1	sp|P24666|PPAC_HUMAN	18 kDa	7	3	8		7	4	7		6	6	10		8	7	8		0	3	0		5	0	6
Cluster of Stomatin-like protein 2, mitochondrial OS=Homo sapiens OX=9606 GN=STOML2 PE=1 SV=1 (sp|Q9UJZ1|STML2_HUMAN)	STOML2	sp|Q9UJZ1|STML2_HUMAN	39 kDa	3	0	4		6	9	10		0	0	0		9	10	8		0	0	0		10	11	12
Exportin-1 OS=Homo sapiens OX=9606 GN=XPO1 PE=1 SV=1	XPO1	sp|O14980|XPO1_HUMAN	123 kDa	5	0	6		0	0	0		6	9	6		3	0	4		2	0	3		9	3	9
Insulin-like growth factor 2 mRNA-binding protein 2 OS=Homo sapiens OX=9606 GN=IGF2BP2 PE=1 SV=2	IGF2BP2	sp|Q9Y6M1|IF2B2_HUMAN	66 kDa	8	2	6		0	1	2		6	4	4		4	5	4		4	6	5		5	2	3
Cluster of SEC14-like protein 2 OS=Homo sapiens OX=9606 GN=SEC14L2 PE=1 SV=1 (sp|O76054|S14L2_HUMAN)	SEC14L2	sp|O76054|S14L2_HUMAN	46 kDa	0	0	4		5	0	7		0	0	0		5	4	5		0	0	0		4	0	0
Cluster of Splicing factor 1 OS=Homo sapiens OX=9606 GN=SF1 PE=1 SV=4 (sp|Q15637|SF01_HUMAN)	SF1	sp|Q15637|SF01_HUMAN [2]	68 kDa	2	3	6		0	0	0		3	0	4		4	0	2		14	17	14		0	0	0
Cluster of Adipocyte plasma membrane-associated protein OS=Homo sapiens OX=9606 GN=APMAP PE=1 SV=2 (sp|Q9HDC9|APMAP_HUMAN)	APMAP	sp|Q9HDC9|APMAP_HUMAN	46 kDa	0	0	0		7	10	12		0	0	0		4	6	6		0	2	2		8	5	8
Peptidyl-prolyl cis-trans isomerase FKBP3 OS=Homo sapiens OX=9606 GN=FKBP3 PE=1 SV=1	FKBP3	sp|Q00688|FKBP3_HUMAN	25 kDa	4	2	3		4	3	5		3	0	2		6	6	8		5	6	6		0	0	0
Protein unc-45 homolog A OS=Homo sapiens OX=9606 GN=UNC45A PE=1 SV=1	UNC45A	tr|A0A1W2PNX8|A0A1W2PNX8_HUMAN	118 kDa	2	0	6		0	0	0		13	7	11		0	0	0		0	0	0		0	4	5
RNA-binding protein 14 OS=Homo sapiens OX=9606 GN=RBM14 PE=1 SV=2	RBM14	sp|Q96PK6|RBM14_HUMAN	69 kDa	0	3	0		0	0	0		6	6	3		0	3	3		15	21	15		0	0	0
NADH-ubiquinone oxidoreductase 75 kDa subunit, mitochondrial OS=Homo sapiens OX=9606 GN=NDUFS1 PE=1 SV=3	NDUFS1	sp|P28331|NDUS1_HUMAN	79 kDa	5	2	3		7	0	7		0	3	0		4	2	4		0	0	0		11	8	10
Cluster of Heat shock protein 75 kDa, mitochondrial OS=Homo sapiens OX=9606 GN=TRAP1 PE=1 SV=3 (sp|Q12931|TRAP1_HUMAN)	TRAP1	sp|Q12931|TRAP1_HUMAN	80 kDa	2	5	0		0	1	5		1	0	0		3	1	1		0	0	0		6	1	6
Cluster of Ribosomal protein S6 kinase OS=Homo sapiens OX=9606 GN=RPS6KA1 PE=1 SV=1 (tr|E9PGT3|E9PGT3_HUMAN)	RPS6KA1	tr|E9PGT3|E9PGT3_HUMAN [2]	81 kDa	0	0	0		0	0	0		0	1	0		0	0	1		7	10	14		0	0	0
ADP-ribosylation factor 6 OS=Homo sapiens OX=9606 GN=ARF6 PE=1 SV=2	ARF6	sp|P62330|ARF6_HUMAN	20 kDa	0	0	0		7	3	6		6	3	3		5	4	8		0	0	3		5	3	8
Keratin, type I cytoskeletal 24 OS=Homo sapiens OX=9606 GN=KRT24 PE=1 SV=1	KRT24	sp|Q2M2I5|K1C24_HUMAN	55 kDa	2	1	1		4	2	3		8	6	6		0	2	2		0	0	0		9	9	10
S-phase kinase-associated protein 1 OS=Homo sapiens OX=9606 GN=SKP1 PE=1 SV=2	SKP1	sp|P63208|SKP1_HUMAN (+1)	19 kDa	0	0	0		0	7	0		0	0	0		3	7	4		0	3	3		0	0	4
Cluster of Presequence protease, mitochondrial OS=Homo sapiens OX=9606 GN=PITRM1 PE=1 SV=3 (sp|Q5JRX3|PREP_HUMAN)	PITRM1	sp|Q5JRX3|PREP_HUMAN	117 kDa	2	2	0		0	0	2		0	0	0		0	0	0		0	0	0		7	8	12
Cluster of E3 ubiquitin-protein ligase HECTD1 OS=Homo sapiens OX=9606 GN=HECTD1 PE=1 SV=1 (tr|A0A087X2H1|A0A087X2H1_HUMAN)	HECTD1	tr|A0A087X2H1|A0A087X2H1_HUMAN	290 kDa	3	0	5		0	0	0		4	3	2		0	0	0		0	0	0		4	2	3
Hepatocyte growth factor-regulated tyrosine kinase substrate OS=Homo sapiens OX=9606 GN=HGS PE=1 SV=1	HGS	sp|O14964|HGS_HUMAN	86 kDa	0	0	0		0	0	3		0	0	0		2	0	0		22	21	23		0	0	3
Huntingtin-interacting protein 1-related protein OS=Homo sapiens OX=9606 GN=HIP1R PE=1 SV=2	HIP1R	sp|O75146|HIP1R_HUMAN	119 kDa	3	2	4		0	0	0		4	6	6		3	2	0		0	0	2		0	0	0
Carbonic anhydrase 2 OS=Homo sapiens OX=9606 GN=CA2 PE=1 SV=2	CA2	sp|P00918|CAH2_HUMAN	29 kDa	11	6	5		13	13	10		0	0	0		13	5	16		0	0	0		0	0	0
Cluster of Target of Myb protein 1 OS=Homo sapiens OX=9606 GN=TOM1 PE=1 SV=2 (sp|O60784|TOM1_HUMAN)	TOM1	sp|O60784|TOM1_HUMAN	54 kDa	0	0	2		4	3	5		5	4	5		0	3	0		10	12	17		4	0	0
Cluster of Eukaryotic translation initiation factor 3 subunit G (Fragment) OS=Homo sapiens OX=9606 GN=EIF3G PE=1 SV=1 (tr|K7ER90|K7ER90_HUMAN)	EIF3G	tr|K7ER90|K7ER90_HUMAN [2]	25 kDa	5	0	7		0	0	0		0	0	0		7	6	0		0	0	0		0	0	0
Cluster of Toll-interacting protein OS=Homo sapiens OX=9606 GN=TOLLIP PE=1 SV=1 (sp|Q9H0E2|TOLIP_HUMAN)	TOLLIP	sp|Q9H0E2|TOLIP_HUMAN	30 kDa	0	0	0		0	4	3		2	5	0		0	0	0		14	17	14		0	0	0
Cluster of Myb-binding protein 1A OS=Homo sapiens OX=9606 GN=MYBBP1A PE=1 SV=2 (sp|Q9BQG0|MBB1A_HUMAN)	MYBBP1A	sp|Q9BQG0|MBB1A_HUMAN	149 kDa	16	9	13		0	0	0		0	0	3		0	2	0		0	0	0		7	4	7
Cluster of Tricarboxylate transport protein, mitochondrial OS=Homo sapiens OX=9606 GN=SLC25A1 PE=1 SV=2 (sp|P53007|TXTP_HUMAN)	SLC25A1	sp|P53007|TXTP_HUMAN	34 kDa	0	0	0		10	8	8		0	0	0		10	6	9		0	0	0		11	8	10
Eukaryotic translation initiation factor 3 subunit D OS=Homo sapiens OX=9606 GN=EIF3D PE=1 SV=1	EIF3D	sp|O15371|EIF3D_HUMAN	64 kDa	6	4	6		0	0	0		3	2	2		2	3	7		0	0	0		3	0	0
Interferon-induced, double-stranded RNA-activated protein kinase OS=Homo sapiens OX=9606 GN=EIF2AK2 PE=1 SV=2	EIF2AK2	sp|P19525|E2AK2_HUMAN	62 kDa	4	4	2		0	0	0		10	9	6		0	0	3		0	0	0		5	2	0
Cluster of Vesicle-associated membrane protein 3 OS=Homo sapiens OX=9606 GN=VAMP3 PE=1 SV=3 (sp|Q15836|VAMP3_HUMAN)	VAMP3	sp|Q15836|VAMP3_HUMAN	11 kDa	3	2	0		0	5	0		0	0	0		0	0	0		13	9	8		0	0	0
Cluster of Protein PML OS=Homo sapiens OX=9606 GN=PML PE=1 SV=3 (sp|P29590|PML_HUMAN)	PML	sp|P29590|PML_HUMAN	98 kDa	0	0	0		0	0	0		6	8	6		0	0	0		0	0	0		4	4	3
Cluster of Mesothelin OS=Homo sapiens OX=9606 GN=MSLN PE=1 SV=2 (sp|Q13421|MSLN_HUMAN)	MSLN	sp|Q13421|MSLN_HUMAN	69 kDa	0	0	0		5	6	9		0	0	0		10	6	7		0	0	0		0	0	0
Vesicle-associated membrane protein-associated protein B/C OS=Homo sapiens OX=9606 GN=VAPB PE=1 SV=3	VAPB	sp|O95292|VAPB_HUMAN	27 kDa	0	0	0		6	4	8		1	4	1		11	4	11		0	2	2		2	0	2
Cathepsin B OS=Homo sapiens OX=9606 GN=CTSB PE=1 SV=3	CTSB	sp|P07858|CATB_HUMAN	38 kDa	6	5	5		19	8	24		0	0	0		6	8	11		0	0	0		0	0	0
CD82 antigen OS=Homo sapiens OX=9606 GN=CD82 PE=1 SV=1	CD82	sp|P27701|CD82_HUMAN	30 kDa	0	0	0		8	0	7		0	0	0		0	0	0		11	14	19		0	0	0
Dolichyl-diphosphooligosaccharide--protein glycosyltransferase 48 kDa subunit OS=Homo sapiens OX=9606 GN=DDOST PE=1 SV=4	DDOST	sp|P39656|OST48_HUMAN	51 kDa	0	0	0		7	5	6		0	0	0		3	6	8		0	0	0		12	6	8
Cluster of Ubiquitin carboxyl-terminal hydrolase 14 OS=Homo sapiens OX=9606 GN=USP14 PE=1 SV=3 (sp|P54578|UBP14_HUMAN)	USP14	sp|P54578|UBP14_HUMAN	56 kDa	2	0	3		2	0	3		5	3	0		6	6	6		0	2	2		10	5	6
Non-specific lipid-transfer protein OS=Homo sapiens OX=9606 GN=SCP2 PE=1 SV=2	SCP2	sp|P22307|NLTP_HUMAN	59 kDa	4	2	3		3	7	0		0	0	0		8	6	9		0	0	0		9	10	8
Aminoacyl tRNA synthase complex-interacting multifunctional protein 1 OS=Homo sapiens OX=9606 GN=AIMP1 PE=1 SV=2	AIMP1	sp|Q12904|AIMP1_HUMAN	34 kDa	4	3	4		0	0	3		0	0	2		6	3	8		0	0	0		4	3	6
Thioredoxin domain-containing protein 5 OS=Homo sapiens OX=9606 GN=TXNDC5 PE=1 SV=2	TXNDC5	sp|Q8NBS9|TXND5_HUMAN	48 kDa	0	0	0		14	6	14		0	0	0		9	8	10		0	0	0		0	3	0
Cluster of Junctional adhesion molecule A OS=Homo sapiens OX=9606 GN=F11R PE=1 SV=1 (sp|Q9Y624|JAM1_HUMAN)	F11R	sp|Q9Y624|JAM1_HUMAN	33 kDa	4	3	7		8	6	0		0	0	0		2	3	0		12	17	19		0	0	0
Cluster of Aldehyde dehydrogenase family 3 member A2 OS=Homo sapiens OX=9606 GN=ALDH3A2 PE=1 SV=1 (sp|P51648|AL3A2_HUMAN)	ALDH3A2	sp|P51648|AL3A2_HUMAN [2]	55 kDa	0	2	2		8	4	11		0	0	0		9	6	11		0	0	0		12	9	12
Cluster of TOM1-like protein 2 OS=Homo sapiens OX=9606 GN=TOM1L2 PE=1 SV=1 (sp|Q6ZVM7|TM1L2_HUMAN)	TOM1L2	sp|Q6ZVM7|TM1L2_HUMAN	56 kDa	0	0	3		0	0	0		7	6	3		0	0	3		13	15	15		2	0	2
Cluster of Succinate--CoA ligase [ADP-forming] subunit beta, mitochondrial OS=Homo sapiens OX=9606 GN=SUCLA2 PE=1 SV=1 (tr|A0A2R8YDQ9|A0A2R8YDQ9_HUMAN)	SUCLA2	tr|A0A2R8YDQ9|A0A2R8YDQ9_HUMAN	44 kDa	0	0	4		0	0	0		0	0	5		0	0	0		0	0	0		6	12	9
Cluster of Synaptic vesicle membrane protein VAT-1 homolog (Fragment) OS=Homo sapiens OX=9606 GN=VAT1 PE=1 SV=1 (tr|K7ERT7|K7ERT7_HUMAN)	VAT1	tr|K7ERT7|K7ERT7_HUMAN	15 kDa	4	2	0		10	8	10		0	0	0		5	6	7		0	0	0		3	0	0
YTH domain-containing family protein 2 OS=Homo sapiens OX=9606 GN=YTHDF2 PE=1 SV=2	YTHDF2	sp|Q9Y5A9|YTHD2_HUMAN	62 kDa	0	5	2		4	0	2		1	0	1		3	0	0		10	12	11		0	0	0
Cluster of Hydroxyacyl-coenzyme A dehydrogenase, mitochondrial OS=Homo sapiens OX=9606 GN=HADH PE=1 SV=2 (tr|E9PF18|E9PF18_HUMAN)	HADH	tr|E9PF18|E9PF18_HUMAN [2]	42 kDa	0	0	0		0	0	0		0	0	0		10	0	9		0	0	0		0	0	13
Gasdermin-E OS=Homo sapiens OX=9606 GN=GSDME PE=1 SV=2	GSDME	sp|O60443|GSDME_HUMAN	55 kDa	0	3	0		3	0	5		0	0	0		4	0	4		6	6	6		5	3	7
Cluster of Ubiquitin-conjugating enzyme E2 N OS=Homo sapiens OX=9606 GN=UBE2N PE=1 SV=1 (tr|F8VZ29|F8VZ29_HUMAN)	UBE2N	tr|F8VZ29|F8VZ29_HUMAN	10 kDa	0	0	0		11	4	10		0	0	0		12	8	12		0	3	0		0	0	0
Cluster of Isoleucine--tRNA ligase, cytoplasmic OS=Homo sapiens OX=9606 GN=IARS1 PE=1 SV=2 (sp|P41252|SYIC_HUMAN)	IARS1	sp|P41252|SYIC_HUMAN	145 kDa	9	2	7		0	0	0		6	4	4		3	0	2		0	0	0		6	0	3
Cluster of Cytochrome b-c1 complex subunit Rieske, mitochondrial OS=Homo sapiens OX=9606 GN=UQCRFS1 PE=1 SV=2 (sp|P47985|UCRI_HUMAN)	UQCRFS1	sp|P47985|UCRI_HUMAN [2]	30 kDa	0	0	0		12	5	6		0	0	0		10	4	7		0	0	0		0	9	5
Dipeptidyl peptidase 1 OS=Homo sapiens OX=9606 GN=CTSC PE=1 SV=2	CTSC	sp|P53634|CATC_HUMAN	52 kDa	0	0	0		4	5	7		0	0	0		7	5	8		0	0	0		9	4	3
Protein S100-A13 OS=Homo sapiens OX=9606 GN=S100A13 PE=1 SV=1	S100A13	sp|Q99584|S10AD_HUMAN	11 kDa	0	0	0		0	2	4		0	0	0		3	5	5		7	12	14		0	0	0
Cluster of Heterochromatin protein 1-binding protein 3 OS=Homo sapiens OX=9606 GN=HP1BP3 PE=1 SV=1 (sp|Q5SSJ5|HP1B3_HUMAN)	HP1BP3	sp|Q5SSJ5|HP1B3_HUMAN	61 kDa	4	0	0		0	0	0		0	0	0		3	3	4		0	0	0		6	3	4
Cluster of STIM1L OS=Homo sapiens OX=9606 GN=STIM1 PE=1 SV=1 (tr|G0XQ39|G0XQ39_HUMAN)	STIM1	tr|G0XQ39|G0XQ39_HUMAN	89 kDa	5	0	3		3	4	5		0	0	0		5	7	7		0	0	2		3	0	0
Cluster of Protein transport protein Sec61 subunit beta OS=Homo sapiens OX=9606 GN=SEC61B PE=1 SV=2 (sp|P60468|SC61B_HUMAN)	SEC61B	sp|P60468|SC61B_HUMAN	10 kDa	2	0	0		9	10	9		0	0	0		5	7	6		0	5	5		5	4	9
Argininosuccinate synthase OS=Homo sapiens OX=9606 GN=ASS1 PE=1 SV=2	ASS1	sp|P00966|ASSY_HUMAN	47 kDa	0	0	3		0	0	0		3	3	0		3	0	0		2	2	3		4	3	4
Filamin-binding LIM protein 1 OS=Homo sapiens OX=9606 GN=FBLIM1 PE=1 SV=2	FBLIM1	sp|Q8WUP2|FBLI1_HUMAN	41 kDa	0	0	2		0	0	0		3	4	4		0	0	0		14	19	19		0	0	0
3-hydroxyacyl-CoA dehydrogenase type-2 OS=Homo sapiens OX=9606 GN=HSD17B10 PE=1 SV=3	HSD17B10	sp|Q99714|HCD2_HUMAN	27 kDa	2	0	2		8	3	7		0	0	0		6	2	6		0	0	0		18	10	15
Ras-related protein Rab-21 OS=Homo sapiens OX=9606 GN=RAB21 PE=1 SV=3	RAB21	sp|Q9UL25|RAB21_HUMAN	24 kDa	3	0	0		4	4	4		0	0	0		0	5	6		6	4	5		5	3	4
Cluster of Galectin-related protein OS=Homo sapiens OX=9606 GN=LGALSL PE=1 SV=2 (sp|Q3ZCW2|LEGL_HUMAN)	LGALSL	sp|Q3ZCW2|LEGL_HUMAN	19 kDa	0	0	0		10	5	11		11	6	8		4	9	7		0	0	0		3	4	5
Cluster of Prenylcysteine oxidase 1 OS=Homo sapiens OX=9606 GN=PCYOX1 PE=1 SV=3 (sp|Q9UHG3|PCYOX_HUMAN)	PCYOX1	sp|Q9UHG3|PCYOX_HUMAN	57 kDa	0	0	0		8	0	7		0	0	0		7	5	7		0	0	0		15	7	12
26S proteasome non-ATPase regulatory subunit 4 OS=Homo sapiens OX=9606 GN=PSMD4 PE=1 SV=1	PSMD4	sp|P55036|PSMD4_HUMAN	41 kDa	3	0	4		4	4	5		0	0	2		0	6	7		3	8	5		4	3	5
Thioredoxin domain-containing protein 17 OS=Homo sapiens OX=9606 GN=TXNDC17 PE=1 SV=1	TXNDC17	sp|Q9BRA2|TXD17_HUMAN	14 kDa	0	0	0		12	0	8		0	4	4		10	7	12		0	0	0		0	0	0
Cluster of Cellular nucleic acid-binding protein OS=Homo sapiens OX=9606 GN=CNBP PE=1 SV=1 (sp|P62633|CNBP_HUMAN)	CNBP	sp|P62633|CNBP_HUMAN	19 kDa	0	3	5		3	0	4		2	0	0		0	0	0		15	12	11		0	0	0
Cluster of Transmembrane emp24 domain-containing protein 2 OS=Homo sapiens OX=9606 GN=TMED2 PE=1 SV=1 (tr|F5GX39|F5GX39_HUMAN)	TMED2	tr|F5GX39|F5GX39_HUMAN [2]	14 kDa	0	0	0		7	8	6		0	0	0		11	7	6		0	0	0		7	4	5
DNA topoisomerase 1 OS=Homo sapiens OX=9606 GN=TOP1 PE=1 SV=2	TOP1	sp|P11387|TOP1_HUMAN	91 kDa	6	7	2		0	0	0		0	3	3		3	2	0		0	0	0		3	0	0
Chloride intracellular channel protein 4 OS=Homo sapiens OX=9606 GN=CLIC4 PE=1 SV=4	CLIC4	sp|Q9Y696|CLIC4_HUMAN	29 kDa	5	3	0		7	2	4		5	6	0		7	4	0		0	0	0		3	2	6
Cluster of Proteasome activator complex subunit 2 OS=Homo sapiens OX=9606 GN=PSME2 PE=1 SV=1 (tr|A0A087X1Z3|A0A087X1Z3_HUMAN)	PSME2	tr|A0A087X1Z3|A0A087X1Z3_HUMAN	29 kDa	3	0	2		7	3	10		0	0	2		7	6	7		7	6	5		0	0	0
Cluster of Cytoplasmic dynein 1 intermediate chain 2 OS=Homo sapiens OX=9606 GN=DYNC1I2 PE=1 SV=3 (sp|Q13409|DC1I2_HUMAN)	DYNC1I2	sp|Q13409|DC1I2_HUMAN	71 kDa	0	2	5		4	5	5		2	0	0		7	6	7		0	0	0		2	0	3
Proteasome subunit alpha type-2 OS=Homo sapiens OX=9606 GN=PSMA2 PE=1 SV=2	PSMA2	sp|P25787|PSA2_HUMAN (+1)	26 kDa	0	0	0		14	10	9		0	0	0		9	9	9		0	0	0		2	3	0
Elongation factor-like GTPase 1 OS=Homo sapiens OX=9606 GN=EFL1 PE=1 SV=2	EFL1	sp|Q7Z2Z2|EFL1_HUMAN	125 kDa	0	0	0		0	0	0		7	6	5		0	0	0		3	2	5		0	0	0
Cluster of ATP-dependent RNA helicase DDX19A OS=Homo sapiens OX=9606 GN=DDX19A PE=1 SV=1 (sp|Q9NUU7|DD19A_HUMAN)	DDX19A	sp|Q9NUU7|DD19A_HUMAN [4]	54 kDa	0	9	9		0	0	0		6	6	0		2	0	4		0	0	0		4	0	0
Cluster of Pleckstrin homology-like domain family B member 2 OS=Homo sapiens OX=9606 GN=PHLDB2 PE=1 SV=2 (sp|Q86SQ0|PHLB2_HUMAN)	PHLDB2	sp|Q86SQ0|PHLB2_HUMAN [2]	142 kDa	0	0	0		0	0	0		2	0	0		0	0	0		13	16	18		0	0	0
Prolyl endopeptidase OS=Homo sapiens OX=9606 GN=PREP PE=1 SV=2	PREP	sp|P48147|PPCE_HUMAN	81 kDa	4	0	5		0	0	3		6	6	7		3	4	6		0	2	0		10	5	7
26S proteasome non-ATPase regulatory subunit 7 OS=Homo sapiens OX=9606 GN=PSMD7 PE=1 SV=2	PSMD7	sp|P51665|PSMD7_HUMAN	37 kDa	2	0	0		7	0	0		0	0	0		6	4	11		0	0	0		10	6	9
Cluster of Serine/arginine-rich splicing factor 2 OS=Homo sapiens OX=9606 GN=SRSF2 PE=1 SV=4 (sp|Q01130|SRSF2_HUMAN)	SRSF2	sp|Q01130|SRSF2_HUMAN [3]	25 kDa	0	0	0		3	4	3		0	0	0		3	4	3		14	7	13		0	0	0
Mitochondrial import receptor subunit TOM70 OS=Homo sapiens OX=9606 GN=TOMM70 PE=1 SV=1	TOMM70	sp|O94826|TOM70_HUMAN	67 kDa	0	0	0		3	0	2		0	0	0		6	3	4		0	0	0		6	7	7
Protein transport protein Sec24B OS=Homo sapiens OX=9606 GN=SEC24B PE=1 SV=2	SEC24B	sp|O95487|SC24B_HUMAN	137 kDa	0	0	0		0	0	0		2	0	3		0	0	0		7	7	10		0	0	0
60S ribosomal protein L34 OS=Homo sapiens OX=9606 GN=RPL34 PE=1 SV=3	RPL34	sp|P49207|RL34_HUMAN	13 kDa	4	3	0		5	5	3		0	0	0		5	5	3		7	4	6		5	0	2
Cluster of Phosphoglucomutase-1 OS=Homo sapiens OX=9606 GN=PGM1 PE=1 SV=3 (sp|P36871|PGM1_HUMAN)	PGM1	sp|P36871|PGM1_HUMAN	61 kDa	4	2	0		6	5	6		0	0	0		5	4	6		0	0	0		6	2	7
Cluster of Beta-hexosaminidase subunit beta OS=Homo sapiens OX=9606 GN=HEXB PE=1 SV=3 (sp|P07686|HEXB_HUMAN)	HEXB	sp|P07686|HEXB_HUMAN	63 kDa	0	0	0		3	2	6		0	0	0		4	4	6		0	0	0		9	6	5
Cluster of rRNA 2'-O-methyltransferase fibrillarin OS=Homo sapiens OX=9606 GN=FBL PE=1 SV=2 (sp|P22087|FBRL_HUMAN)	FBL	sp|P22087|FBRL_HUMAN	34 kDa	0	0	3		4	2	4		0	0	0		6	3	5		4	9	10		6	3	7
Asparagine synthetase [glutamine-hydrolyzing] OS=Homo sapiens OX=9606 GN=ASNS PE=1 SV=4	ASNS	sp|P08243|ASNS_HUMAN	64 kDa	7	4	7		0	0	0		14	6	7		0	0	0		0	7	5		0	0	0
Charged multivesicular body protein 4b OS=Homo sapiens OX=9606 GN=CHMP4B PE=1 SV=1	CHMP4B	sp|Q9H444|CHM4B_HUMAN	25 kDa	0	3	0		3	4	0		0	0	0		7	8	7		9	6	12		5	3	5
Cluster of Transmembrane protein 43 OS=Homo sapiens OX=9606 GN=TMEM43 PE=1 SV=1 (sp|Q9BTV4|TMM43_HUMAN)	TMEM43	sp|Q9BTV4|TMM43_HUMAN	45 kDa	0	0	0		10	3	12		0	0	0		5	8	7		0	0	0		14	7	13
Enoyl-CoA hydratase, mitochondrial OS=Homo sapiens OX=9606 GN=ECHS1 PE=1 SV=4	ECHS1	sp|P30084|ECHM_HUMAN	31 kDa	2	0	0		2	0	0		0	0	2		4	2	2		0	0	0		10	6	12
Ras-related protein Rab-1A OS=Homo sapiens OX=9606 GN=RAB1A PE=1 SV=1	RAB1A	tr|E7END7|E7END7_HUMAN	19 kDa	1	0	1		8	7	6		1	0	0		5	5	9		5	6	5		7	6	5
Cluster of Aldo-keto reductase family 1 member C2 OS=Homo sapiens OX=9606 GN=AKR1C2 PE=1 SV=3 (sp|P52895|AK1C2_HUMAN)	AKR1C2	sp|P52895|AK1C2_HUMAN [2]	37 kDa	0	0	0		2	2	4		0	0	0		3	2	2		0	0	0		10	6	11
Cluster of SEC23-interacting protein OS=Homo sapiens OX=9606 GN=SEC23IP PE=1 SV=1 (sp|Q9Y6Y8|S23IP_HUMAN)	SEC23IP	sp|Q9Y6Y8|S23IP_HUMAN	111 kDa	2	0	0		0	0	0		0	0	3		0	0	0		7	11	12		0	0	0
Protein kinase C delta type OS=Homo sapiens OX=9606 GN=PRKCD PE=1 SV=2	PRKCD	sp|Q05655|KPCD_HUMAN	78 kDa	0	0	0		0	0	0		5	0	0		0	0	0		12	20	18		0	0	0
Proteasome subunit beta type-4 OS=Homo sapiens OX=9606 GN=PSMB4 PE=1 SV=4	PSMB4	sp|P28070|PSB4_HUMAN	29 kDa	0	0	0		10	9	13		0	0	0		15	10	10		0	0	0		5	0	6
Protein ITPRID2 OS=Homo sapiens OX=9606 GN=ITPRID2 PE=1 SV=3	ITPRID2	sp|P28290|ITPI2_HUMAN (+1)	138 kDa	4	0	2		0	0	0		8	6	11		0	0	0		0	0	0		0	0	2
Serrate RNA effector molecule homolog OS=Homo sapiens OX=9606 GN=SRRT PE=1 SV=1	SRRT	sp|Q9BXP5|SRRT_HUMAN	101 kDa	2	0	3		0	0	0		0	4	0		2	0	0		8	6	10		0	0	0
Zinc finger CCCH-type antiviral protein 1 OS=Homo sapiens OX=9606 GN=ZC3HAV1 PE=1 SV=1	ZC3HAV1	tr|C9J6P4|C9J6P4_HUMAN	114 kDa	2	4	3		0	0	0		6	3	10		0	0	0		0	4	4		0	0	0
Cluster of Astrocytic phosphoprotein PEA-15 OS=Homo sapiens OX=9606 GN=PEA15 PE=1 SV=2 (sp|Q15121|PEA15_HUMAN)	PEA15	sp|Q15121|PEA15_HUMAN	15 kDa	0	0	0		5	0	5		4	6	5		4	4	7		7	5	0		4	0	3
Cluster of Ran GTPase-activating protein 1 OS=Homo sapiens OX=9606 GN=RANGAP1 PE=1 SV=1 (sp|P46060|RAGP1_HUMAN)	RANGAP1	sp|P46060|RAGP1_HUMAN	64 kDa	8	2	5		0	0	0		3	4	2		4	0	4		0	0	0		4	3	3
Cluster of Calcium/calmodulin-dependent protein kinase type II subunit delta OS=Homo sapiens OX=9606 GN=CAMK2D PE=1 SV=1 (tr|E9PBG7|E9PBG7_HUMAN)	CAMK2D	tr|E9PBG7|E9PBG7_HUMAN [2]	58 kDa	4	2	4		0	0	0		12	6	4		0	0	0		0	0	0		2	2	0
Cluster of Tripeptidyl-peptidase 2 OS=Homo sapiens OX=9606 GN=TPP2 PE=1 SV=1 (tr|Q5VZU9|Q5VZU9_HUMAN)	TPP2	tr|Q5VZU9|Q5VZU9_HUMAN	140 kDa	6	2	8		0	0	0		0	0	0		4	2	4		0	0	0		2	0	0
Cluster of Protein phosphatase Slingshot homolog 3 OS=Homo sapiens OX=9606 GN=SSH3 PE=1 SV=2 (sp|Q8TE77|SSH3_HUMAN)	SSH3	sp|Q8TE77|SSH3_HUMAN	73 kDa	3	4	0		0	0	0		5	0	8		0	0	0		10	12	11		3	0	4
Phospholipase D2 OS=Homo sapiens OX=9606 GN=PLD2 PE=1 SV=2	PLD2	sp|O14939|PLD2_HUMAN	106 kDa	0	0	0		0	0	0		0	2	2		0	0	0		8	13	9		0	0	0
Hepatoma-derived growth factor OS=Homo sapiens OX=9606 GN=HDGF PE=1 SV=1	HDGF	sp|P51858|HDGF_HUMAN	27 kDa	0	0	0		10	7	7		0	0	0		10	10	10		4	3	4		0	2	2
Kinesin light chain 3 OS=Homo sapiens OX=9606 GN=KLC3 PE=1 SV=2	KLC3	sp|Q6P597|KLC3_HUMAN	55 kDa	0	1	0		5	0	3		5	5	3		3	4	3		3	7	6		3	0	3
Guanylate-binding protein 6 OS=Homo sapiens OX=9606 GN=GBP6 PE=2 SV=1	GBP6	sp|Q6ZN66|GBP6_HUMAN	72 kDa	3	3	2		0	0	0		3	0	2		2	0	2		5	4	5		2	2	2
Caveolin-2 OS=Homo sapiens OX=9606 GN=CAV2 PE=1 SV=2	CAV2	sp|P51636|CAV2_HUMAN	18 kDa	0	0	0		0	0	0		0	0	0		0	0	0		8	9	10		0	0	0
Cluster of Ribosomal L1 domain-containing protein 1 OS=Homo sapiens OX=9606 GN=RSL1D1 PE=1 SV=3 (sp|O76021|RL1D1_HUMAN)	RSL1D1	sp|O76021|RL1D1_HUMAN	55 kDa	4	10	6		0	0	0		0	0	0		4	2	0		4	5	4		0	0	2
Cluster of Dermokine OS=Homo sapiens OX=9606 GN=DMKN PE=1 SV=3 (sp|Q6E0U4|DMKN_HUMAN)	DMKN	sp|Q6E0U4|DMKN_HUMAN [2]	47 kDa	0	0	0		10	16	10		0	0	0		11	7	7		0	0	0		0	3	3
Quinone oxidoreductase OS=Homo sapiens OX=9606 GN=CRYZ PE=1 SV=1	CRYZ	sp|Q08257|QOR_HUMAN	35 kDa	0	0	0		12	7	10		0	0	0		8	4	7		0	0	0		2	5	4
28 kDa heat- and acid-stable phosphoprotein OS=Homo sapiens OX=9606 GN=PDAP1 PE=1 SV=1	PDAP1	sp|Q13442|HAP28_HUMAN	21 kDa	7	0	6		0	0	0		8	0	0		5	3	4		14	13	15		0	0	0
Putative heat shock protein HSP 90-beta 4 OS=Homo sapiens OX=9606 GN=HSP90AB4P PE=5 SV=1	HSP90AB4P	sp|Q58FF6|H90B4_HUMAN	58 kDa	0	0	2		4	3	6		4	4	1		6	5	7		0	0	1		4	3	5
SPATS2-like protein OS=Homo sapiens OX=9606 GN=SPATS2L PE=1 SV=2	SPATS2L	sp|Q9NUQ6|SPS2L_HUMAN	62 kDa	6	7	4		0	0	0		0	5	4		3	4	0		0	0	0		0	0	0
Cluster of SAP domain-containing ribonucleoprotein OS=Homo sapiens OX=9606 GN=SARNP PE=1 SV=1 (tr|F8VZQ9|F8VZQ9_HUMAN)	SARNP	tr|F8VZQ9|F8VZQ9_HUMAN [2]	24 kDa	2	0	2		3	3	5		3	0	0		4	4	5		6	6	9		0	0	0
26S proteasome non-ATPase regulatory subunit 14 OS=Homo sapiens OX=9606 GN=PSMD14 PE=1 SV=1	PSMD14	sp|O00487|PSDE_HUMAN	35 kDa	4	3	3		4	3	6		0	0	0		5	7	6		6	0	2		5	3	6
Sorting nexin-3 OS=Homo sapiens OX=9606 GN=SNX3 PE=1 SV=3	SNX3	sp|O60493|SNX3_HUMAN	19 kDa	3	0	0		4	4	4		0	2	0		0	4	5		9	5	13		4	0	6
Neuroplastin OS=Homo sapiens OX=9606 GN=NPTN PE=1 SV=2	NPTN	sp|Q9Y639|NPTN_HUMAN	44 kDa	0	0	0		0	0	0		2	0	0		0	0	0		24	25	23		0	0	0
Cluster of Glycolipid transfer protein (Fragment) OS=Homo sapiens OX=9606 GN=GLTP PE=1 SV=1 (tr|H0YFS9|H0YFS9_HUMAN)	GLTP	tr|H0YFS9|H0YFS9_HUMAN	21 kDa	9	0	7		0	0	0		4	0	0		0	0	0		0	2	0		0	0	4
Cluster of Septin-11 OS=Homo sapiens OX=9606 GN=SEPTIN11 PE=1 SV=3 (sp|Q9NVA2|SEP11_HUMAN)	SEPTIN11	sp|Q9NVA2|SEP11_HUMAN [3]	49 kDa	0	0	0		0	3	5		0	0	0		4	2	5		6	4	5		0	0	0
RNA cytosine C(5)-methyltransferase NSUN2 OS=Homo sapiens OX=9606 GN=NSUN2 PE=1 SV=2	NSUN2	sp|Q08J23|NSUN2_HUMAN	86 kDa	8	4	9		0	0	0		3	5	2		0	2	0		0	0	0		4	5	3
Cysteine and histidine-rich domain-containing protein 1 OS=Homo sapiens OX=9606 GN=CHORDC1 PE=1 SV=2	CHORDC1	sp|Q9UHD1|CHRD1_HUMAN	37 kDa	0	0	0		0	0	5		5	7	6		2	0	10		2	5	8		6	6	5
Cluster of Tyrosine-protein kinase OS=Homo sapiens OX=9606 GN=YES1 PE=1 SV=1 (tr|J3QRU1|J3QRU1_HUMAN)	YES1	tr|J3QRU1|J3QRU1_HUMAN [2]	61 kDa	0	1	0		0	0	0		4	0	0		0	0	0		5	11	14		0	0	0
Cluster of Keratin, type I cytoskeletal 28 OS=Homo sapiens OX=9606 GN=KRT28 PE=1 SV=2 (sp|Q7Z3Y7|K1C28_HUMAN)	KRT28	sp|Q7Z3Y7|K1C28_HUMAN [2]	51 kDa	5	0	1		0	3	0		1	6	4		8	1	4		0	0	0		4	3	2
Cluster of EF-hand domain-containing protein D2 OS=Homo sapiens OX=9606 GN=EFHD2 PE=1 SV=1 (sp|Q96C19|EFHD2_HUMAN)	EFHD2	sp|Q96C19|EFHD2_HUMAN	27 kDa	0	0	2		5	2	0		3	0	0		4	3	8		3	6	7		0	0	3
Ras-related protein Rab-3D OS=Homo sapiens OX=9606 GN=RAB3D PE=1 SV=1	RAB3D	sp|O95716|RAB3D_HUMAN	24 kDa	1	0	0		6	6	5		0	0	0		3	3	7		1	1	0		8	5	7
Cluster of Fructose-bisphosphate aldolase C OS=Homo sapiens OX=9606 GN=ALDOC PE=1 SV=2 (sp|P09972|ALDOC_HUMAN)	ALDOC	sp|P09972|ALDOC_HUMAN	39 kDa	2	0	3		9	10	12		0	0	0		8	7	11		0	0	0		0	2	0
Cluster of RNA-binding protein EWS OS=Homo sapiens OX=9606 GN=EWSR1 PE=1 SV=1 (sp|Q01844|EWS_HUMAN)	EWSR1	sp|Q01844|EWS_HUMAN [2]	68 kDa	0	2	0		0	0	0		0	0	0		0	0	2		5	9	13		0	0	0
Surfeit locus protein 4 OS=Homo sapiens OX=9606 GN=SURF4 PE=1 SV=3	SURF4	sp|O15260|SURF4_HUMAN	30 kDa	0	0	0		7	0	7		0	0	0		9	7	9		0	3	2		8	0	11
Cytochrome c1, heme protein, mitochondrial OS=Homo sapiens OX=9606 GN=CYC1 PE=1 SV=3	CYC1	sp|P08574|CY1_HUMAN	35 kDa	0	0	0		5	7	6		0	0	0		4	6	6		0	0	0		6	8	10
Keratin, type I cytoskeletal 12 OS=Homo sapiens OX=9606 GN=KRT12 PE=1 SV=1	KRT12	sp|Q99456|K1C12_HUMAN	54 kDa	0	0	0		1	3	3		0	2	1		1	2	2		0	0	0		5	7	3
Histone H2A.Z OS=Homo sapiens OX=9606 GN=H2AZ1 PE=1 SV=2	H2AZ1	sp|P0C0S5|H2AZ_HUMAN (+1)	14 kDa	0	0	0		3	0	6		0	0	0		5	6	6		3	8	5		3	2	2
Serine/threonine-protein kinase MARK2 OS=Homo sapiens OX=9606 GN=MARK2 PE=1 SV=2	MARK2	sp|Q7KZI7|MARK2_HUMAN	88 kDa	0	0	2		0	0	0		4	3	3		0	0	0		5	8	11		0	0	0
DAZ-associated protein 1 OS=Homo sapiens OX=9606 GN=DAZAP1 PE=1 SV=2	DAZAP1	tr|K7EK33|K7EK33_HUMAN	43 kDa	0	0	0		0	0	0		0	0	0		0	0	0		14	10	14		0	0	0
Cluster of Vesicle-trafficking protein SEC22b OS=Homo sapiens OX=9606 GN=SEC22B PE=1 SV=4 (sp|O75396|SC22B_HUMAN)	SEC22B	sp|O75396|SC22B_HUMAN	25 kDa	6	0	4		2	4	5		3	3	6		3	6	5		2	4	5		8	5	3
Gamma-synuclein OS=Homo sapiens OX=9606 GN=SNCG PE=1 SV=2	SNCG	sp|O76070|SYUG_HUMAN	13 kDa	0	0	0		7	7	6		0	0	0		10	5	14		7	8	7		0	0	2
Amine oxidase [flavin-containing] A OS=Homo sapiens OX=9606 GN=MAOA PE=1 SV=1	MAOA	sp|P21397|AOFA_HUMAN	60 kDa	0	0	0		3	0	4		0	0	0		4	5	3		0	0	0		4	4	3
Splicing factor U2AF 65 kDa subunit OS=Homo sapiens OX=9606 GN=U2AF2 PE=1 SV=4	U2AF2	sp|P26368|U2AF2_HUMAN	54 kDa	3	0	0		0	0	0		0	0	0		2	2	0		19	19	15		0	0	0
Interleukin enhancer-binding factor 2 OS=Homo sapiens OX=9606 GN=ILF2 PE=1 SV=2	ILF2	sp|Q12905|ILF2_HUMAN (+1)	43 kDa	0	0	3		7	4	8		0	0	0		8	5	14		0	0	0		0	0	4
7-dehydrocholesterol reductase OS=Homo sapiens OX=9606 GN=DHCR7 PE=1 SV=1	DHCR7	sp|Q9UBM7|DHCR7_HUMAN	54 kDa	2	2	0		4	2	5		2	0	0		4	6	3		0	0	3		4	5	4
Sodium- and chloride-dependent neutral and basic amino acid transporter B(0+) OS=Homo sapiens OX=9606 GN=SLC6A14 PE=2 SV=1	SLC6A14	sp|Q9UN76|S6A14_HUMAN	72 kDa	0	0	0		2	3	0		0	0	0		6	6	4		4	4	3		8	6	7
3-beta-hydroxysteroid-Delta(8),Delta(7)-isomerase OS=Homo sapiens OX=9606 GN=EBP PE=1 SV=3	EBP	sp|Q15125|EBP_HUMAN	26 kDa	0	0	0		7	0	8		0	0	0		6	0	8		0	2	0		7	0	5
Cluster of PDZ and LIM domain protein 7 OS=Homo sapiens OX=9606 GN=PDLIM7 PE=1 SV=1 (sp|Q9NR12|PDLI7_HUMAN)	PDLIM7	sp|Q9NR12|PDLI7_HUMAN	50 kDa	4	0	0		0	0	0		6	0	0		0	0	3		10	9	9		0	0	0
Annexin A9 OS=Homo sapiens OX=9606 GN=ANXA9 PE=1 SV=3	ANXA9	sp|O76027|ANXA9_HUMAN	38 kDa	4	0	4		0	0	0		16	7	13		0	0	0		0	0	0		0	0	0
Isocitrate dehydrogenase [NADP], mitochondrial OS=Homo sapiens OX=9606 GN=IDH2 PE=1 SV=2	IDH2	sp|P48735|IDHP_HUMAN	51 kDa	2	0	2		0	4	4		0	0	0		2	5	6		0	0	0		7	4	9
Ubiquitin-conjugating enzyme E2 L3 OS=Homo sapiens OX=9606 GN=UBE2L3 PE=1 SV=1	UBE2L3	sp|P68036|UB2L3_HUMAN	18 kDa	0	0	4		4	5	6		4	3	2		8	9	5		0	0	0		3	0	3
Cluster of Coronin-1B OS=Homo sapiens OX=9606 GN=CORO1B PE=1 SV=1 (sp|Q9BR76|COR1B_HUMAN)	CORO1B	sp|Q9BR76|COR1B_HUMAN	54 kDa	2	0	0		2	0	3		0	4	0		0	4	3		0	0	3		5	2	7
Cluster of Echinoderm microtubule-associated protein-like 2 OS=Homo sapiens OX=9606 GN=EML2 PE=1 SV=1 (tr|K7EIK7|K7EIK7_HUMAN)	EML2	tr|K7EIK7|K7EIK7_HUMAN [2]	85 kDa	7	0	7		0	0	3		4	3	4		0	2	3		0	0	0		0	0	0
NADH dehydrogenase [ubiquinone] iron-sulfur protein 3, mitochondrial OS=Homo sapiens OX=9606 GN=NDUFS3 PE=1 SV=1	NDUFS3	sp|O75489|NDUS3_HUMAN	30 kDa	0	0	0		8	8	11		0	0	0		6	3	7		0	0	0		9	10	6
Integrin alpha-5 OS=Homo sapiens OX=9606 GN=ITGA5 PE=1 SV=2	ITGA5	sp|P08648|ITA5_HUMAN	115 kDa	0	0	0		2	2	3		0	0	0		0	0	2		4	6	5		0	0	4
Growth factor receptor-bound protein 2 OS=Homo sapiens OX=9606 GN=GRB2 PE=1 SV=1	GRB2	sp|P62993|GRB2_HUMAN	25 kDa	0	0	0		2	0	3		0	2	0		3	4	3		11	10	10		0	0	0
Cluster of GTP-binding protein SAR1a OS=Homo sapiens OX=9606 GN=SAR1A PE=1 SV=1 (sp|Q9NR31|SAR1A_HUMAN)	SAR1A	sp|Q9NR31|SAR1A_HUMAN	22 kDa	0	0	3		3	4	8		3	0	5		3	3	3		1	4	3		5	6	6
Cluster of Eukaryotic peptide chain release factor subunit 1 OS=Homo sapiens OX=9606 GN=ETF1 PE=1 SV=3 (sp|P62495|ERF1_HUMAN)	ETF1	sp|P62495|ERF1_HUMAN	49 kDa	5	3	4		5	2	4		2	0	0		5	8	7		0	0	0		2	4	4
Cluster of Nodal modulator 2 OS=Homo sapiens OX=9606 GN=NOMO2 PE=1 SV=1 (sp|Q5JPE7|NOMO2_HUMAN)	NOMO2	sp|Q5JPE7|NOMO2_HUMAN [3]	139 kDa	0	0	0		7	7	0		0	0	0		3	0	4		0	0	0		6	0	7
Wiskott-Aldrich syndrome protein family member 2 OS=Homo sapiens OX=9606 GN=WASF2 PE=1 SV=3	WASF2	sp|Q9Y6W5|WASF2_HUMAN	54 kDa	0	0	2		0	0	0		4	2	3		0	0	3		1	4	3		2	0	2
Abl interactor 1 OS=Homo sapiens OX=9606 GN=ABI1 PE=1 SV=1	ABI1	tr|A0A0A0MRT6|A0A0A0MRT6_HUMAN	52 kDa	0	0	3		0	0	0		3	2	2		1	2	5		7	7	7		2	0	0
Cluster of Proteasomal ubiquitin receptor ADRM1 OS=Homo sapiens OX=9606 GN=ADRM1 PE=1 SV=2 (sp|Q16186|ADRM1_HUMAN)	ADRM1	sp|Q16186|ADRM1_HUMAN	42 kDa	4	7	0		0	0	4		3	0	0		0	4	3		0	5	5		0	0	3
Cluster of Adenylate kinase isoenzyme 1 OS=Homo sapiens OX=9606 GN=AK1 PE=1 SV=3 (sp|P00568|KAD1_HUMAN)	AK1	sp|P00568|KAD1_HUMAN [2]	22 kDa	2	2	3		4	4	5		3	4	4		3	3	2		0	0	0		6	4	14
Cluster of Endophilin-B2 OS=Homo sapiens OX=9606 GN=SH3GLB2 PE=1 SV=1 (sp|Q9NR46|SHLB2_HUMAN)	SH3GLB2	sp|Q9NR46|SHLB2_HUMAN	44 kDa	4	2	4		0	0	0		3	0	0		1	0	2		3	7	6		3	1	2
Cluster of Serine/threonine-protein phosphatase 4 regulatory subunit 1 OS=Homo sapiens OX=9606 GN=PPP4R1 PE=1 SV=1 (sp|Q8TF05|PP4R1_HUMAN)	PPP4R1	sp|Q8TF05|PP4R1_HUMAN	107 kDa	0	3	3		0	0	0		5	8	6		0	2	3		0	2	0		4	6	4
Erythrocyte band 7 integral membrane protein OS=Homo sapiens OX=9606 GN=STOM PE=1 SV=3	STOM	sp|P27105|STOM_HUMAN	32 kDa	0	0	0		9	5	7		0	0	0		6	6	6		6	0	0		4	6	8
Cluster of Splicing factor U2AF 35 kDa subunit-like protein OS=Homo sapiens OX=9606 GN=U2AF1L5 PE=1 SV=1 (sp|P0DN76|U2AF5_HUMAN)	U2AF1L5	sp|P0DN76|U2AF5_HUMAN [2]	28 kDa	0	0	3		2	2	3		0	2	3		3	2	2		0	7	7		4	3	4
Cluster of Transformer-2 protein homolog beta OS=Homo sapiens OX=9606 GN=TRA2B PE=1 SV=1 (sp|P62995|TRA2B_HUMAN)	TRA2B	sp|P62995|TRA2B_HUMAN [2]	34 kDa	0	0	0		0	0	0		0	0	0		0	0	0		18	18	18		0	0	0
Cluster of Succinate dehydrogenase [ubiquinone] iron-sulfur subunit, mitochondrial OS=Homo sapiens OX=9606 GN=SDHB PE=1 SV=3 (sp|P21912|SDHB_HUMAN)	SDHB	sp|P21912|SDHB_HUMAN	32 kDa	0	0	0		4	0	4		0	0	0		2	0	3		0	0	0		11	7	8
Proteasome subunit beta type-2 OS=Homo sapiens OX=9606 GN=PSMB2 PE=1 SV=1	PSMB2	sp|P49721|PSB2_HUMAN	23 kDa	0	0	0		8	0	5		0	0	0		3	6	8		0	0	0		5	6	3
Sorting nexin-1 OS=Homo sapiens OX=9606 GN=SNX1 PE=1 SV=3	SNX1	sp|Q13596|SNX1_HUMAN	59 kDa	3	2	4		0	0	1		2	1	0		4	2	4		1	6	5		3	2	2
Ras suppressor protein 1 OS=Homo sapiens OX=9606 GN=RSU1 PE=1 SV=3	RSU1	sp|Q15404|RSU1_HUMAN	32 kDa	2	0	5		6	3	9		0	0	0		6	7	8		4	3	3		0	0	0
Cluster of Choline transporter-like protein 2 OS=Homo sapiens OX=9606 GN=SLC44A2 PE=1 SV=3 (sp|Q8IWA5|CTL2_HUMAN)	SLC44A2	sp|Q8IWA5|CTL2_HUMAN	80 kDa	0	0	0		2	0	2		0	0	0		0	2	0		9	10	11		0	0	0
Cluster of Delta(3,5)-Delta(2,4)-dienoyl-CoA isomerase, mitochondrial OS=Homo sapiens OX=9606 GN=ECH1 PE=1 SV=2 (sp|Q13011|ECH1_HUMAN)	ECH1	sp|Q13011|ECH1_HUMAN	36 kDa	0	0	0		8	4	9		0	0	0		4	4	4		0	0	0		11	6	10
Cluster of Disheveled-associated activator of morphogenesis 1 OS=Homo sapiens OX=9606 GN=DAAM1 PE=1 SV=2 (sp|Q9Y4D1|DAAM1_HUMAN)	DAAM1	sp|Q9Y4D1|DAAM1_HUMAN	123 kDa	0	0	0		0	0	0		0	0	0		0	0	0		7	10	10		0	0	0
Enhancer of rudimentary homolog OS=Homo sapiens OX=9606 GN=ERH PE=1 SV=1	ERH	sp|P84090|ERH_HUMAN	12 kDa	0	0	0		7	0	3		0	0	0		4	0	6		11	13	14		0	0	3
Cluster of Phospholipase A-2-activating protein OS=Homo sapiens OX=9606 GN=PLAA PE=1 SV=2 (sp|Q9Y263|PLAP_HUMAN)	PLAA	sp|Q9Y263|PLAP_HUMAN	87 kDa	5	5	7		0	0	0		3	4	7		2	0	0		0	0	0		3	4	5
Cluster of Pyruvate dehydrogenase E1 component subunit alpha, somatic form, mitochondrial OS=Homo sapiens OX=9606 GN=PDHA1 PE=1 SV=3 (sp|P08559|ODPA_HUMAN)	PDHA1	sp|P08559|ODPA_HUMAN	43 kDa	6	0	3		2	2	0		0	2	0		6	4	11		0	0	0		3	0	0
Transmembrane protein 40 OS=Homo sapiens OX=9606 GN=TMEM40 PE=1 SV=2	TMEM40	sp|Q8WWA1|TMM40_HUMAN	25 kDa	0	0	0		9	5	6		0	0	0		6	8	8		0	0	0		8	6	6
Cluster of 60S ribosomal protein L9 OS=Homo sapiens OX=9606 GN=RPL9 PE=1 SV=1 (tr|A0A2R8Y5Y7|A0A2R8Y5Y7_HUMAN)	RPL9	tr|A0A2R8Y5Y7|A0A2R8Y5Y7_HUMAN [2]	25 kDa	0	0	0		0	0	6		0	0	0		0	2	5		3	2	3		3	3	4
Cluster of Inorganic pyrophosphatase 2, mitochondrial OS=Homo sapiens OX=9606 GN=PPA2 PE=1 SV=2 (sp|Q9H2U2|IPYR2_HUMAN)	PPA2	sp|Q9H2U2|IPYR2_HUMAN	38 kDa	0	0	0		6	3	6		0	5	0		0	3	2		0	0	0		9	7	12
Cluster of Complex I assembly factor ACAD9, mitochondrial OS=Homo sapiens OX=9606 GN=ACAD9 PE=1 SV=1 (sp|Q9H845|ACAD9_HUMAN)	ACAD9	sp|Q9H845|ACAD9_HUMAN	69 kDa	0	0	0		3	3	4		2	3	0		5	3	4		0	0	0		9	6	7
Cluster of Protein arginine N-methyltransferase 5 OS=Homo sapiens OX=9606 GN=PRMT5 PE=1 SV=4 (sp|O14744|ANM5_HUMAN)	PRMT5	sp|O14744|ANM5_HUMAN	73 kDa	4	5	3		3	2	4		0	0	0		8	5	10		0	0	0		6	4	7
Cluster of Dynactin subunit 2 OS=Homo sapiens OX=9606 GN=DCTN2 PE=1 SV=4 (sp|Q13561|DCTN2_HUMAN)	DCTN2	sp|Q13561|DCTN2_HUMAN	44 kDa	0	0	0		10	0	5		0	0	0		9	6	12		2	0	0		0	0	2
Cluster of Receptor expression-enhancing protein 5 OS=Homo sapiens OX=9606 GN=REEP5 PE=1 SV=3 (sp|Q00765|REEP5_HUMAN)	REEP5	sp|Q00765|REEP5_HUMAN	21 kDa	0	0	0		5	10	8		0	0	0		8	6	4		0	0	0		3	2	5
Endothelial differentiation-related factor 1 OS=Homo sapiens OX=9606 GN=EDF1 PE=1 SV=1	EDF1	sp|O60869|EDF1_HUMAN	16 kDa	0	4	4		0	0	0		0	2	2		0	0	0		9	12	10		0	0	0
4-trimethylaminobutyraldehyde dehydrogenase OS=Homo sapiens OX=9606 GN=ALDH9A1 PE=1 SV=3	ALDH9A1	sp|P49189|AL9A1_HUMAN	54 kDa	0	3	2		4	4	2		0	0	0		2	5	6		0	0	0		6	3	6
Transient receptor potential cation channel subfamily M member 4 OS=Homo sapiens OX=9606 GN=TRPM4 PE=1 SV=1	TRPM4	sp|Q8TD43|TRPM4_HUMAN	134 kDa	0	0	0		0	0	0		0	0	0		0	0	0		14	19	13		0	0	0
Cluster of Cysteine--tRNA ligase, cytoplasmic OS=Homo sapiens OX=9606 GN=CARS1 PE=1 SV=1 (tr|B4DKY1|B4DKY1_HUMAN)	CARS1	tr|B4DKY1|B4DKY1_HUMAN	84 kDa	5	0	7		0	0	0		0	0	0		6	6	4		0	0	0		3	0	0
Cluster of Alpha-soluble NSF attachment protein OS=Homo sapiens OX=9606 GN=NAPA PE=1 SV=3 (sp|P54920|SNAA_HUMAN)	NAPA	sp|P54920|SNAA_HUMAN	33 kDa	6	0	5		2	0	0		0	0	2		5	0	6		0	0	0		6	0	6
40S ribosomal protein S12 OS=Homo sapiens OX=9606 GN=RPS12 PE=1 SV=3	RPS12	sp|P25398|RS12_HUMAN	15 kDa	0	0	0		3	3	5		0	0	0		4	5	6		2	6	16		0	3	7
Sorting nexin-6 OS=Homo sapiens OX=9606 GN=SNX6 PE=1 SV=1	SNX6	sp|Q9UNH7|SNX6_HUMAN (+1)	47 kDa	2	2	4		0	0	0		3	3	3		2	2	3		1	2	2		2	3	3
Coactosin-like protein OS=Homo sapiens OX=9606 GN=COTL1 PE=1 SV=3	COTL1	sp|Q14019|COTL1_HUMAN	16 kDa	6	3	3		7	0	10		0	0	2		8	4	7		0	0	0		0	2	0
Cluster of Lon protease homolog, mitochondrial OS=Homo sapiens OX=9606 GN=LONP1 PE=1 SV=2 (sp|P36776|LONM_HUMAN)	LONP1	sp|P36776|LONM_HUMAN	106 kDa	4	0	0		4	0	5		4	3	3		0	4	4		0	0	0		6	0	6
Cluster of Nucleolar protein 58 OS=Homo sapiens OX=9606 GN=NOP58 PE=1 SV=1 (sp|Q9Y2X3|NOP58_HUMAN)	NOP58	sp|Q9Y2X3|NOP58_HUMAN	60 kDa	5	2	8		0	2	0		0	2	2		5	7	4		0	0	0		8	7	7
Cluster of Nucleolysin TIAR OS=Homo sapiens OX=9606 GN=TIAL1 PE=1 SV=1 (sp|Q01085|TIAR_HUMAN)	TIAL1	sp|Q01085|TIAR_HUMAN [3]	42 kDa	0	0	0		0	0	0		0	2	0		0	0	0		13	22	21		0	0	0
PEST proteolytic signal-containing nuclear protein OS=Homo sapiens OX=9606 GN=PCNP PE=1 SV=2	PCNP	sp|Q8WW12|PCNP_HUMAN	19 kDa	0	3	0		5	3	5		0	0	0		5	4	4		4	2	4		0	0	0
Prostaglandin F2 receptor negative regulator OS=Homo sapiens OX=9606 GN=PTGFRN PE=1 SV=2	PTGFRN	sp|Q9P2B2|FPRP_HUMAN	99 kDa	0	0	0		5	4	3		0	0	0		5	3	0		5	11	8		0	0	0
Signal transducer and activator of transcription 3 OS=Homo sapiens OX=9606 GN=STAT3 PE=1 SV=2	STAT3	sp|P40763|STAT3_HUMAN	88 kDa	0	2	3		0	0	0		6	4	7		0	0	0		0	0	0		2	0	6
Thyroid receptor-interacting protein 6 OS=Homo sapiens OX=9606 GN=TRIP6 PE=1 SV=3	TRIP6	sp|Q15654|TRIP6_HUMAN	50 kDa	0	0	0		0	0	0		4	6	4		0	0	0		9	13	11		0	0	0
Phosphoserine aminotransferase OS=Homo sapiens OX=9606 GN=PSAT1 PE=1 SV=2	PSAT1	sp|Q9Y617|SERC_HUMAN	40 kDa	3	7	2		4	0	5		0	0	0		8	6	7		0	0	0		0	0	0
Osteoclast-stimulating factor 1 OS=Homo sapiens OX=9606 GN=OSTF1 PE=1 SV=2	OSTF1	sp|Q92882|OSTF1_HUMAN	24 kDa	0	0	0		2	0	0		3	3	0		4	0	3		0	4	4		0	0	3
Cluster of Succinate--CoA ligase [GDP-forming] subunit beta, mitochondrial OS=Homo sapiens OX=9606 GN=SUCLG2 PE=1 SV=2 (sp|Q96I99|SUCB2_HUMAN)	SUCLG2	sp|Q96I99|SUCB2_HUMAN	47 kDa	3	0	3		3	3	3		1	1	0		3	0	3		0	0	0		8	8	12
Cluster of Jupiter microtubule-associated homolog 2 (Fragment) OS=Homo sapiens OX=9606 GN=JPT2 PE=1 SV=1 (tr|H3BTV5|H3BTV5_HUMAN)	JPT2	tr|H3BTV5|H3BTV5_HUMAN	12 kDa	0	3	0		0	0	0		0	0	0		0	0	0		8	6	11		0	0	0
Vesicle-fusing ATPase OS=Homo sapiens OX=9606 GN=NSF PE=1 SV=3	NSF	sp|P46459|NSF_HUMAN (+1)	83 kDa	3	5	4		0	0	0		6	2	3		0	0	0		0	0	0		4	3	4
U1 small nuclear ribonucleoprotein 70 kDa OS=Homo sapiens OX=9606 GN=SNRNP70 PE=1 SV=2	SNRNP70	sp|P08621|RU17_HUMAN	52 kDa	0	0	0		4	0	6		0	0	0		3	5	3		0	3	0		4	2	4
DnaJ homolog subfamily A member 1 OS=Homo sapiens OX=9606 GN=DNAJA1 PE=1 SV=2	DNAJA1	sp|P31689|DNJA1_HUMAN	45 kDa	2	0	2		0	0	0		4	5	0		0	4	2		0	0	0		3	5	0
Sideroflexin-1 OS=Homo sapiens OX=9606 GN=SFXN1 PE=1 SV=4	SFXN1	sp|Q9H9B4|SFXN1_HUMAN	36 kDa	0	0	0		6	11	4		0	0	0		5	4	5		0	0	0		6	5	8
Cluster of TSC22 domain family protein 2 OS=Homo sapiens OX=9606 GN=TSC22D2 PE=1 SV=3 (sp|O75157|T22D2_HUMAN)	TSC22D2	sp|O75157|T22D2_HUMAN	79 kDa	0	0	0		2	0	0		0	0	0		0	4	0		2	4	4		5	4	4
Cluster of Acylamino-acid-releasing enzyme OS=Homo sapiens OX=9606 GN=APEH PE=1 SV=4 (sp|P13798|ACPH_HUMAN)	APEH	sp|P13798|ACPH_HUMAN [2]	81 kDa	0	0	0		4	0	6		0	0	0		9	5	7		0	0	0		0	0	0
Eukaryotic translation initiation factor 3 subunit F OS=Homo sapiens OX=9606 GN=EIF3F PE=1 SV=1	EIF3F	sp|O00303|EIF3F_HUMAN	38 kDa	3	0	10		2	0	4		0	0	0		4	3	7		0	0	0		4	0	6
Syntaxin-12 OS=Homo sapiens OX=9606 GN=STX12 PE=1 SV=1	STX12	sp|Q86Y82|STX12_HUMAN	32 kDa	0	0	0		5	2	2		0	0	0		0	2	4		7	12	10		0	0	2
Coiled-coil domain-containing protein 124 OS=Homo sapiens OX=9606 GN=CCDC124 PE=1 SV=1	CCDC124	sp|Q96CT7|CC124_HUMAN	26 kDa	3	3	0		0	0	0		0	0	0		4	5	5		4	4	4		0	0	0
Palmitoyltransferase ZDHHC5 OS=Homo sapiens OX=9606 GN=ZDHHC5 PE=1 SV=2	ZDHHC5	sp|Q9C0B5|ZDHC5_HUMAN	78 kDa	0	0	0		0	0	0		0	0	0		0	0	0		9	9	11		0	0	0
Cluster of Protein-L-isoaspartate(D-aspartate) O-methyltransferase OS=Homo sapiens OX=9606 GN=PCMT1 PE=1 SV=4 (sp|P22061|PIMT_HUMAN)	PCMT1	sp|P22061|PIMT_HUMAN	25 kDa	4	0	0		3	5	0		0	3	0		2	3	3		3	0	4		3	0	0
Cluster of 60S ribosomal protein L36a-like OS=Homo sapiens OX=9606 GN=RPL36AL PE=1 SV=3 (sp|Q969Q0|RL36L_HUMAN)	RPL36AL	sp|Q969Q0|RL36L_HUMAN	12 kDa	5	6	2		0	0	0		0	0	0		2	2	2		6	7	9		0	0	0
Cluster of Insulin-degrading enzyme OS=Homo sapiens OX=9606 GN=IDE PE=1 SV=1 (tr|A0A3B3ISG5|A0A3B3ISG5_HUMAN)	IDE	tr|A0A3B3ISG5|A0A3B3ISG5_HUMAN	118 kDa	0	0	3		0	0	0		4	7	4		2	0	0		0	0	0		3	3	0
Cluster of Monocarboxylate transporter 4 OS=Homo sapiens OX=9606 GN=SLC16A3 PE=1 SV=1 (sp|O15427|MOT4_HUMAN)	SLC16A3	sp|O15427|MOT4_HUMAN	49 kDa	0	0	0		0	0	0		0	0	0		2	2	0		15	16	18		0	0	0
Cluster of Casein kinase I isoform delta OS=Homo sapiens OX=9606 GN=CSNK1D PE=1 SV=2 (sp|P48730|KC1D_HUMAN)	CSNK1D	sp|P48730|KC1D_HUMAN [2]	47 kDa	0	0	0		0	0	0		0	0	0		0	0	0		6	14	12		0	0	0
Charged multivesicular body protein 1b OS=Homo sapiens OX=9606 GN=CHMP1B PE=1 SV=1	CHMP1B	sp|Q7LBR1|CHM1B_HUMAN	22 kDa	4	0	2		5	0	4		0	2	2		6	8	3		0	4	4		0	2	0
Peroxiredoxin-like 2A OS=Homo sapiens OX=9606 GN=PRXL2A PE=1 SV=3	PRXL2A	sp|Q9BRX8|PXL2A_HUMAN	26 kDa	0	0	0		2	0	7		0	0	0		4	4	6		3	4	5		7	6	8
Filaggrin-2 OS=Homo sapiens OX=9606 GN=FLG2 PE=1 SV=1	FLG2	sp|Q5D862|FILA2_HUMAN	248 kDa	0	0	0		0	0	0		9	12	9		0	0	0		0	0	0		0	0	0
Cluster of Neutral amino acid transporter B(0) OS=Homo sapiens OX=9606 GN=SLC1A5 PE=1 SV=2 (sp|Q15758|AAAT_HUMAN)	SLC1A5	sp|Q15758|AAAT_HUMAN	57 kDa	3	0	0		0	0	0		0	0	0		0	0	0		11	13	10		0	0	0
Cluster of Phosphoenolpyruvate carboxykinase [GTP], mitochondrial OS=Homo sapiens OX=9606 GN=PCK2 PE=1 SV=4 (sp|Q16822|PCKGM_HUMAN)	PCK2	sp|Q16822|PCKGM_HUMAN	71 kDa	6	0	7		0	0	0		0	0	0		0	0	0		0	0	0		9	5	7
Heterogeneous nuclear ribonucleoprotein H3 OS=Homo sapiens OX=9606 GN=HNRNPH3 PE=1 SV=2	HNRNPH3	sp|P31942|HNRH3_HUMAN	37 kDa	0	0	3		3	3	6		2	2	0		3	4	4		4	8	5		4	3	3
Rab3 GTPase-activating protein non-catalytic subunit OS=Homo sapiens OX=9606 GN=RAB3GAP2 PE=1 SV=1	RAB3GAP2	sp|Q9H2M9|RBGPR_HUMAN	156 kDa	3	4	3		0	0	0		4	4	3		0	0	0		0	0	0		3	0	2
Eukaryotic translation initiation factor 1A, X-chromosomal OS=Homo sapiens OX=9606 GN=EIF1AX PE=1 SV=2	EIF1AX	sp|P47813|IF1AX_HUMAN	16 kDa	0	0	0		2	3	3		0	0	0		6	9	8		0	0	0		0	0	4
Cluster of Stathmin OS=Homo sapiens OX=9606 GN=STMN1 PE=1 SV=3 (sp|P16949|STMN1_HUMAN)	STMN1	sp|P16949|STMN1_HUMAN	17 kDa	0	0	0		3	4	3		0	0	0		7	7	6		7	9	9		0	0	0
3-mercaptopyruvate sulfurtransferase OS=Homo sapiens OX=9606 GN=MPST PE=1 SV=3	MPST	sp|P25325|THTM_HUMAN	33 kDa	0	0	3		2	0	0		11	8	8		0	0	0		0	0	0		5	3	6
Adenylate kinase 2, mitochondrial OS=Homo sapiens OX=9606 GN=AK2 PE=1 SV=2	AK2	sp|P54819|KAD2_HUMAN (+1)	26 kDa	0	0	0		3	3	3		0	0	0		5	6	5		0	0	0		2	2	5
Lipolysis-stimulated lipoprotein receptor OS=Homo sapiens OX=9606 GN=LSR PE=1 SV=4	LSR	sp|Q86X29|LSR_HUMAN	71 kDa	0	0	0		0	0	0		0	0	0		0	0	0		12	20	19		0	0	0
Serine/threonine-protein phosphatase PGAM5, mitochondrial OS=Homo sapiens OX=9606 GN=PGAM5 PE=1 SV=2	PGAM5	sp|Q96HS1|PGAM5_HUMAN	32 kDa	0	0	0		5	6	6		0	0	0		3	3	5		0	0	0		3	4	2
Caspase 1, apoptosis-related cysteine peptidase (Interleukin 1, beta, convertase), isoform CRA_c OS=Homo sapiens OX=9606 GN=CASP1 PE=1 SV=1	CASP1	tr|G3V169|G3V169_HUMAN	41 kDa	3	7	2		0	0	0		4	2	3		0	0	0		0	2	3		2	2	4
Rab GTPase-activating protein 1 OS=Homo sapiens OX=9606 GN=RABGAP1 PE=1 SV=3	RABGAP1	sp|Q9Y3P9|RBGP1_HUMAN	122 kDa	2	2	2		0	0	0		6	5	7		0	0	0		2	2	2		0	0	0
Cluster of Charged multivesicular body protein 4a (Fragment) OS=Homo sapiens OX=9606 GN=CHMP4A PE=1 SV=1 (tr|E9PQ80|E9PQ80_HUMAN)	CHMP4A	tr|E9PQ80|E9PQ80_HUMAN	24 kDa	0	0	0		0	0	0		0	0	0		0	0	0		12	10	14		0	0	0
Cluster of Small ubiquitin-related modifier 2 OS=Homo sapiens OX=9606 GN=SUMO2 PE=1 SV=3 (sp|P61956|SUMO2_HUMAN)	SUMO2	sp|P61956|SUMO2_HUMAN	11 kDa	0	0	0		0	0	5		8	9	8		0	6	7		0	0	0		0	0	0
Cluster of Actin-binding LIM protein 1 (Fragment) OS=Homo sapiens OX=9606 GN=ABLIM1 PE=1 SV=1 (tr|A0A494C1G0|A0A494C1G0_HUMAN)	ABLIM1	tr|A0A494C1G0|A0A494C1G0_HUMAN	57 kDa	0	0	0		0	0	0		0	0	0		0	0	0		14	15	14		0	0	0
Cluster of Dihydrolipoyllysine-residue acetyltransferase component of pyruvate dehydrogenase complex, mitochondrial OS=Homo sapiens OX=9606 GN=DLAT PE=1 SV=3 (sp|P10515|ODP2_HUMAN)	DLAT	sp|P10515|ODP2_HUMAN	69 kDa	0	0	0		7	4	4		0	0	0		5	0	0		0	0	0		8	4	7
NADP-dependent malic enzyme OS=Homo sapiens OX=9606 GN=ME1 PE=1 SV=1	ME1	sp|P48163|MAOX_HUMAN	64 kDa	4	0	2		8	8	6		0	0	0		10	7	6		0	0	0		0	0	0
Interferon-induced protein with tetratricopeptide repeats 1 OS=Homo sapiens OX=9606 GN=IFIT1 PE=1 SV=2	IFIT1	sp|P09914|IFIT1_HUMAN	55 kDa	3	1	2		0	0	0		6	6	5		0	1	1		0	0	0		0	0	0
Protein ERGIC-53 OS=Homo sapiens OX=9606 GN=LMAN1 PE=1 SV=2	LMAN1	sp|P49257|LMAN1_HUMAN	58 kDa	0	0	0		6	7	4		0	0	0		0	2	3		0	0	0		0	0	5
Cluster of Ras-related protein Rap-2b OS=Homo sapiens OX=9606 GN=RAP2B PE=1 SV=1 (sp|P61225|RAP2B_HUMAN)	RAP2B	sp|P61225|RAP2B_HUMAN	21 kDa	0	0	0		3	2	2		0	0	0		3	4	3		4	7	6		3	2	3
Cluster of Syntaxin-binding protein 2 OS=Homo sapiens OX=9606 GN=STXBP2 PE=1 SV=2 (sp|Q15833|STXB2_HUMAN)	STXBP2	sp|Q15833|STXB2_HUMAN	66 kDa	3	0	0		0	0	0		6	0	0		0	0	0		7	8	10		3	0	4
Cluster of Dihydropyrimidinase-related protein 2 OS=Homo sapiens OX=9606 GN=DPYSL2 PE=1 SV=1 (tr|A0A1C7CYX9|A0A1C7CYX9_HUMAN)	DPYSL2	tr|A0A1C7CYX9|A0A1C7CYX9_HUMAN	74 kDa	0	0	0		0	0	0		3	2	2		0	0	0		5	6	7		0	0	0
Cluster of Lamina-associated polypeptide 2, isoform alpha OS=Homo sapiens OX=9606 GN=TMPO PE=1 SV=2 (sp|P42166|LAP2A_HUMAN)	TMPO	sp|P42166|LAP2A_HUMAN [2]	75 kDa	0	0	0		0	5	7		0	0	0		9	7	9		0	0	0		0	0	0
Cluster of COP9 signalosome complex subunit 4 OS=Homo sapiens OX=9606 GN=COPS4 PE=1 SV=1 (sp|Q9BT78|CSN4_HUMAN)	COPS4	sp|Q9BT78|CSN4_HUMAN	46 kDa	2	3	3		5	3	3		0	0	0		5	6	4		0	0	0		0	0	2
Cluster of Focal adhesion kinase 1 OS=Homo sapiens OX=9606 GN=PTK2 PE=1 SV=2 (sp|Q05397|FAK1_HUMAN)	PTK2	sp|Q05397|FAK1_HUMAN [3]	119 kDa	0	0	0		0	0	0		0	0	0		0	0	0		10	13	12		0	0	0
Cluster of Putative RNA-binding protein Luc7-like 2 OS=Homo sapiens OX=9606 GN=LUC7L2 PE=1 SV=2 (sp|Q9Y383|LC7L2_HUMAN)	LUC7L2	sp|Q9Y383|LC7L2_HUMAN	47 kDa	0	0	0		3	0	0		0	0	0		0	0	0		5	7	11		0	0	0
Cluster of Ubiquilin-2 OS=Homo sapiens OX=9606 GN=UBQLN2 PE=1 SV=2 (sp|Q9UHD9|UBQL2_HUMAN)	UBQLN2	sp|Q9UHD9|UBQL2_HUMAN [2]	66 kDa	0	0	2		2	0	1		0	0	0		0	5	6		6	8	7		0	0	3
Reticulocalbin-1 OS=Homo sapiens OX=9606 GN=RCN1 PE=1 SV=1	RCN1	sp|Q15293|RCN1_HUMAN	39 kDa	0	0	0		0	2	6		0	0	0		8	11	2		0	0	0		4	0	0
Leucyl-cystinyl aminopeptidase OS=Homo sapiens OX=9606 GN=LNPEP PE=1 SV=3	LNPEP	sp|Q9UIQ6|LCAP_HUMAN	117 kDa	0	0	0		4	3	3		0	0	0		0	0	4		4	4	5		0	0	0
Cluster of von Willebrand factor A domain-containing protein 5A OS=Homo sapiens OX=9606 GN=VWA5A PE=1 SV=2 (sp|O00534|VMA5A_HUMAN)	VWA5A	sp|O00534|VMA5A_HUMAN	86 kDa	4	0	0		0	0	0		9	6	5		0	0	3		0	0	2		2	0	0
Cluster of Jupiter microtubule associated homolog 1 OS=Homo sapiens OX=9606 GN=JPT1 PE=1 SV=3 (sp|Q9UK76|JUPI1_HUMAN)	JPT1	sp|Q9UK76|JUPI1_HUMAN	16 kDa	0	0	3		0	0	0		0	0	0		0	0	3		15	13	12		0	0	0
Translocator protein OS=Homo sapiens OX=9606 GN=TSPO PE=1 SV=3	TSPO	sp|P30536|TSPO_HUMAN (+1)	19 kDa	0	0	0		8	0	9		0	0	0		4	6	6		0	0	0		6	4	9
Cleavage and polyadenylation specificity factor subunit 6 OS=Homo sapiens OX=9606 GN=CPSF6 PE=1 SV=2	CPSF6	sp|Q16630|CPSF6_HUMAN	59 kDa	0	0	0		2	0	0		0	0	0		2	0	2		5	7	10		0	0	0
Eukaryotic translation initiation factor 4E OS=Homo sapiens OX=9606 GN=EIF4E PE=1 SV=1	EIF4E	tr|D6RBW1|D6RBW1_HUMAN	29 kDa	5	3	0		0	2	0		0	0	0		0	0	0		5	5	5		0	0	0
Synaptophysin-like protein 1 OS=Homo sapiens OX=9606 GN=SYPL1 PE=1 SV=1	SYPL1	sp|Q16563|SYPL1_HUMAN	29 kDa	0	0	0		3	5	8		0	0	0		4	0	0		4	6	5		0	0	2
Cluster of NADPH--cytochrome P450 reductase OS=Homo sapiens OX=9606 GN=POR PE=1 SV=2 (sp|P16435|NCPR_HUMAN)	POR	sp|P16435|NCPR_HUMAN	77 kDa	0	3	0		0	0	4		0	0	0		7	0	6		0	0	0		6	4	10
Cluster of Glyoxalase domain-containing protein 4 OS=Homo sapiens OX=9606 GN=GLOD4 PE=1 SV=1 (tr|F6TLX2|F6TLX2_HUMAN)	GLOD4	tr|F6TLX2|F6TLX2_HUMAN	55 kDa	0	0	0		6	6	7		0	0	0		7	3	6		0	0	0		0	0	0
Protein transport protein SEC23 OS=Homo sapiens OX=9606 GN=SEC23B PE=1 SV=1	SEC23B	tr|A0A2R8YFH5|A0A2R8YFH5_HUMAN	84 kDa	2	0	2		0	0	0		1	1	2		0	0	2		8	12	11		0	0	0
Cluster of Endoplasmic reticulum resident protein 29 OS=Homo sapiens OX=9606 GN=ERP29 PE=1 SV=4 (sp|P30040|ERP29_HUMAN)	ERP29	sp|P30040|ERP29_HUMAN	29 kDa	0	0	0		7	6	11		0	0	0		7	5	5		0	0	0		0	0	0
Glutathione reductase, mitochondrial OS=Homo sapiens OX=9606 GN=GSR PE=1 SV=2	GSR	sp|P00390|GSHR_HUMAN	56 kDa	0	2	0		0	0	0		0	0	0		0	0	0		7	6	8		0	0	2
Cluster of Flavin reductase (NADPH) OS=Homo sapiens OX=9606 GN=BLVRB PE=1 SV=3 (sp|P30043|BLVRB_HUMAN)	BLVRB	sp|P30043|BLVRB_HUMAN	22 kDa	0	0	0		4	5	5		0	0	0		5	2	5		0	0	0		0	4	3
Small glutamine-rich tetratricopeptide repeat-containing protein alpha OS=Homo sapiens OX=9606 GN=SGTA PE=1 SV=1	SGTA	sp|O43765|SGTA_HUMAN	34 kDa	0	0	0		3	0	3		0	0	0		2	3	4		4	6	4		2	0	0
ATP synthase subunit delta, mitochondrial OS=Homo sapiens OX=9606 GN=ATP5F1D PE=1 SV=2	ATP5F1D	sp|P30049|ATPD_HUMAN	17 kDa	0	0	0		6	8	7		0	0	0		6	0	0		0	0	0		6	4	5
Glutamine--fructose-6-phosphate aminotransferase [isomerizing] 1 OS=Homo sapiens OX=9606 GN=GFPT1 PE=1 SV=3	GFPT1	sp|Q06210|GFPT1_HUMAN	79 kDa	2	0	4		0	0	2		2	3	2		1	4	2		0	0	0		2	6	2
Heterogeneous nuclear ribonucleoprotein A0 OS=Homo sapiens OX=9606 GN=HNRNPA0 PE=1 SV=1	HNRNPA0	sp|Q13151|ROA0_HUMAN	31 kDa	0	2	3		0	0	4		0	0	0		0	0	4		4	4	5		4	3	2
Thioredoxin-related transmembrane protein 1 OS=Homo sapiens OX=9606 GN=TMX1 PE=1 SV=1	TMX1	sp|Q9H3N1|TMX1_HUMAN	32 kDa	0	0	0		7	3	4		0	0	0		3	2	0		0	2	3		6	0	2
Voltage-dependent anion-selective channel protein 3 OS=Homo sapiens OX=9606 GN=VDAC3 PE=1 SV=1	VDAC3	sp|Q9Y277|VDAC3_HUMAN	31 kDa	0	0	0		5	5	4		0	0	0		5	4	5		0	0	0		5	5	5
Apolipoprotein L2 OS=Homo sapiens OX=9606 GN=APOL2 PE=1 SV=2	APOL2	tr|J3KQL8|J3KQL8_HUMAN	49 kDa	0	0	0		0	0	0		0	0	0		0	0	0		5	4	5		7	6	8
DnaJ homolog subfamily C member 5 OS=Homo sapiens OX=9606 GN=DNAJC5 PE=1 SV=1	DNAJC5	sp|Q9H3Z4|DNJC5_HUMAN	22 kDa	0	0	0		0	9	0		0	0	0		0	0	0		5	7	7		0	0	0
Cluster of MTOR-associated protein MEAK7 OS=Homo sapiens OX=9606 GN=MEAK7 PE=1 SV=2 (sp|Q6P9B6|MEAK7_HUMAN)	MEAK7	sp|Q6P9B6|MEAK7_HUMAN	51 kDa	3	0	0		0	0	0		0	2	3		0	0	0		4	7	9		0	0	0
Cluster of Microsomal glutathione S-transferase 1 OS=Homo sapiens OX=9606 GN=MGST1 PE=1 SV=1 (sp|P10620|MGST1_HUMAN)	MGST1	sp|P10620|MGST1_HUMAN	18 kDa	0	0	0		7	2	7		0	0	0		0	1	5		0	0	0		8	8	9
Importin subunit alpha-4 OS=Homo sapiens OX=9606 GN=KPNA3 PE=1 SV=2	KPNA3	sp|O00505|IMA4_HUMAN	58 kDa	0	3	2		5	0	5		3	1	2		0	2	3		2	2	0		3	4	3
Calcium-regulated heat-stable protein 1 OS=Homo sapiens OX=9606 GN=CARHSP1 PE=1 SV=2	CARHSP1	sp|Q9Y2V2|CHSP1_HUMAN	16 kDa	0	0	0		0	0	0		0	0	0		2	2	3		14	13	12		2	0	0
Cluster of GTPase KRas OS=Homo sapiens OX=9606 GN=KRAS PE=1 SV=1 (sp|P01116|RASK_HUMAN)	KRAS	sp|P01116|RASK_HUMAN [2]	22 kDa	0	0	0		0	0	2		0	0	0		4	0	0		8	3	5		0	2	0
Cluster of DNA-(apurinic or apyrimidinic site) lyase (Fragment) OS=Homo sapiens OX=9606 GN=APEX1 PE=1 SV=1 (tr|G3V3M6|G3V3M6_HUMAN)	APEX1	tr|G3V3M6|G3V3M6_HUMAN	29 kDa	3	3	0		3	9	5		2	0	0		4	5	3		0	0	4		0	0	0
Cluster of Guanine nucleotide-binding protein G(q) subunit alpha OS=Homo sapiens OX=9606 GN=GNAQ PE=1 SV=4 (sp|P50148|GNAQ_HUMAN)	GNAQ	sp|P50148|GNAQ_HUMAN	42 kDa	2	0	3		0	0	0		0	2	2		0	0	2		7	11	13		0	0	0
Cluster of IST1 homolog OS=Homo sapiens OX=9606 GN=IST1 PE=1 SV=1 (sp|P53990|IST1_HUMAN)	IST1	sp|P53990|IST1_HUMAN	40 kDa	0	3	4		0	0	0		0	0	2		0	0	0		10	7	8		0	0	0
Cluster of Double-stranded RNA-binding protein Staufen homolog 1 OS=Homo sapiens OX=9606 GN=STAU1 PE=1 SV=2 (sp|O95793|STAU1_HUMAN)	STAU1	sp|O95793|STAU1_HUMAN [2]	63 kDa	0	0	0		0	0	0		0	0	0		0	0	0		8	13	12		0	0	0
Cluster of Integrin alpha-2 OS=Homo sapiens OX=9606 GN=ITGA2 PE=1 SV=1 (sp|P17301|ITA2_HUMAN)	ITGA2	sp|P17301|ITA2_HUMAN [2]	129 kDa	0	0	0		4	2	5		0	0	0		0	0	0		6	7	10		0	0	2
Cluster of Complement component 1 Q subcomponent-binding protein, mitochondrial OS=Homo sapiens OX=9606 GN=C1QBP PE=1 SV=1 (sp|Q07021|C1QBP_HUMAN)	C1QBP	sp|Q07021|C1QBP_HUMAN	31 kDa	0	0	0		6	4	7		0	0	0		5	4	5		0	0	0		5	0	8
CUB domain-containing protein 1 OS=Homo sapiens OX=9606 GN=CDCP1 PE=1 SV=3	CDCP1	sp|Q9H5V8|CDCP1_HUMAN	93 kDa	0	0	0		0	0	0		0	0	0		0	0	0		7	12	13		0	0	0
Ankyrin repeat domain-containing protein 22 OS=Homo sapiens OX=9606 GN=ANKRD22 PE=2 SV=1	ANKRD22	sp|Q5VYY1|ANR22_HUMAN	22 kDa	0	0	0		0	0	3		3	2	0		2	2	4		0	0	0		3	3	4
Cluster of Protein kinase domain-containing protein OS=Homo sapiens OX=9606 PE=1 SV=1 (tr|A0A1B0GUL7|A0A1B0GUL7_HUMAN)	#VALUE!	tr|A0A1B0GUL7|A0A1B0GUL7_HUMAN [2]	45 kDa	1	2	2		0	0	0		7	2	2		1	0	0		0	0	0		5	3	4
Cluster of Alpha-aminoadipic semialdehyde dehydrogenase OS=Homo sapiens OX=9606 GN=ALDH7A1 PE=1 SV=1 (tr|A0A1B0GTG2|A0A1B0GTG2_HUMAN)	ALDH7A1	tr|A0A1B0GTG2|A0A1B0GTG2_HUMAN	58 kDa	0	0	0		2	0	2		2	0	0		0	0	3		0	0	0		12	0	6
6-phosphogluconolactonase OS=Homo sapiens OX=9606 GN=PGLS PE=1 SV=2	PGLS	sp|O95336|6PGL_HUMAN	28 kDa	3	0	2		4	2	5		0	0	3		0	6	7		0	0	0		0	0	0
Visinin-like protein 1 OS=Homo sapiens OX=9606 GN=VSNL1 PE=1 SV=2	VSNL1	sp|P62760|VISL1_HUMAN	22 kDa	0	0	0		2	0	2		0	0	0		4	8	8		0	0	0		6	0	6
EH domain-containing protein 2 OS=Homo sapiens OX=9606 GN=EHD2 PE=1 SV=2	EHD2	sp|Q9NZN4|EHD2_HUMAN	61 kDa	2	0	3		0	0	1		3	2	1		3	2	0		3	1	2		1	3	2
MARCKS-related protein OS=Homo sapiens OX=9606 GN=MARCKSL1 PE=1 SV=2	MARCKSL1	sp|P49006|MRP_HUMAN	20 kDa	2	2	0		5	4	3		0	0	0		4	6	0		3	4	3		0	3	0
Cluster of Glutathione S-transferase kappa 1 OS=Homo sapiens OX=9606 GN=GSTK1 PE=1 SV=3 (sp|Q9Y2Q3|GSTK1_HUMAN)	GSTK1	sp|Q9Y2Q3|GSTK1_HUMAN	25 kDa	3	0	0		0	0	3		4	0	0		0	0	5		0	0	0		5	2	9
Cluster of Lanosterol synthase OS=Homo sapiens OX=9606 GN=LSS PE=1 SV=1 (sp|P48449|ERG7_HUMAN)	LSS	sp|P48449|ERG7_HUMAN	83 kDa	2	5	3		0	0	2		0	0	0		6	3	5		0	0	0		4	4	6
Ubiquitin recognition factor in ER-associated degradation protein 1 OS=Homo sapiens OX=9606 GN=UFD1 PE=1 SV=3	UFD1	sp|Q92890|UFD1_HUMAN	35 kDa	0	0	0		0	0	0		4	0	4		2	0	3		6	0	6		0	0	0
Cluster of Glycogen synthase kinase-3 beta OS=Homo sapiens OX=9606 GN=GSK3B PE=1 SV=2 (sp|P49841|GSK3B_HUMAN)	GSK3B	sp|P49841|GSK3B_HUMAN [2]	47 kDa	2	2	0		0	0	3		2	0	3		0	0	0		3	4	4		2	0	0
Cluster of Malignant T-cell-amplified sequence 1 OS=Homo sapiens OX=9606 GN=MCTS1 PE=1 SV=1 (sp|Q9ULC4|MCTS1_HUMAN)	MCTS1	sp|Q9ULC4|MCTS1_HUMAN	21 kDa	2	0	3		4	2	2		7	2	0		5	2	4		0	0	0		2	4	5
Cluster of WD repeat-containing protein 44 OS=Homo sapiens OX=9606 GN=WDR44 PE=1 SV=1 (sp|Q5JSH3|WDR44_HUMAN)	WDR44	sp|Q5JSH3|WDR44_HUMAN	101 kDa	0	0	0		0	0	0		0	0	0		0	0	0		6	9	10		0	0	0
Hydroxymethylglutaryl-CoA synthase, cytoplasmic OS=Homo sapiens OX=9606 GN=HMGCS1 PE=1 SV=2	HMGCS1	sp|Q01581|HMCS1_HUMAN	57 kDa	0	0	2		6	2	5		0	0	0		0	4	5		0	0	0		0	2	0
Acyl-coenzyme A thioesterase 13 OS=Homo sapiens OX=9606 GN=ACOT13 PE=1 SV=1	ACOT13	sp|Q9NPJ3|ACO13_HUMAN	15 kDa	0	0	0		0	3	0		0	0	0		4	0	6		0	0	0		9	5	10
Thioredoxin-interacting protein OS=Homo sapiens OX=9606 GN=TXNIP PE=1 SV=1	TXNIP	sp|Q9H3M7|TXNIP_HUMAN	44 kDa	3	0	0		2	0	0		3	2	0		0	2	0		0	3	0		4	4	4
Cluster of Aflatoxin B1 aldehyde reductase member 2 OS=Homo sapiens OX=9606 GN=AKR7A2 PE=1 SV=3 (sp|O43488|ARK72_HUMAN)	AKR7A2	sp|O43488|ARK72_HUMAN	40 kDa	5	2	2		3	0	4		0	0	0		2	5	3		0	0	0		4	3	2
Cluster of Acyl-coenzyme A thioesterase 9, mitochondrial OS=Homo sapiens OX=9606 GN=ACOT9 PE=1 SV=2 (sp|Q9Y305|ACOT9_HUMAN)	ACOT9	sp|Q9Y305|ACOT9_HUMAN	50 kDa	0	0	0		2	0	3		0	0	0		3	0	0		0	0	0		10	4	8
Cluster of Lipoma-preferred partner (Fragment) OS=Homo sapiens OX=9606 GN=LPP PE=1 SV=8 (tr|C9J2R5|C9J2R5_HUMAN)	LPP	tr|C9J2R5|C9J2R5_HUMAN [2]	6 kDa	0	0	0		0	0	0		0	4	0		0	0	0		8	10	9		0	0	0
Cluster of Heterogeneous nuclear ribonucleoprotein U-like protein 1 OS=Homo sapiens OX=9606 GN=HNRNPUL1 PE=1 SV=2 (sp|Q9BUJ2|HNRL1_HUMAN)	HNRNPUL1	sp|Q9BUJ2|HNRL1_HUMAN	96 kDa	0	0	0		0	0	0		0	0	0		0	0	0		7	7	12		0	0	0
Cluster of Guanine nucleotide-binding protein subunit alpha-11 OS=Homo sapiens OX=9606 GN=GNA11 PE=1 SV=2 (sp|P29992|GNA11_HUMAN)	GNA11	sp|P29992|GNA11_HUMAN [2]	42 kDa	3	0	1		0	0	0		1	0	0		0	0	0		3	9	8		0	0	0
Uncharacterized protein KIAA1522 OS=Homo sapiens OX=9606 GN=KIAA1522 PE=1 SV=2	KIAA1522	sp|Q9P206|K1522_HUMAN	107 kDa	2	0	0		0	0	0		0	0	0		0	0	0		7	9	12		0	0	0
Cluster of Ubiquitin carboxyl-terminal hydrolase isozyme L3 OS=Homo sapiens OX=9606 GN=UCHL3 PE=1 SV=1 (sp|P15374|UCHL3_HUMAN)	UCHL3	sp|P15374|UCHL3_HUMAN	26 kDa	0	0	0		3	3	3		4	4	4		3	4	8		0	0	0		3	3	2
Cluster of Profilin OS=Homo sapiens OX=9606 GN=PFN2 PE=1 SV=1 (tr|C9J0J7|C9J0J7_HUMAN)	PFN2	tr|C9J0J7|C9J0J7_HUMAN [2]	10 kDa	0	0	0		3	0	0		4	4	5		0	2	0		0	0	0		6	6	4
DnaJ homolog subfamily B member 2 OS=Homo sapiens OX=9606 GN=DNAJB2 PE=1 SV=3	DNAJB2	sp|P25686|DNJB2_HUMAN	36 kDa	0	2	0		2	0	3		0	0	0		2	3	2		4	3	3		2	2	0
Cluster of U2 small nuclear ribonucleoprotein A' OS=Homo sapiens OX=9606 GN=SNRPA1 PE=1 SV=2 (sp|P09661|RU2A_HUMAN)	SNRPA1	sp|P09661|RU2A_HUMAN	28 kDa	0	0	0		3	2	4		0	0	0		5	4	4		0	0	2		0	0	2
Cluster of Diablo homolog, mitochondrial OS=Homo sapiens OX=9606 GN=DIABLO PE=1 SV=1 (sp|Q9NR28|DBLOH_HUMAN)	DIABLO	sp|Q9NR28|DBLOH_HUMAN	27 kDa	0	0	0		0	0	0		0	0	0		0	0	0		8	12	14		0	0	0
Rap1 GTPase-GDP dissociation stimulator 1 OS=Homo sapiens OX=9606 GN=RAP1GDS1 PE=1 SV=3	RAP1GDS1	sp|P52306|GDS1_HUMAN	66 kDa	3	0	6		0	0	0		0	3	3		2	0	3		0	0	0		2	2	2
Signal peptidase complex subunit 3 OS=Homo sapiens OX=9606 GN=SPCS3 PE=1 SV=1	SPCS3	sp|P61009|SPCS3_HUMAN	20 kDa	0	0	0		5	4	5		0	0	0		4	5	4		0	0	0		0	3	3
Tensin-4 OS=Homo sapiens OX=9606 GN=TNS4 PE=1 SV=3	TNS4	sp|Q8IZW8|TENS4_HUMAN	77 kDa	0	0	0		0	0	0		3	0	2		0	0	0		5	9	7		0	0	0
Protein RCC2 OS=Homo sapiens OX=9606 GN=RCC2 PE=1 SV=2	RCC2	sp|Q9P258|RCC2_HUMAN	56 kDa	4	0	6		0	0	0		4	3	4		0	0	4		0	0	0		0	0	3
Malic enzyme OS=Homo sapiens OX=9606 GN=ME2 PE=1 SV=1	ME2	tr|A0A1W2PQH3|A0A1W2PQH3_HUMAN	61 kDa	0	0	0		5	5	8		0	0	0		0	0	0		0	0	0		4	4	4
Cluster of Synaptosomal-associated protein (Fragment) OS=Homo sapiens OX=9606 GN=SNAP23 PE=1 SV=1 (tr|H3BV99|H3BV99_HUMAN)	SNAP23	tr|H3BV99|H3BV99_HUMAN	16 kDa	0	0	0		0	0	0		0	0	0		0	0	0		11	12	10		0	0	0
Phospholipid scramblase 1 OS=Homo sapiens OX=9606 GN=PLSCR1 PE=1 SV=1	PLSCR1	sp|O15162|PLS1_HUMAN (+1)	35 kDa	0	0	2		0	0	0		7	0	2		0	0	0		6	9	3		0	0	0
Proteasome subunit beta type-6 OS=Homo sapiens OX=9606 GN=PSMB6 PE=1 SV=4	PSMB6	sp|P28072|PSB6_HUMAN	25 kDa	0	0	0		5	3	8		0	0	0		7	6	5		0	0	0		3	4	3
Cytosolic purine 5'-nucleotidase OS=Homo sapiens OX=9606 GN=NT5C2 PE=1 SV=1	NT5C2	sp|P49902|5NTC_HUMAN	65 kDa	0	0	0		0	2	3		2	0	2		2	3	4		0	0	0		2	5	0
Cluster of Calcium-binding mitochondrial carrier protein Aralar2 OS=Homo sapiens OX=9606 GN=SLC25A13 PE=1 SV=2 (sp|Q9UJS0|CMC2_HUMAN)	SLC25A13	sp|Q9UJS0|CMC2_HUMAN	74 kDa	0	0	0		4	3	4		0	0	0		2	2	2		0	0	0		5	1	5
Cluster of Programmed cell death protein 5 OS=Homo sapiens OX=9606 GN=PDCD5 PE=1 SV=3 (sp|O14737|PDCD5_HUMAN)	PDCD5	sp|O14737|PDCD5_HUMAN	14 kDa	0	0	0		0	0	0		0	0	0		3	2	4		6	12	7		0	0	0
Tax1-binding protein 3 OS=Homo sapiens OX=9606 GN=TAX1BP3 PE=1 SV=2	TAX1BP3	sp|O14907|TX1B3_HUMAN	14 kDa	0	0	0		2	0	2		0	0	0		3	0	3		8	10	11		0	0	0
Transmembrane emp24 domain-containing protein 5 OS=Homo sapiens OX=9606 GN=TMED5 PE=1 SV=1	TMED5	sp|Q9Y3A6|TMED5_HUMAN	26 kDa	0	0	0		5	3	4		0	0	0		5	4	5		0	0	0		4	2	8
Integrin beta OS=Homo sapiens OX=9606 GN=ITGB6 PE=1 SV=1	ITGB6	tr|E9PEE8|E9PEE8_HUMAN	82 kDa	0	0	0		0	0	0		0	0	0		0	0	0		10	10	18		0	0	0
Cluster of Protein DDI1 homolog 2 OS=Homo sapiens OX=9606 GN=DDI2 PE=1 SV=1 (sp|Q5TDH0|DDI2_HUMAN)	DDI2	sp|Q5TDH0|DDI2_HUMAN	45 kDa	0	0	0		2	0	0		0	0	0		0	0	0		8	7	8		0	0	0
60S acidic ribosomal protein P1 OS=Homo sapiens OX=9606 GN=RPLP1 PE=1 SV=1	RPLP1	sp|P05386|RLA1_HUMAN	12 kDa	0	0	0		6	6	6		0	0	0		4	3	4		0	0	0		0	0	4
Aspartate aminotransferase, cytoplasmic OS=Homo sapiens OX=9606 GN=GOT1 PE=1 SV=3	GOT1	sp|P17174|AATC_HUMAN	46 kDa	0	0	0		3	0	6		0	0	0		6	6	9		0	0	0		0	0	0
Ganglioside GM2 activator OS=Homo sapiens OX=9606 GN=GM2A PE=1 SV=4	GM2A	sp|P17900|SAP3_HUMAN	21 kDa	0	0	0		0	0	0		0	0	0		4	3	4		0	0	0		8	5	5
Succinate--CoA ligase [ADP/GDP-forming] subunit alpha, mitochondrial OS=Homo sapiens OX=9606 GN=SUCLG1 PE=1 SV=4	SUCLG1	sp|P53597|SUCA_HUMAN	36 kDa	2	4	0		0	0	0		2	0	0		0	0	0		0	0	0		7	5	5
Succinyl-CoA:3-ketoacid coenzyme A transferase 1, mitochondrial OS=Homo sapiens OX=9606 GN=OXCT1 PE=1 SV=1	OXCT1	sp|P55809|SCOT1_HUMAN	56 kDa	0	0	2		2	0	3		0	0	0		0	0	4		0	0	0		5	4	5
Ubiquitin-conjugating enzyme E2 K OS=Homo sapiens OX=9606 GN=UBE2K PE=1 SV=3	UBE2K	sp|P61086|UBE2K_HUMAN	22 kDa	0	0	0		9	7	5		0	0	0		6	3	5		0	0	0		0	0	0
Serpin H1 OS=Homo sapiens OX=9606 GN=SERPINH1 PE=1 SV=1	SERPINH1	tr|E9PKH2|E9PKH2_HUMAN	23 kDa	0	0	0		5	6	5		0	0	0		0	6	6		0	0	0		0	0	0
Cluster of Pyruvate dehydrogenase E1 component subunit beta, mitochondrial OS=Homo sapiens OX=9606 GN=PDHB PE=1 SV=3 (sp|P11177|ODPB_HUMAN)	PDHB	sp|P11177|ODPB_HUMAN	39 kDa	0	0	3		4	0	2		0	0	0		5	4	7		0	0	0		3	0	5
Cluster of Transcription factor p65 OS=Homo sapiens OX=9606 GN=RELA PE=1 SV=2 (sp|Q04206|TF65_HUMAN)	RELA	sp|Q04206|TF65_HUMAN [3]	60 kDa	0	0	0		0	0	0		3	0	0		0	0	0		4	12	8		0	0	0
Cluster of Heme-binding protein 2 OS=Homo sapiens OX=9606 GN=HEBP2 PE=1 SV=1 (sp|Q9Y5Z4|HEBP2_HUMAN)	HEBP2	sp|Q9Y5Z4|HEBP2_HUMAN	23 kDa	0	0	0		7	5	5		0	0	0		8	8	8		0	0	0		0	0	0
Transcriptional coactivator YAP1 OS=Homo sapiens OX=9606 GN=YAP1 PE=1 SV=2	YAP1	sp|P46937|YAP1_HUMAN	54 kDa	0	0	0		0	0	0		0	0	2		0	0	0		8	8	10		0	0	0
Transmembrane protein 109 OS=Homo sapiens OX=9606 GN=TMEM109 PE=1 SV=1	TMEM109	sp|Q9BVC6|TM109_HUMAN	26 kDa	0	0	0		5	5	5		0	0	0		3	2	0		0	0	0		0	0	5
CAAX prenyl protease 1 homolog OS=Homo sapiens OX=9606 GN=ZMPSTE24 PE=1 SV=2	ZMPSTE24	sp|O75844|FACE1_HUMAN	55 kDa	0	0	0		5	7	6		0	0	0		0	5	2		2	0	0		5	5	4
Proto-oncogene tyrosine-protein kinase Src OS=Homo sapiens OX=9606 GN=SRC PE=1 SV=3	SRC	sp|P12931|SRC_HUMAN	60 kDa	0	0	0		0	0	0		0	0	0		0	0	0		9	10	7		0	0	0
Apoptosis-associated speck-like protein containing a CARD OS=Homo sapiens OX=9606 GN=PYCARD PE=1 SV=2	PYCARD	sp|Q9ULZ3|ASC_HUMAN	22 kDa	4	0	4		5	2	5		0	0	0		2	6	4		0	0	0		0	0	0
Cluster of Multidrug resistance-associated protein 1 OS=Homo sapiens OX=9606 GN=ABCC1 PE=1 SV=1 (tr|A0A0A0MS99|A0A0A0MS99_HUMAN)	ABCC1	tr|A0A0A0MS99|A0A0A0MS99_HUMAN	135 kDa	0	0	0		0	0	0		0	0	0		0	0	0		9	9	9		0	0	0
Guanine nucleotide-binding protein subunit alpha-15 OS=Homo sapiens OX=9606 GN=GNA15 PE=1 SV=2	GNA15	sp|P30679|GNA15_HUMAN	44 kDa	0	0	2		0	0	0		0	0	2		0	0	0		5	8	8		0	0	0
Monocarboxylate transporter 1 OS=Homo sapiens OX=9606 GN=SLC16A1 PE=1 SV=3	SLC16A1	sp|P53985|MOT1_HUMAN	54 kDa	0	0	0		0	0	0		0	0	0		0	0	0		9	18	15		0	0	0
Choline transporter-like protein 1 OS=Homo sapiens OX=9606 GN=SLC44A1 PE=1 SV=1	SLC44A1	sp|Q8WWI5|CTL1_HUMAN	73 kDa	0	0	0		0	0	0		0	0	0		0	0	0		8	12	17		0	0	0
Cluster of 1,4-alpha-glucan-branching enzyme OS=Homo sapiens OX=9606 GN=GBE1 PE=1 SV=3 (sp|Q04446|GLGB_HUMAN)	GBE1	sp|Q04446|GLGB_HUMAN	80 kDa	0	2	4		0	0	0		6	4	2		0	0	0		0	0	0		2	3	5
Cluster of Protein FAM162A OS=Homo sapiens OX=9606 GN=FAM162A PE=1 SV=2 (sp|Q96A26|F162A_HUMAN)	FAM162A	sp|Q96A26|F162A_HUMAN	17 kDa	0	0	0		5	4	6		0	0	0		4	5	7		0	0	0		0	0	0
Cluster of S-methyl-5'-thioadenosine phosphorylase OS=Homo sapiens OX=9606 GN=MTAP PE=1 SV=2 (sp|Q13126|MTAP_HUMAN)	MTAP	sp|Q13126|MTAP_HUMAN	31 kDa	0	0	0		6	6	7		0	0	0		4	8	5		0	0	0		0	0	0
Galactokinase OS=Homo sapiens OX=9606 GN=GALK1 PE=1 SV=1	GALK1	sp|P51570|GALK1_HUMAN	42 kDa	0	0	0		0	0	0		10	7	5		0	0	3		0	0	0		0	0	3
Leucine-rich repeat-containing protein 1 OS=Homo sapiens OX=9606 GN=LRRC1 PE=1 SV=1	LRRC1	sp|Q9BTT6|LRRC1_HUMAN	59 kDa	0	0	2		0	0	0		0	1	1		0	0	0		8	7	8		0	0	0
Immortalization up-regulated protein OS=Homo sapiens OX=9606 GN=IMUP PE=1 SV=1	IMUP	sp|Q9GZP8|IMUP_HUMAN	11 kDa	0	0	0		7	4	3		0	0	0		7	5	5		0	0	0		0	0	2
Cluster of Phosphomannomutase 2 OS=Homo sapiens OX=9606 GN=PMM2 PE=1 SV=1 (sp|O15305|PMM2_HUMAN)	PMM2	sp|O15305|PMM2_HUMAN	28 kDa	0	0	5		0	0	5		0	4	2		0	3	3		0	0	0		0	0	4
Partner of Y14 and mago OS=Homo sapiens OX=9606 GN=PYM1 PE=1 SV=1	PYM1	sp|Q9BRP8|PYM1_HUMAN	23 kDa	0	0	0		2	0	0		0	0	0		4	4	3		4	6	5		0	0	0
Glyoxylate reductase/hydroxypyruvate reductase OS=Homo sapiens OX=9606 GN=GRHPR PE=1 SV=1	GRHPR	sp|Q9UBQ7|GRHPR_HUMAN	36 kDa	0	0	3		0	4	0		0	0	2		3	3	2		0	0	0		4	6	3
Peflin OS=Homo sapiens OX=9606 GN=PEF1 PE=1 SV=1	PEF1	sp|Q9UBV8|PEF1_HUMAN	30 kDa	0	0	0		0	0	2		0	5	3		0	0	0		0	4	5		2	2	2
Syntaxin-binding protein 5 OS=Homo sapiens OX=9606 GN=STXBP5 PE=1 SV=1	STXBP5	sp|Q5T5C0|STXB5_HUMAN	128 kDa	0	0	0		0	0	0		0	0	0		0	0	0		8	9	10		0	0	0
Caspase-14 OS=Homo sapiens OX=9606 GN=CASP14 PE=1 SV=2	CASP14	sp|P31944|CASPE_HUMAN	28 kDa	0	0	0		0	8	0		0	0	0		4	7	8		0	0	0		0	0	0
14 kDa phosphohistidine phosphatase OS=Homo sapiens OX=9606 GN=PHPT1 PE=1 SV=1	PHPT1	sp|Q9NRX4|PHP14_HUMAN	14 kDa	0	0	0		6	5	6		0	0	0		4	0	2		0	0	0		0	2	0
Cluster of Piezo-type mechanosensitive ion channel component 1 OS=Homo sapiens OX=9606 GN=PIEZO1 PE=1 SV=4 (sp|Q92508|PIEZ1_HUMAN)	PIEZO1	sp|Q92508|PIEZ1_HUMAN	287 kDa	0	0	0		0	0	0		0	0	0		0	0	0		11	11	9		0	0	0
Protein FAM3C OS=Homo sapiens OX=9606 GN=FAM3C PE=1 SV=1	FAM3C	sp|Q92520|FAM3C_HUMAN	25 kDa	0	0	0		4	3	3		0	0	0		0	0	0		0	0	0		6	7	6
TATA-binding protein-associated factor 2N OS=Homo sapiens OX=9606 GN=TAF15 PE=1 SV=1	TAF15	sp|Q92804|RBP56_HUMAN	62 kDa	0	0	1		2	4	3		0	0	0		1	1	1		4	5	3		0	0	0
Mitochondrial carrier homolog 2 OS=Homo sapiens OX=9606 GN=MTCH2 PE=1 SV=1	MTCH2	sp|Q9Y6C9|MTCH2_HUMAN	33 kDa	0	0	0		5	0	6		0	0	0		2	3	4		0	0	0		5	0	3
Vang-like protein 1 OS=Homo sapiens OX=9606 GN=VANGL1 PE=1 SV=1	VANGL1	sp|Q8TAA9|VANG1_HUMAN	60 kDa	0	0	0		0	0	0		0	0	0		0	0	0		8	8	14		0	0	0
SUMO-1 activating enzyme subunit 1, isoform CRA_a OS=Homo sapiens OX=9606 GN=SAE1 PE=1 SV=1	SAE1	tr|B3KNJ4|B3KNJ4_HUMAN	33 kDa	4	3	6		2	3	0		0	0	0		0	2	3		0	0	0		5	3	2
CD63 antigen OS=Homo sapiens OX=9606 GN=CD63 PE=1 SV=2	CD63	sp|P08962|CD63_HUMAN (+2)	26 kDa	0	0	0		5	4	4		0	0	0		4	4	2		0	0	0		4	0	5
Plasminogen activator inhibitor 1 OS=Homo sapiens OX=9606 GN=SERPINE1 PE=1 SV=1	SERPINE1	sp|P05121|PAI1_HUMAN	45 kDa	0	0	0		8	11	12		0	0	0		0	0	0		0	0	0		0	0	0
Kallikrein-7 OS=Homo sapiens OX=9606 GN=KLK7 PE=1 SV=1	KLK7	sp|P49862|KLK7_HUMAN	28 kDa	0	0	0		4	0	8		0	0	0		3	2	3		0	0	0		3	2	5
Signal transducing adapter molecule 1 OS=Homo sapiens OX=9606 GN=STAM PE=1 SV=3	STAM	sp|Q92783|STAM1_HUMAN	59 kDa	0	0	0		0	0	0		0	0	0		0	0	0		6	16	11		0	0	0
Cluster of Syntaxin-4 OS=Homo sapiens OX=9606 GN=STX4 PE=1 SV=2 (sp|Q12846|STX4_HUMAN)	STX4	sp|Q12846|STX4_HUMAN	34 kDa	0	2	0		0	0	0		2	0	2		0	0	0		4	9	7		0	0	0
Cluster of U1 small nuclear ribonucleoprotein A OS=Homo sapiens OX=9606 GN=SNRPA PE=1 SV=3 (sp|P09012|SNRPA_HUMAN)	SNRPA	sp|P09012|SNRPA_HUMAN	31 kDa	0	0	0		0	0	0		0	0	0		0	0	0		7	12	9		0	0	0
Cluster of Serine/arginine-rich splicing factor 10 OS=Homo sapiens OX=9606 GN=SRSF10 PE=1 SV=1 (sp|O75494|SRS10_HUMAN)	SRSF10	sp|O75494|SRS10_HUMAN	31 kDa	0	0	0		0	0	0		0	0	0		0	0	0		6	9	11		0	0	0
Cluster of Mitochondrial import receptor subunit TOM40 homolog OS=Homo sapiens OX=9606 GN=TOMM40 PE=1 SV=1 (sp|O96008|TOM40_HUMAN)	TOMM40	sp|O96008|TOM40_HUMAN	38 kDa	0	0	0		6	4	4		0	0	0		4	0	2		0	0	0		6	0	0
Syndecan-1 OS=Homo sapiens OX=9606 GN=SDC1 PE=1 SV=3	SDC1	sp|P18827|SDC1_HUMAN	32 kDa	0	0	0		3	4	0		0	0	0		0	0	0		3	8	8		0	0	0
Prominin-2 OS=Homo sapiens OX=9606 GN=PROM2 PE=1 SV=1	PROM2	sp|Q8N271|PROM2_HUMAN	92 kDa	0	0	0		0	0	0		0	0	0		0	0	0		9	12	7		0	0	0
Cluster of Synaptosomal-associated protein 29 OS=Homo sapiens OX=9606 GN=SNAP29 PE=1 SV=1 (sp|O95721|SNP29_HUMAN)	SNAP29	sp|O95721|SNP29_HUMAN	29 kDa	0	0	0		2	0	0		0	0	0		0	0	0		7	10	6		0	0	0

## Sheet: TableS2
Table S2. Label fee quantitation of solubilized (S) and envelope (E) protein amounts. Shown below are the summed areas of the top three proteotypic peptides for each sample followed by values normalized to a total of 100 for each sample.
					Syringol							Furfural							NaCl							Syringol							Furfural							NaCl
Protein Group	Accession	MW	Description		E2	E1	E3	E2 Norm	E1 Norm	E3 Norm		E2	E1	E3	E2-Norm	E1-Norm	E3-Norm		E3	E2	E1	E3-Norm	E2-Norm	E1- Norm		S1	S3	S2	S1-Norm	S3-Norm	S2-Norm		S1	S3	S2	S1-Norm	S3-Norm	FS2N		S1	S3	S2	S1-Norm	S2-Norm	S3-Norm
1	sp|P15924|DESP_HUMAN	331774	Desmoplakin OS=Homo sapiens GN=DSP PE=1 SV=3	DSP	1675000000	1407700000	1614100000	2.72072	2.54555	2.84679		1274800000	1007500000	1037900000	2.17854	1.90867	1.74803		1162300000	1213300000	1198900000	1.74009	1.74812	1.65487		41111000	74271000	47707000	0.0731938	0.131476	0.0814178		54528000	66564000	44604000	0.097276	0.12763	0.0851519		240200000	245600000	245800000	0.457506	0.466025	0.481313
2	sp|Q09666|AHNK_HUMAN	629114	Neuroblast differentiation-associated protein AHNAK OS=Homo sapiens GN=AHNAK PE=1 SV=2	AHNAK	1233700000	1264600000	1336300000	2.00391	2.28678	2.35683		959150000	1067200000	1773900000	1.63912	2.02177	2.98761		3270000000	4189700000	4203400000	4.89556	6.0365	5.80205		586020000	590950000	456690000	1.04335	1.04611	0.779397		121960000	45382000	127870000	0.217572	0.0870158	0.244112		224590000	241000000	122600000	0.427774	0.457297	0.240069
3	sp|Q15149|PLEC_HUMAN	531796	Plectin OS=Homo sapiens GN=PLEC PE=1 SV=3	PLEC	293100000	223890000	152980000	0.476086	0.404861	0.269811		216060000	169490000	172900000	0.369232	0.321092	0.291198		403920000	401980000	385660000	0.604714	0.579171	0.532336		36656000	138570000	48221000	0.0652622	0.245299	0.082295		27849000	64657000	121950000	0.0496816	0.123974	0.23281		108710000	116280000	108220000	0.207059	0.220641	0.211911
4	sp|P35579|MYH9_HUMAN	226530	Myosin-9 OS=Homo sapiens GN=MYH9 PE=1 SV=4	MYH9	217240000	118520000	122080000	0.352865	0.21432	0.215312		240060000	322680000	440430000	0.410246	0.611305	0.741773		105130000	101570000	94158000	0.157391	0.146342	0.129968		202510000	219900000	196000000	0.360548	0.38927	0.334498		61830000	87924000	63398000	0.110303	0.168586	0.121031		285480000	268350000	301940000	0.54375	0.509193	0.591244
5	sp|P02538|K2C6A_HUMAN	60045	Keratin type II cytoskeletal 6A OS=Homo sapiens GN=KRT6A PE=1 SV=3	KRT6A	9647100000	8404200000	7215000000	15.6699	15.1973	12.7251		5168700000	4240000000	8547800000	8.83295	8.03251	14.3962		149380000	145570000	138910000	0.223639	0.209737	0.191741		2701200000	2922500000	2825800000	4.8092	5.17345	4.82257		3120400000	3003900000	2676400000	5.56668	5.7597	5.10942		3530500000	3498300000	3361200000	6.7245	6.63801	6.58173
6	sp|P02533|K1C14_HUMAN	51562	Keratin type I cytoskeletal 14 OS=Homo sapiens GN=KRT14 PE=1 SV=4	KRT14	6200400000	5553500000	5853300000	10.0714	10.0424	10.3235		8197300000	7012100000	5873800000	14.0086	13.2841	9.89266		222150000	217710000	219300000	0.332583	0.313676	0.302705		6663900000	6764800000	6607200000	11.8644	11.9751	11.276		8124000000	7155000000	6362700000	14.4929	13.719	12.1468		8673200000	8763400000	7925100000	16.5197	16.6285	15.5185
7	sp|O75369|FLNB_HUMAN	278162	Filamin-B OS=Homo sapiens GN=FLNB PE=1 SV=2	FLNB	395440000	349340000	351620000	0.642318	0.631713	0.620152		445730000	371150000	282890000	0.761722	0.703129	0.476444		77609000	73018000	88173000	0.116189	0.105204	0.121707		161620000	160770000	125170000	0.287748	0.284597	0.213618		119700000	118970000	90439000	0.213541	0.228114	0.172654		227330000	181930000	186660000	0.432993	0.345212	0.365508
8	sp|Q92817|EVPL_HUMAN	231602	Envoplakin OS=Homo sapiens GN=EVPL PE=1 SV=3	EVPL	307020000	246300000	248340000	0.498696	0.445385	0.437997		100330000	120500000	202270000	0.171457	0.228283	0.340664		269390000	282030000	304250000	0.403307	0.406347	0.419963		15612000	97293000	99069000	0.0277955	0.172229	0.169073		104610000	14654000	121170000	0.186621	0.0280977	0.231321		45513000	44260000	48973000	0.086688	0.0839832	0.0958964
9	sp|P13647|K2C5_HUMAN	62378	Keratin type II cytoskeletal 5 OS=Homo sapiens GN=KRT5 PE=1 SV=3	KRT5	6760600000	6952600000	6156300000	10.9813	12.5724	10.8579		9202100000	7308600000	6697800000	15.7257	13.8459	11.2804		486360000	489080000	518820000	0.728135	0.704664	0.716139		7104400000	6829900000	7429200000	12.6486	12.0904	12.6788		7140200000	7115500000	7282000000	12.7379	13.6433	13.9018		9570700000	8880900000	9877500000	18.2292	16.8515	19.3416
10	sp|P04259|K2C6B_HUMAN	60067	Keratin type II cytoskeletal 6B OS=Homo sapiens GN=KRT6B PE=1 SV=5	KRT6B	800730000	681010000	673860000	1.30063	1.23147	1.18849		872790000	653620000	604230000	1.49154	1.23826	1.01765		12052000	13068000	14799000	0.0180432	0.0188283	0.0204274		500660000	583430000	550110000	0.891373	1.0328	0.93883		508850000	495240000	369490000	0.90777	0.949577	0.70538		456200000	430420000	429270000	0.868919	0.816721	0.840575
11	sp|Q04695|K1C17_HUMAN	48106	Keratin type I cytoskeletal 17 OS=Homo sapiens GN=KRT17 PE=1 SV=2	KRT17	7875800000	6342300000	7122200000	12.7928	11.4688	12.5614		6131000000	5234500000	5676000000	10.4775	9.91656	9.55953		224460000	230560000	233050000	0.336042	0.33219	0.321684		4484000000	4342300000	4519900000	7.98329	7.6868	7.71376		4073400000	4204600000	4089800000	7.2668	8.06193	7.80769		6417400000	6245200000	6177200000	12.2231	11.8502	12.0959
15	sp|P08779|K1C16_HUMAN	51268	Keratin type I cytoskeletal 16 OS=Homo sapiens GN=KRT16 PE=1 SV=4	KRT16	2775800000	2251800000	2844900000	4.50876	4.07194	5.01755		2159500000	2920300000	2404400000	3.69044	5.53239	4.04949		51005000	56369000	60738000	0.0763602	0.0812162	0.0838381		1643400000	1741800000	2121100000	2.9259	3.08336	3.61991		1882100000	1831400000	1439100000	3.3576	3.51154	2.74733		1948500000	1838800000	2211400000	3.71128	3.48912	4.33025
19	sp|P07476|INVO_HUMAN	68479	Involucrin OS=Homo sapiens GN=IVL PE=1 SV=2	IVL	1472200000	1466000000	2184700000	2.39131	2.65097	3.85315		978810000	854120000	1051100000	1.67272	1.6181	1.77026		4542200000	4617000000	5040800000	6.80018	6.65215	6.95793		1359300000	1432100000	1542500000	2.42009	2.53512	2.63246		821670000	819140000	944840000	1.46583	1.57062	1.80376		191740000	357430000	347350000	0.365205	0.678222	0.680163
20	sp|P49327|FAS_HUMAN	273424	Fatty acid synthase OS=Homo sapiens GN=FASN PE=1 SV=3	FASN	143210000	118720000	105750000	0.232618	0.214682	0.186511		110220000	106350000	95154000	0.188358	0.201476	0.160259		15400000	22351000	14732000	0.0230555	0.0322032	0.0203349		57571000	60023000	44995000	0.102499	0.106254	0.0767894		19218000	30146000	14651000	0.0342842	0.0578022	0.0279697		45708000	46891000	52565000	0.0870595	0.0889755	0.10293
22	sp|P13645|K1C10_HUMAN	58827	Keratin type I cytoskeletal 10 OS=Homo sapiens GN=KRT10 PE=1 SV=6	KRT10	290440000	107220000	112420000	0.471765	0.193886	0.198275		37680000	30054000	91011000	0.0643925	0.0569361	0.153281		114570000	127450000	4483000	0.171524	0.183629	0.00618799		325410000	372850000	585620000	0.579359	0.660024	0.999432		309230000	433470000	673230000	0.551655	0.831138	1.28524		54291000	89463000	59301000	0.103407	0.169756	0.11612
23	sp|Q8IVF2|AHNK2_HUMAN	616641	Protein AHNAK2 OS=Homo sapiens GN=AHNAK2 PE=1 SV=2	AHNAK2	66842000	52067000	56833000	0.108572	0.0941529	0.100236		53537000	81014000	103900000	0.091491	0.153478	0.174989		203960000	194720000	175120000	0.305351	0.280552	0.241722		65511000	77951000	67479000	0.116635	0.13799	0.115161		34951000	35007000	47770000	0.0623513	0.0671227	0.091196		24950000	26878000	22601000	0.047522	0.0510009	0.0442561
24	sp|P14923|PLAK_HUMAN	81745	Junction plakoglobin OS=Homo sapiens GN=JUP PE=1 SV=3	JUP	941780000	1012600000	989430000	1.52974	1.83109	1.74506		631950000	626560000	754160000	1.07996	1.18699	1.27016		1320600000	1479200000	1339800000	1.97709	2.13122	1.84936		52112000	85264000	62453000	0.09278	0.150936	0.106584		46630000	54688000	49903000	0.0831863	0.104859	0.095268		110850000	125990000	115800000	0.211135	0.239066	0.226754
25	sp|P19013|K2C4_HUMAN	57285	Keratin type II cytoskeletal 4 OS=Homo sapiens GN=KRT4 PE=1 SV=4	KRT4	2420100000	2900000000	2923000000	3.931	5.24408	5.15529		1614400000	1299400000	1520600000	2.7589	2.46166	2.561		14795000	104640000	97943000	0.0221498	0.150765	0.135193		236480000	225270000	172400000	0.421028	0.398776	0.294222		91617000	124240000	136460000	0.163441	0.238219	0.260511		945530000	923930000	1095000000	1.80094	1.75315	2.14417
28	sp|P60709|ACTB_HUMAN	41737	Actin cytoplasmic 1 OS=Homo sapiens GN=ACTB PE=1 SV=1	ACTB	1814700	1196300	2085500	0.00294764	0.00216327	0.00367819		1046900	1189800	631060	0.00178908	0.00225403	0.00106283		1863200	1121900	1394700	0.00278942	0.00161643	0.00192514		3323200	3152700	4659400	0.00591661	0.00558095	0.00795183		11706000	7064400	6384600	0.0208831	0.0135453	0.0121886		4442000	7729200	6819100	0.00846062	0.0146661	0.0133528
30	sp|P13646|K1C13_HUMAN	49588	Keratin type I cytoskeletal 13 OS=Homo sapiens GN=KRT13 PE=1 SV=4	KRT13	1205900000	1554700000	1582600000	1.95876	2.81137	2.79123		1024800000	917850000	1250400000	1.75131	1.73883	2.10593		3695300	4203400	4204000	0.00553228	0.00605624	0.00580288		200010000	162320000	154520000	0.356097	0.287341	0.263707		137450000	171340000	157340000	0.245206	0.328529	0.300372		506320000	468020000	553800000	0.964381	0.888067	1.08442
31	sp|Q13835|PKP1_HUMAN	82861	Plakophilin-1 OS=Homo sapiens GN=PKP1 PE=1 SV=2	PKP1	681610000	624790000	616560000	1.10715	1.12981	1.08743		242500000	313870000	391960000	0.414416	0.594614	0.66014		1101300000	1068200000	988610000	1.64877	1.53906	1.3646		16104000	22078000	13183000	0.0286715	0.0390828	0.0224984		12729000	14893000	11677000	0.0227081	0.0285559	0.0222921		23418000	28325000	20654000	0.044604	0.0537466	0.0404436
32	sp|P08727|K1C19_HUMAN	44106	Keratin type I cytoskeletal 19 OS=Homo sapiens GN=KRT19 PE=1 SV=4	KRT19	52687000	63517000	46588000	0.0855801	0.114858	0.0821672		141520000	207970000	176330000	0.241848	0.393991	0.296975		8063200	7111800	4901300	0.0120715	0.0102466	0.00676538		579060000	478880000	462370000	1.03096	0.84772	0.789091		590840000	701160000	537030000	1.05404	1.34441	1.02522		432480000	504830000	493870000	0.823739	0.957913	0.967071
35	sp|P46940|IQGA1_HUMAN	189251	Ras GTPase-activating-like protein IQGAP1 OS=Homo sapiens GN=IQGAP1 PE=1 SV=1	IQGAP1	46460000	32686000	35967000	0.0754655	0.0591062	0.0634349		77674000	89273000	96114000	0.132739	0.169124	0.161875		36622000	46393000	36990000	0.0548272	0.0668428	0.0510582		45230000	42959000	41051000	0.0805273	0.0760466	0.0700585		40130000	15487000	21491000	0.0715905	0.0296949	0.0410277		21921000	22791000	25356000	0.0417527	0.0432459	0.0496508
38	sp|O43707|ACTN4_HUMAN	104854	Alpha-actinin-4 OS=Homo sapiens GN=ACTN4 PE=1 SV=2	ACTN4	27353000	25384000	25675000	0.0444298	0.045902	0.045283		31211000	26846000	16551000	0.0533374	0.0508587	0.0278752		56534000	60808000	58329000	0.0846377	0.0876119	0.0805129		228650000	203140000	214970000	0.407087	0.359601	0.366872		241860000	192800000	192970000	0.43147	0.369676	0.368392		78566000	85846000	101150000	0.149644	0.162893	0.198067
39	sp|Q9NZM1|MYOF_HUMAN	234706	Myoferlin OS=Homo sapiens GN=MYOF PE=1 SV=1	MYOF	5145500	4740100	3859400	0.00835789	0.00857154	0.00680682		11735000	10579000	12574000	0.0200543	0.0200415	0.0211772		112560000	96071000	101560000	0.168515	0.138419	0.140186		20568000	17605000	15784000	0.0366192	0.0311646	0.0269373		18729000	16458000	17691000	0.0334119	0.0315567	0.0337733		18992000	7274600	18216000	0.0361738	0.0138035	0.0356696
40	sp|P04406|G3P_HUMAN	36053	Glyceraldehyde-3-phosphate dehydrogenase OS=Homo sapiens GN=GAPDH PE=1 SV=3	GAPDH	447850000	435890000	436420000	0.727448	0.788222	0.769713		265570000	277590000	380820000	0.453841	0.525883	0.641378		59982000	61750000	54835000	0.0897998	0.0889691	0.07569		731630000	869700000	820000000	1.30259	1.53956	1.39943		982770000	865840000	955610000	1.75323	1.66017	1.82432		495210000	530360000	482940000	0.94322	1.00636	0.945669
41	sp|P14618|KPYM_HUMAN	57937	Pyruvate kinase PKM OS=Homo sapiens GN=PKM PE=1 SV=4	PKM	4004300	1848400	1750800	0.00650423	0.00334247	0.00308788		4267600	2680700	5440000	0.00729303	0.00507848	0.00916206		477880	329910	580590	0.00071544	0.000475333	0.000801402		3868900	7283600	6754600	0.00688817	0.0128935	0.0115275		4178900	5299000	10083000	0.00745501	0.0101603	0.0192491		2647200	4325800	4567800	0.00504209	0.00820819	0.00894443
42	sp|P16144|ITB4_HUMAN	202166	Integrin beta-4 OS=Homo sapiens GN=ITGB4 PE=1 SV=5	ITGB4	36894000	42753000	31398000	0.0599273	0.0773104	0.0553766		58287000	44828000	48807000	0.0996084	0.0849249	0.0822008		476720000	333820000	395760000	0.713703	0.480966	0.546277		13332000	24646000	22022000	0.0237362	0.0436287	0.0375832		8306700	10535000	10035000	0.0148189	0.0201999	0.0191575		5244100	4645900	4747000	0.00998837	0.00881558	0.00929533
44	sp|P04083|ANXA1_HUMAN	38714	Annexin A1 OS=Homo sapiens GN=ANXA1 PE=1 SV=2	ANXA1	2079300000	2232800000	2159500000	3.37743	4.03758	3.80871		1943100000	1872500000	2585400000	3.32062	3.54738	4.35434		11799000000	12060000000	13672000000	17.6644	17.376	18.8718		1140200000	1099300000	996750000	2.03001	1.946	1.70107		716250000	528460000	380910000	1.27776	1.01327	0.727182		352870000	350040000	338720000	0.672107	0.6642	0.663264
46	sp|A8K2U0|A2ML1_HUMAN	161106	Alpha-2-macroglobulin-like protein 1 OS=Homo sapiens GN=A2ML1 PE=1 SV=3	A2ML1	21538000	28732000	17261000	0.0349844	0.0519562	0.0304432		66858000	51460000	53942000	0.114256	0.097489	0.0908492		16278000	20636000	26234000	0.02437	0.0297323	0.0362114		172460000	158070000	148330000	0.307047	0.279818	0.253143		188550000	141340000	173800000	0.336367	0.271006	0.331795		55892000	52474000	55047000	0.106457	0.0995693	0.10779
48	sp|P05120|PAI2_HUMAN	46596	Plasminogen activator inhibitor 2 OS=Homo sapiens GN=SERPINB2 PE=1 SV=2	SERPINB2	240910000	297980000	314950000	0.391313	0.538838	0.555477		124030000	236520000	327320000	0.211959	0.448078	0.551273		2071800000	2048400000	2459200000	3.10172	2.95132	3.39449		108290000	111320000	106280000	0.192799	0.19706	0.18138		95128000	82339000	104110000	0.169705	0.157877	0.198753		41495000	63532000	57023000	0.079035	0.120552	0.11166
49	sp|P11216|PYGB_HUMAN	96696	Glycogen phosphorylase brain form OS=Homo sapiens GN=PYGB PE=1 SV=5	PYGB	123120000	80844000	89344000	0.199985	0.146191	0.157576		262200000	250010000	245880000	0.448082	0.473634	0.414112		33005000	35017000	33809000	0.0494122	0.0504523	0.0466674		188990000	159170000	165660000	0.336477	0.281765	0.282719		86201000	113240000	70116000	0.15378	0.217127	0.133856		138220000	139380000	136780000	0.263266	0.264473	0.267836
51	sp|P13639|EF2_HUMAN	95338	Elongation factor 2 OS=Homo sapiens GN=EEF2 PE=1 SV=4	EEF2	235110000	167780000	185410000	0.381892	0.303397	0.327007		348460000	316940000	314610000	0.595494	0.60043	0.529867		48939000	47862000	32920000	0.0732672	0.0689593	0.0454402		220940000	192380000	212060000	0.393361	0.340554	0.361906		112380000	162310000	105490000	0.200482	0.311214	0.201387		164610000	173240000	171390000	0.313531	0.328722	0.335607
54	sp|P12814|ACTN1_HUMAN	103058	Alpha-actinin-1 OS=Homo sapiens GN=ACTN1 PE=1 SV=2	ACTN1	26316000	20003000	17932000	0.0427454	0.0361715	0.0316266		37521000	19835000	7413000	0.0641208	0.0375766	0.012485		27736000	27872000	27335000	0.0415239	0.0401578	0.0377311		109130000	98975000	105900000	0.194295	0.175207	0.180731		131830000	101400000	129510000	0.23518	0.194425	0.247243		24293000	32981000	24730000	0.0462706	0.0625813	0.048425
55	sp|P35221|CTNA1_HUMAN	100071	Catenin alpha-1 OS=Homo sapiens GN=CTNNA1 PE=1 SV=1	CTNNA1	34609000	30517000	34363000	0.0562158	0.055184	0.060606		44574000	68479000	67373000	0.0761739	0.129731	0.11347		320280000	285640000	289850000	0.479495	0.411549	0.400087		33172000	34752000	33859000	0.0590593	0.0615185	0.0577845		13180000	17647000	23720000	0.0235127	0.0338365	0.045283		15946000	15207000	11794000	0.0303721	0.0288552	0.0230944
56	sp|P68032|ACTC_HUMAN	42019	Actin alpha cardiac muscle 1 OS=Homo sapiens GN=ACTC1 PE=1 SV=1	ACTC1	173570000	167300000	194700000	0.281932	0.302529	0.343392		54658	34878000	88184000	9.34067e-05	0.066075	0.14852		78294000	77856000	47550000	0.117215	0.112175	0.0656344		252560000	364480000	274860000	0.449657	0.645208	0.469082		460070000	574890000	338870000	0.820749	1.1023	0.646925		312730000	406220000	377350000	0.595653	0.770801	0.738908
58	sp|P07355|ANXA2_HUMAN	38604	Annexin A2 OS=Homo sapiens GN=ANXA2 PE=1 SV=2	ANXA2	548230000	480310000	454850000	0.890496	0.868546	0.802218		386190000	593640000	858040000	0.659972	1.12463	1.44511		720470000	900820000	735570000	1.07862	1.2979	1.01532		2110200000	2038500000	1990900000	3.75699	3.60858	3.39771		2532800000	1511800000	1613000000	4.51843	2.89874	3.07932		1505000000	1422200000	1389500000	2.86655	2.69862	2.72085
61	sp|P11142|HSP7C_HUMAN	70898	Heat shock cognate 71 kDa protein OS=Homo sapiens GN=HSPA8 PE=1 SV=1	HSPA8	34289000	23440000	24943000	0.055696	0.0423866	0.0439919		48851000	50848000	74087000	0.083483	0.0963295	0.124777		48516000	38368000	41317000	0.0726339	0.0552804	0.0570308		200770000	188020000	214070000	0.35745	0.332836	0.365336		270550000	258090000	276030000	0.482652	0.494864	0.526959		48726000	65814000	77265000	0.0928078	0.124882	0.151296
62	sp|P19012|K1C15_HUMAN	49212	Keratin type I cytoskeletal 15 OS=Homo sapiens GN=KRT15 PE=1 SV=3	KRT15	29492000	44223000	53262000	0.0479042	0.0799686	0.0939381		38866000	29522000	39068000	0.0664193	0.0559283	0.0657984		1553800	4718600	2741200	0.00232621	0.00679854	0.00378374		57129000	50237000	39059000	0.101712	0.0889302	0.0666589		54104000	66815000	68522000	0.0965196	0.128112	0.130813		61246000	82724000	118840000	0.116655	0.156969	0.232706
63	sp|O95171|SCEL_HUMAN	77552	Sciellin OS=Homo sapiens GN=SCEL PE=1 SV=2	SCEL	113770000	119800000	121730000	0.184798	0.216635	0.214695		174860000	115390000	112770000	0.298824	0.218602	0.189927		80215000	88468000	92580000	0.120091	0.127464	0.12779		46241000	41602000	32537000	0.0823273	0.0736444	0.0555283		1242900	10799000	14082000	0.00221729	0.0207061	0.0268834		33358000	25802000	31439000	0.0635366	0.0489592	0.0615622
66	sp|P04264|K2C1_HUMAN	66039	Keratin type II cytoskeletal 1 OS=Homo sapiens GN=KRT1 PE=1 SV=6	KRT1	85419000	53456000	58892000	0.138747	0.0966647	0.103868		126820000	54593000	54146000	0.216727	0.103424	0.0911928		1866200	105910000	5813500	0.00279391	0.152595	0.00802451		61419000	64065000	73022000	0.10935	0.113409	0.124621		43740000	49347000	119590000	0.0780306	0.0946183	0.228305		17818000	15417000	15714000	0.0339377	0.0292537	0.0307704
67	sp|P04792|HSPB1_HUMAN	22783	Heat shock protein beta-1 OS=Homo sapiens GN=HSPB1 PE=1 SV=2	HSPB1	469030000	328500000	317390000	0.761851	0.594028	0.55978		394860000	335630000	519630000	0.674788	0.635838	0.875162		1200400000	1366000000	1107000000	1.79713	1.96813	1.52802		2058600000	1855900000	2025300000	3.66512	3.28534	3.45642		2557000000	2474100000	2870700000	4.5616	4.74386	5.48035		1894800000	1802100000	1993500000	3.609	3.41948	3.90357
71	sp|P06733|ENOA_HUMAN	47169	Alpha-enolase OS=Homo sapiens GN=ENO1 PE=1 SV=2	ENO1	256450000	149800000	129790000	0.416555	0.270884	0.22891		260490000	309640000	282430000	0.445159	0.586601	0.475669		76941000	79914000	91699000	0.115189	0.11514	0.126574		653480000	593540000	506800000	1.16345	1.05069	0.864916		484530000	510060000	467140000	0.864384	0.977993	0.8918		313210000	331290000	328780000	0.596567	0.628622	0.6438
77	sp|Q8WUM4|PDC6I_HUMAN	96023	Programmed cell death 6-interacting protein OS=Homo sapiens GN=PDCD6IP PE=1 SV=1	PDCD6IP	52370000	41960000	47001000	0.0850652	0.0758764	0.0828956		29596000	47748000	66011000	0.0505775	0.0904567	0.111176		88430000	113780000	88435000	0.13239	0.163934	0.122069		32616000	30215000	28183000	0.0580694	0.053487	0.0480977		9274700	10268000	6301500	0.0165457	0.0196879	0.01203		22412000	20956000	22845000	0.0426879	0.0397639	0.0447339
79	sp|P08238|HS90B_HUMAN	83264	Heat shock protein HSP 90-beta OS=Homo sapiens GN=HSP90AB1 PE=1 SV=4	HSP90AB1	121870000	80184000	93740000	0.197955	0.144997	0.165329		248150000	235440000	197550000	0.424071	0.446032	0.332714		36336000	33586000	33668000	0.0543991	0.0483905	0.0464727		201850000	188480000	187880000	0.359373	0.33365	0.32064		133830000	147610000	116310000	0.238748	0.283028	0.222043		133220000	144200000	141370000	0.253742	0.273619	0.276824
80	sp|P36952|SPB5_HUMAN	42100	Serpin B5 OS=Homo sapiens GN=SERPINB5 PE=1 SV=2	SERPINB5	228490000	126130000	138900000	0.371139	0.228081	0.244978		232520000	322060000	552160000	0.397361	0.61013	0.929949		35360000	223340000	174150000	0.0529379	0.321787	0.240383		492340000	494950000	595120000	0.87656	0.876167	1.01564		247520000	334000000	251970000	0.441567	0.640414	0.481027		147350000	182570000	174860000	0.280656	0.346426	0.342402
81	sp|Q14134|TRI29_HUMAN	65835	Tripartite motif-containing protein 29 OS=Homo sapiens GN=TRIM29 PE=1 SV=2	TRIM29	141010000	108330000	100880000	0.229044	0.195894	0.177922		121040000	87810000	115750000	0.206849	0.166353	0.194946		441140000	432170000	429820000	0.660436	0.622668	0.593291		107740000	105280000	100110000	0.19182	0.186368	0.17085		55496000	64140000	64750000	0.0990029	0.122982	0.123612		29424000	30165000	53279000	0.0560435	0.057238	0.104328
82	sp|P32926|DSG3_HUMAN	107533	Desmoglein-3 OS=Homo sapiens GN=DSG3 PE=1 SV=2	DSG3	100290000	84400000	132530000	0.162902	0.152621	0.233743		66954000	46193000	50516000	0.11442	0.0875108	0.0850791		108330000	97396000	115700000	0.162182	0.140328	0.159703		28312000	31161000	33285000	0.0504066	0.0551616	0.0568049		48426000	39966000	42769000	0.0863903	0.0766311	0.0816488		12079000	12903000	12092000	0.0230067	0.0244834	0.0236779
83	sp|P55072|TERA_HUMAN	89322	Transitional endoplasmic reticulum ATPase OS=Homo sapiens GN=VCP PE=1 SV=4	VCP	10769000	6749800	7592800	0.0174922	0.0122057	0.0133914		9478700	9489200	6147100	0.0161984	0.0179769	0.010353		23789000	22268000	22089000	0.0356148	0.0320836	0.03049		84272000	85361000	95615000	0.150037	0.151107	0.163179		117700000	102000000	132440000	0.209973	0.195576	0.252836		51560000	56520000	56974000	0.0982057	0.107247	0.111564
84	sp|P07900|HS90A_HUMAN	84660	Heat shock protein HSP 90-alpha OS=Homo sapiens GN=HSP90AA1 PE=1 SV=5	HSP90AA1	40448000	26963000	26980000	0.0657001	0.0487573	0.0475846		114770000	126490000	150690000	0.196134	0.23963	0.253792		21025000	22977000	21504000	0.0314768	0.0331052	0.0296825		172930000	151930000	137360000	0.307884	0.268949	0.234422		98971000	103000000	78588000	0.176561	0.197493	0.15003		80731000	77028000	112020000	0.153767	0.14616	0.219352
85	sp|P68366|TBA4A_HUMAN	49924	Tubulin alpha-4A chain OS=Homo sapiens GN=TUBA4A PE=1 SV=1	TUBA4A	86567000	67308000	82458000	0.140612	0.121713	0.145431		50103000	74038000	69103000	0.0856225	0.140262	0.116383		34303000	35131000	38602000	0.0513554	0.0506166	0.0532832		45846000	53507000	49880000	0.081624	0.0947188	0.0851263		27290000	32699000	15083000	0.0486844	0.0626973	0.0287944		54980000	60167000	51390000	0.10472	0.114167	0.100629
86	sp|P31947|1433S_HUMAN	27774	14-3-3 protein sigma OS=Homo sapiens GN=SFN PE=1 SV=1	SFN	317950000	219560000	356600000	0.51645	0.397031	0.628935		1647100000	1037400000	607800000	2.81478	1.96531	1.02366		52750000	58405000	66446000	0.0789727	0.0841496	0.091717		2059800000	2188700000	2369300000	3.66726	3.87447	4.0435		3032100000	1805300000	2358900000	5.40916	3.4615	4.50329		475420000	379560000	615170000	0.905527	0.720214	1.20459
88	sp|P0DMV9|HS71B_HUMAN	70052	Heat shock 70 kDa protein 1B OS=Homo sapiens GN=HSPA1B PE=1 SV=1	HSPA1B	23826000	27052000	18126000	0.0387008	0.0489182	0.0319688		9585100	24277000	33917000	0.0163803	0.0459918	0.0571231		45085000	39729000	25409000	0.0674973	0.0572414	0.0350726		102550000	112170000	111850000	0.18258	0.198565	0.190886		49754000	49080000	39535000	0.0887594	0.0941063	0.0754748		13714000	16795000	15466000	0.0261209	0.0318685	0.0302847
88	sp|P0DMV8|HS71A_HUMAN	70052	Heat shock 70 kDa protein 1A OS=Homo sapiens GN=HSPA1A PE=1 SV=1	HSPA1A	23826000	27052000	18126000	0.0387008	0.0489182	0.0319688		9585100	24277000	33917000	0.0163803	0.0459918	0.0571231		45085000	39729000	25409000	0.0674973	0.0572414	0.0350726		102550000	112170000	111850000	0.18258	0.198565	0.190886		49754000	49080000	39535000	0.0887594	0.0941063	0.0754748		13714000	16795000	15466000	0.0261209	0.0318685	0.0302847
89	sp|P26038|MOES_HUMAN	67820	Moesin OS=Homo sapiens GN=MSN PE=1 SV=3	MSN	4015300	6696800	2373100	0.0065221	0.0121098	0.00418543		9435700	24241000	16819000	0.016125	0.0459236	0.0283266		80222000	71374000	90730000	0.120101	0.102835	0.125237		86417000	78678000	93275000	0.153856	0.139277	0.159185		91634000	69047000	83941000	0.163472	0.132391	0.160249		14478000	18909000	21760000	0.0275761	0.0358798	0.0426093
90	sp|O60716|CTND1_HUMAN	108170	Catenin delta-1 OS=Homo sapiens GN=CTNND1 PE=1 SV=1	CTNND1	8336400	6152000	6195100	0.0135409	0.0111247	0.0109263		339560	3386800	10787000	0.000580284	0.00641616	0.0181675		18751000	14862000	10194000	0.0280724	0.0214131	0.014071		2907700	3781300	3106800	0.00517686	0.00669371	0.00530213		439660	808930	425200	0.000784338	0.00155105	0.000811734		1564300	2068400	1479100	0.0029795	0.00392478	0.0028963
91	sp|P15311|EZRI_HUMAN	69413	Ezrin OS=Homo sapiens GN=EZR PE=1 SV=4	EZR	6976700	10103000	10173000	0.0113323	0.0182693	0.0179421		50557000	62302000	38537000	0.0863984	0.118029	0.0649041		154790000	151200000	156080000	0.231738	0.217848	0.215441		107380000	102200000	96437000	0.191179	0.180916	0.164581		92808000	74600000	75824000	0.165566	0.143039	0.144753		23727000	22221000	33061000	0.0451925	0.0421643	0.0647384
92	sp|P13797|PLST_HUMAN	70811	Plastin-3 OS=Homo sapiens GN=PLS3 PE=1 SV=4	PLS3	2660500	3097100	2440000	0.00432148	0.0056005	0.00430342		1999700	7394400	8733500	0.00341735	0.0140084	0.014709		684200	540360	311120	0.00102432	0.000778548	0.000429446		5090800	7090700	5623700	0.00906364	0.0125521	0.00959753		3847100	4807500	3655500	0.00686309	0.00921793	0.00697858		1527400	2135400	1366000	0.00290922	0.00405191	0.00267483
95	sp|P22314|UBA1_HUMAN	117849	Ubiquitin-like modifier-activating enzyme 1 OS=Homo sapiens GN=UBA1 PE=1 SV=3	UBA1	14778000	10681000	12494000	0.0240041	0.0193145	0.0220356		75124000	59035000	45597000	0.128382	0.111839	0.0767946		14665000	15597000	26648000	0.0219552	0.0224721	0.0367829		50407000	43610000	45056000	0.0897444	0.077199	0.0768935		28939000	33059000	27463000	0.0516261	0.0633876	0.0524286		35906000	33866000	41934000	0.0683897	0.0642606	0.082113
96	sp|P22735|TGM1_HUMAN	89787	Protein-glutamine gamma-glutamyltransferase K OS=Homo sapiens GN=TGM1 PE=1 SV=4	TGM1	91391000	91148000	91711000	0.148447	0.164823	0.161751		93901000	71955000	94378000	0.16047	0.136316	0.158952		440150000	480220000	453820000	0.658954	0.691899	0.626418		47236000	45394000	37151000	0.0840988	0.0803571	0.0634027		33274000	36513000	40620000	0.0593596	0.0700103	0.0775462		32686000	36305000	31639000	0.0622566	0.0688886	0.0619539
100	sp|P04075|ALDOA_HUMAN	39420	Fructose-bisphosphate aldolase A OS=Homo sapiens GN=ALDOA PE=1 SV=2	ALDOA	554450	756940	2575200	0.000900599	0.00136878	0.00454188		71662000	63244000	45784000	0.122465	0.119813	0.0771095		733890	1496100	2299800	0.00109872	0.00215557	0.00317447		115220000	115290000	91503000	0.205137	0.204088	0.156161		77837000	151450000	58827000	0.138858	0.290391	0.112305		28432000	65966000	81261000	0.0541541	0.12517	0.159121
101	sp|Q9Y446|PKP3_HUMAN	87082	Plakophilin-3 OS=Homo sapiens GN=PKP3 PE=1 SV=1	PKP3	10956000	33751000	13900000	0.017796	0.0610321	0.0245154		7604400	9241300	10738000	0.0129954	0.0175073	0.018085		37544000	37471000	34608000	0.0562076	0.053988	0.0477702		2238400	3449400	1505100	0.00398524	0.00610618	0.00256864		774430	1230400	427110	0.00138156	0.00235918	0.00081538		1944500	2213800	1494200	0.00370367	0.00420068	0.00292587
114	sp|P09211|GSTP1_HUMAN	23356	Glutathione S-transferase P OS=Homo sapiens GN=GSTP1 PE=1 SV=2	GSTP1	13437000	14159000	14891000	0.0218259	0.0256038	0.0262632		51233000	43684000	41975000	0.0875536	0.0827576	0.0706944		30439000	30754000	24422000	0.0455706	0.0443102	0.0337103		150130000	163740000	140120000	0.267291	0.289855	0.239132		183880000	178040000	143150000	0.328035	0.341375	0.273283		182730000	182610000	194320000	0.348044	0.346502	0.380508
116	sp|P22626|ROA2_HUMAN	37430	Heterogeneous nuclear ribonucleoproteins A2/B1 OS=Homo sapiens GN=HNRNPA2B1 PE=1 SV=2	HNRNPA2B1	40989000	44855000	42982000	0.0665789	0.0811115	0.0758073		119650000	108390000	113120000	0.204474	0.205341	0.190517		789950000	988210000	582530000	1.18264	1.42381	0.80408		82194000	99860000	106140000	0.146338	0.176774	0.181141		116590000	67340000	91053000	0.207992	0.129118	0.173826		10545000	13293000	8941700	0.0200849	0.0252234	0.0175092
119	sp|Q01518|CAP1_HUMAN	51902	Adenylyl cyclase-associated protein 1 OS=Homo sapiens GN=CAP1 PE=1 SV=5	CAP1	3704100	2104200	2913800	0.00601661	0.00380503	0.00513906		13374000	32122000	31798000	0.0228552	0.0608539	0.0535542		3887200	3606000	4308900	0.00581957	0.00519551	0.00594768		39117000	44870000	48600000	0.0696437	0.0794295	0.0829418		36477000	43910000	37732000	0.0650737	0.0841933	0.0720328		17058000	19169000	19566000	0.0324902	0.0363731	0.0383131
120	sp|P00558|PGK1_HUMAN	44615	Phosphoglycerate kinase 1 OS=Homo sapiens GN=PGK1 PE=1 SV=3	PGK1	32099000	30058000	26144000	0.0521388	0.054354	0.0461101		54034000	75150000	59005000	0.0923404	0.142369	0.0993763		2519800	2957800	2769000	0.00377242	0.00426158	0.00382212		59143000	65348000	63320000	0.105298	0.11568	0.108063		54919000	55303000	47813000	0.0979735	0.106038	0.0912781		35913000	35370000	40265000	0.068403	0.0671145	0.0788449
127	sp|P23246|SFPQ_HUMAN	76150	Splicing factor proline- and glutamine-rich OS=Homo sapiens GN=SFPQ PE=1 SV=2	SFPQ	14447000	10031000	9865400	0.0234664	0.0181391	0.0173996		24020000	30132000	27082000	0.0410485	0.0570839	0.0456116		118100000	118630000	112590000	0.176809	0.170922	0.155411		24515000	26396000	20001000	0.0436464	0.0467266	0.0341341		22340000	20264000	16427000	0.0398538	0.0388543	0.0313602		6605800	5661100	4178800	0.012582	0.0107419	0.00818271
128	sp|Q02413|DSG1_HUMAN	113748	Desmoglein-1 OS=Homo sapiens GN=DSG1 PE=1 SV=2	DSG1	20715000	17901000	21094000	0.0336476	0.0323704	0.0372035		7838700	6061400	6827200	0.0133958	0.0114831	0.0114984		9659700	7687300	7213600	0.0144617	0.0110758	0.0099571		1217400	1945200	1495000	0.00216745	0.00344342	0.0025514		4142700	3746000	5019300	0.00739043	0.00718261	0.00958217		1003300	623930	605280	0.00191097	0.00118391	0.00118523
133	sp|P14625|ENPL_HUMAN	92469	Endoplasmin OS=Homo sapiens GN=HSP90B1 PE=1 SV=1	HSP90B1	13405000	5871700	14647000	0.0217739	0.0106178	0.0258329		23116000	13456000	17185000	0.0395036	0.0254919	0.028943		27228000	31215000	28194000	0.0407634	0.0449744	0.0389168		81785000	70339000	74819000	0.14561	0.124515	0.127688		117600000	89469000	123130000	0.209794	0.171549	0.235063		37857000	43636000	49815000	0.0721058	0.0827992	0.0975452
135	sp|Q96TA1|NIBL1_HUMAN	84138	Niban-like protein 1 OS=Homo sapiens GN=FAM129B PE=1 SV=3	FAM129B	48364000	42097000	42480000	0.0785582	0.0761242	0.0749219		11173000	39147000	68974000	0.0190939	0.0741625	0.116166		64868000	72960000	57235000	0.0971147	0.10512	0.0790028		36983000	33615000	31160000	0.0658444	0.0595057	0.0531783		11321000	15184000	10802000	0.0201963	0.0291139	0.0206217		16339000	17990000	18894000	0.0311207	0.034136	0.0369973
139	sp|P05556|ITB1_HUMAN	88415	Integrin beta-1 OS=Homo sapiens GN=ITGB1 PE=1 SV=2	ITGB1	25922000	3306500	24768000	0.0421054	0.00597916	0.0436833		13018000	13835000	11081000	0.0222469	0.0262099	0.0186626		198340000	150200000	173860000	0.296937	0.216407	0.239983		13019000	24295000	8702300	0.023179	0.0430073	0.0148515		18911000	26416000	10969000	0.0337366	0.0506502	0.0209405		5033300	8536500	6962400	0.00958686	0.016198	0.0136334
145	sp|Q6ZRV2|FA83H_HUMAN	127122	Protein FAM83H OS=Homo sapiens GN=FAM83H PE=1 SV=3	FAM83H	62229000	47100000	68249000	0.101079	0.0851711	0.120371		47806000	39221000	53736000	0.0816971	0.0743027	0.0905023		22767000	23719000	30374000	0.0340848	0.0341742	0.0419259		4862500	6838000	5229500	0.00865717	0.0121047	0.00892478		4671800	15706000	3459400	0.00833433	0.0301148	0.00660422		14870000	11806000	15115000	0.0283227	0.0224018	0.0295974
153	sp|P60903|S10AA_HUMAN	11203	Protein S100-A10 OS=Homo sapiens GN=S100A10 PE=1 SV=2	S100A10	162870000	82683000	110630000	0.264552	0.149516	0.195118		1144000	65277000	327500000	0.00195502	0.123665	0.551576		1052500000	1155100000	892510000	1.57571	1.66426	1.23195		158200000	213740000	248500000	0.281659	0.378366	0.424095		144780000	155280000	200290000	0.258282	0.297735	0.382366		123190000	203600000	128670000	0.234638	0.38633	0.251955
155	sp|Q9BSJ8|ESYT1_HUMAN	122856	Extended synaptotagmin-1 OS=Homo sapiens GN=ESYT1 PE=1 SV=1	ESYT1	5465100	5297200	3910500	0.00887702	0.00957895	0.00689694		203830	1857900	3469700	0.000348331	0.00351972	0.00584368		22050000	22162000	26474000	0.0330113	0.0319309	0.0365427		3388700	3574200	2416900	0.00603323	0.0063271	0.00412473		1710200	2523600	1131300	0.00305094	0.00483877	0.00215972		3037500	2926800	2377700	0.00578549	0.00555359	0.00465589
157	sp|Q00839|HNRPU_HUMAN	90585	Heterogeneous nuclear ribonucleoprotein U OS=Homo sapiens GN=HNRNPU PE=1 SV=6	HNRNPU	3949700	2006000	725690	0.00641554	0.00362746	0.0012799		10284000	8739600	7903900	0.0175746	0.0165568	0.0133118		18488000	20915000	20516000	0.0276786	0.0301342	0.0283187		10377000	10568000	7812900	0.0184752	0.0187076	0.0133337		8625000	6927100	910680	0.0153867	0.0132821	0.00173855		5987600	6600800	6524200	0.0114045	0.012525	0.0127754
159	sp|Q9UHB6|LIMA1_HUMAN	85226	LIM domain and actin-binding protein 1 OS=Homo sapiens GN=LIMA1 PE=1 SV=1	LIMA1	14423000	10007000	12316000	0.0234274	0.0180957	0.0217217		37805000	30485000	24781000	0.0646061	0.0577526	0.0417362		93076000	95384000	112470000	0.139345	0.137429	0.155245		16155000	16455000	16989000	0.0287623	0.0291289	0.0289938		23301000	20426000	19497000	0.0415682	0.039165	0.037221		13785000	31852000	37910000	0.0262561	0.0604391	0.0742334
161	sp|Q14697|GANAB_HUMAN	106874	Neutral alpha-glucosidase AB OS=Homo sapiens GN=GANAB PE=1 SV=3	GANAB	4797400	4406200	4219000	0.00779247	0.00796775	0.00744104		2398800	1866200	1874900	0.00409938	0.00353544	0.00315771		2654500	2299400	1964700	0.00397408	0.00331296	0.00271192		9480100	10316000	6247800	0.0168783	0.0182615	0.0106626		15480000	8776200	3845900	0.0276158	0.0168275	0.00734207		11804000	8221400	12311000	0.0224829	0.0156001	0.0241068
162	sp|P22528|SPR1B_HUMAN	9888	Cornifin-B OS=Homo sapiens GN=SPRR1B PE=1 SV=2	SPRR1B	37079000	49507000	24961000	0.0602278	0.0895237	0.0440237		16097000	22486000	12027000	0.0275087	0.0425988	0.0202559		84366000	76275000	104220000	0.126305	0.109897	0.143857		44599000	56463000	35748000	0.0794039	0.0999516	0.0610083		12081000	12730000	7580200	0.0215521	0.0244086	0.0144711		24274000	31329000	23826000	0.0462344	0.0594467	0.0466549
165	sp|P27348|1433T_HUMAN	27764	14-3-3 protein theta OS=Homo sapiens GN=YWHAQ PE=1 SV=1	YWHAQ	22203000	21259000	20780000	0.0360646	0.0384427	0.0366497		36069000	36401000	32216000	0.0616394	0.0689603	0.0542582		5809700	5170900	5102500	0.00869777	0.00745021	0.0070431		64493000	64901000	56509000	0.114823	0.114889	0.0964395		18903000	65442000	62228000	0.0337223	0.125479	0.118797		12367000	15786000	30318000	0.0235553	0.0299539	0.0593672
166	sp|Q86VP6|CAND1_HUMAN	136375	Cullin-associated NEDD8-dissociated protein 1 OS=Homo sapiens GN=CAND1 PE=1 SV=2	CAND1	309910	199080	429610	0.00050339	0.000359997	0.000757703		45334	327900	2103700	7.74727e-05	0.000621194	0.00354306		98414	61330	60066	0.000147337	8.8364e-05	8.29105e-05		978860	1458400	831700	0.00174276	0.00258168	0.0014194		324960	664980	158910	0.000579717	0.00127504	0.000303369		1029000	1566300	1484600	0.00195992	0.00297205	0.00290707
168	sp|Q14126|DSG2_HUMAN	122294	Desmoglein-2 OS=Homo sapiens GN=DSG2 PE=1 SV=2	DSG2	3139600	3112600	6522600	0.00509969	0.00562853	0.0115039		1218400	2243000	4678500	0.00208216	0.00424928	0.00787954		30948000	37330000	40191000	0.0463326	0.0537849	0.0554766		852370	863560	918210	0.00151756	0.00152869	0.00156704		605590	344920	483270	0.00108035	0.000661352	0.000922593		391690	402340	372480	0.000746047	0.000763439	0.000729371
170	sp|Q14974|IMB1_HUMAN	97170	Importin subunit beta-1 OS=Homo sapiens GN=KPNB1 PE=1 SV=2	KPNB1	23685000	18667000	16722000	0.0384718	0.0337556	0.0294926		35925000	39118000	32755000	0.0613933	0.0741075	0.055166		3276000	3329200	3099400	0.00490454	0.0047967	0.00427817		20019000	17455000	15787000	0.0356417	0.0308991	0.0269424		8431000	12763000	9595800	0.0150406	0.0244719	0.018319		18297000	16215000	19264000	0.0348501	0.0307679	0.0377218
175	sp|P60842|IF4A1_HUMAN	46154	Eukaryotic initiation factor 4A-I OS=Homo sapiens GN=EIF4A1 PE=1 SV=1	EIF4A1	25471000	37817000	28832000	0.0413728	0.0683846	0.050851		12600000	41874000	26169000	0.0215325	0.0793287	0.0440739		4176400	5245500	4294500	0.00625254	0.00755769	0.0059278		19451000	20515000	16722000	0.0346305	0.0363159	0.0285381		16640000	12740000	2897300	0.0296852	0.0244278	0.00553113		19806000	16380000	12932000	0.0377242	0.031081	0.0253228
178	sp|P48643|TCPE_HUMAN	59671	T-complex protein 1 subunit epsilon OS=Homo sapiens GN=CCT5 PE=1 SV=1	CCT5	17288000	10489000	10945000	0.0280811	0.0189673	0.0193037		49297000	33459000	21366000	0.0842451	0.0633868	0.0359847		10486000	2011900	10796000	0.0156987	0.00289874	0.014902		23185000	20345000	23406000	0.0412785	0.036015	0.0399452		19427000	18243000	21159000	0.0346571	0.0349793	0.0403939		14474000	11934000	16142000	0.0275684	0.0226447	0.0316084
179	A0A0A0MS51|A0A0A0MS51_HUMAN	82526	Gelsolin OS=Homo sapiens GN=GSN PE=1 SV=1	GSN	22594000	12428000	11618000	0.0366997	0.0224736	0.0204906		27458000	13369000	16067000	0.0469238	0.025327	0.0270601		6457400	78854000	64363000	0.00966745	0.113612	0.0888418		138900000	127710000	135290000	0.247297	0.226074	0.230889		169240000	138500000	162970000	0.301918	0.265561	0.31112		52472000	55104000	60782000	0.0999428	0.10456	0.11902
180	sp|Q14574|DSC3_HUMAN	99969	Desmocollin-3 OS=Homo sapiens GN=DSC3 PE=1 SV=3	DSC3	27050000	30094000	26212000	0.0439376	0.0544191	0.0462301		9520600	8337200	9793500	0.01627	0.0157945	0.0164942		29504000	28704000	25754000	0.0441708	0.0413566	0.0355488		2946800	2943500	2739100	0.00524647	0.00521062	0.00467461		7121400	7857400	8075800	0.0127043	0.0150658	0.0154172		1326900	1260300	1122300	0.00252733	0.00239142	0.00219763
181	sp|P09651|ROA1_HUMAN	38747	Heterogeneous nuclear ribonucleoprotein A1 OS=Homo sapiens GN=HNRNPA1 PE=1 SV=5	HNRNPA1	47075000	35289000	46235000	0.0764644	0.0638132	0.0815446		67932000	57645000	70888000	0.116091	0.109206	0.11939		323810000	274620000	270720000	0.48478	0.395671	0.373681		93352000	90006000	86841000	0.166203	0.15933	0.148205		93723000	97291000	71726000	0.167199	0.186546	0.13693		35376000	35246000	32758000	0.0673802	0.0668792	0.064145
182	sp|P08195|4F2_HUMAN	67994	4F2 cell-surface antigen heavy chain OS=Homo sapiens GN=SLC3A2 PE=1 SV=3	SLC3A2	463960	897530	1098700	0.000753615	0.00162301	0.00193778		114190	1485900	2139900	0.000195143	0.00281498	0.00360402		37776000	31002000	50833000	0.0565549	0.0446675	0.070166		3426300	2739800	1749300	0.00610017	0.00485003	0.00298539		2217600	1588100	1475500	0.00395612	0.00304503	0.00281682		809810	223360	442720	0.00154244	0.000423825	0.000866912
183	sp|P34932|HSP74_HUMAN	94331	Heat shock 70 kDa protein 4 OS=Homo sapiens GN=HSPA4 PE=1 SV=4	HSPA4	4554500	2505000	3418100	0.00739793	0.0045298	0.0060285		1566100	6064500	8181700	0.00267636	0.011489	0.0137796		1644100	1755100	2637600	0.0024614	0.00252874	0.00364074		6953700	9767800	9934800	0.0123803	0.0172911	0.0169549		8499000	8065200	6274800	0.0151619	0.0154643	0.011979		6220000	7687400	7919600	0.0118472	0.0145868	0.0155078
185	sp|P11940|PABP1_HUMAN	70671	Polyadenylate-binding protein 1 OS=Homo sapiens GN=PABPC1 PE=1 SV=2	PABPC1	3151600	2106600	1695500	0.00511918	0.00380937	0.00299035		5945100	8202100	9743800	0.0101598	0.0155386	0.0164105		31574000	29165000	28562000	0.0472698	0.0420208	0.0394248		11880000	12593000	10231000	0.0211511	0.0222923	0.0174604		7175500	7598600	6242000	0.0128008	0.0145696	0.0119164		4457300	4685400	4461400	0.00848976	0.00889053	0.00873609
187	sp|P49368|TCPG_HUMAN	60534	T-complex protein 1 subunit gamma OS=Homo sapiens GN=CCT3 PE=1 SV=4	CCT3	4756000	5551100	3837900	0.00772522	0.0100381	0.0067689		5295900	8299600	7663100	0.00905033	0.0157233	0.0129062		1268700	1736800	1134400	0.00189939	0.00250237	0.00156584		8324500	10313000	8104500	0.0148209	0.0182562	0.0138313		6154600	7997700	4609000	0.0109796	0.0153348	0.00879888		6552900	6914500	6158400	0.0124812	0.0131202	0.0120591
188	sp|P17987|TCPA_HUMAN	60344	T-complex protein 1 subunit alpha OS=Homo sapiens GN=TCP1 PE=1 SV=1	TCP1	35875000	22680000	23662000	0.0582722	0.0410123	0.0417326		48940000	43447000	42312000	0.0836351	0.0823086	0.0712619		6748100	20373000	17764000	0.0101027	0.0293533	0.0245201		58168000	51113000	57617000	0.103562	0.0904809	0.0983304		38991000	48192000	43637000	0.0695586	0.0924037	0.0833058		32628000	36388000	36412000	0.0621461	0.0690461	0.0713001
192	sp|Q9P2E9|RRBP1_HUMAN	152472	Ribosome-binding protein 1 OS=Homo sapiens GN=RRBP1 PE=1 SV=4	RRBP1	2988600	1279800	1265200	0.00485442	0.00231427	0.00223143		9718200	7239400	6589700	0.0166077	0.0137148	0.0110984		7888300	7276000	7580500	0.0118097	0.0104832	0.0104635		8294100	8135600	8153300	0.0147668	0.0144018	0.0139146		6460500	8886500	7597500	0.0115253	0.017039	0.0145041		4052500	3043900	3975400	0.00771875	0.00577579	0.00778443
200	sp|Q6UWP8|SBSN_HUMAN	60541	Suprabasin OS=Homo sapiens GN=SBSN PE=1 SV=2	SBSN	325410	0	0	0.000528567	0	0		594620	404890	384050	0.00101616	0.000767048	0.000646818		334150	358130	418230	0.00050026	0.000515992	0.000577293		6871100	9365300	9687000	0.0122333	0.0165786	0.016532		15678000	12503000	22593000	0.027969	0.0239733	0.0431315		4003700	2877700	4738300	0.0076258	0.00546043	0.0092783
210	E9PGZ1|E9PGZ1_HUMAN	61706	Caldesmon OS=Homo sapiens GN=CALD1 PE=1 SV=1	CALD1	1300400	1962800	2645600	0.00211225	0.00354934	0.00466604		13508000	8834100	3857400	0.0230842	0.0167359	0.00649664		8119300	7772200	9801300	0.0121555	0.0111981	0.013529		4783100	6387800	4096100	0.00851581	0.0113078	0.00699049		4495000	2967900	923440	0.00801892	0.00569067	0.00176291		1823800	1535900	1278900	0.00347377	0.00291437	0.00250428
211	sp|P42224|STAT1_HUMAN	87335	Signal transducer and activator of transcription 1-alpha/beta OS=Homo sapiens GN=STAT1 PE=1 SV=2	STAT1	30344000	26647000	27208000	0.0492881	0.0481859	0.0479867		22148000	28588000	27347000	0.0378494	0.0541588	0.0460579		13091000	12112000	13814000	0.0195987	0.0174509	0.0190678		9901200	13174000	10652000	0.0176281	0.0233208	0.0181789		5931600	9999100	3964800	0.0105818	0.0191723	0.00756906		12040000	11347000	10751000	0.0229324	0.0215309	0.0210521
212	sp|P50991|TCPD_HUMAN	57924	T-complex protein 1 subunit delta OS=Homo sapiens GN=CCT4 PE=1 SV=4	CCT4	4012200	3850600	3399700	0.00651706	0.00696305	0.00599605		8095100	6870200	4942900	0.013834	0.0130153	0.00832484		819480	975120	1036500	0.00122685	0.00140495	0.00143071		7158100	7413100	6749700	0.0127442	0.0131228	0.0115192		5532400	5241300	4143500	0.00986961	0.0100497	0.00791021		4217200	4275800	3874900	0.00803245	0.00811332	0.00758763
217	sp|O00515|LAD1_HUMAN	57131	Ladinin-1 OS=Homo sapiens GN=LAD1 PE=1 SV=2	LAD1	6765600	8112500	10930000	0.0109894	0.0146699	0.0192772		45276000	47962000	40502000	0.0773735	0.0908621	0.0682135		31705000	29197000	37674000	0.0474659	0.0420669	0.0520023		30350000	28199000	48184000	0.054035	0.0499183	0.0822318		27308000	31519000	24355000	0.0487165	0.0604348	0.0464953		13913000	13466000	22242000	0.0264999	0.0255517	0.0435532
227	sp|Q13283|G3BP1_HUMAN	52164	Ras GTPase-activating protein-binding protein 1 OS=Homo sapiens GN=G3BP1 PE=1 SV=1	G3BP1	9710300	7454700	7307200	0.0157725	0.0134804	0.0128877		39413000	23141000	16995000	0.0673541	0.0438397	0.028623		22961000	22614000	23313000	0.0343752	0.0325821	0.0321795		13925000	12745000	14613000	0.024792	0.0225614	0.0249389		15938000	14897000	15438000	0.0284328	0.0285636	0.0294721		2597600	2450900	3044400	0.00494762	0.00465058	0.00596139
228	sp|O75083|WDR1_HUMAN	66194	WD repeat-containing protein 1 OS=Homo sapiens GN=WDR1 PE=1 SV=4	WDR1	73961000	67303000	75419000	0.120136	0.121704	0.133016		75763000	89146000	84739000	0.129474	0.168884	0.142718		27208000	27292000	19335000	0.0407334	0.0393222	0.0266886		45555000	44755000	44143000	0.0811059	0.0792259	0.0753354		30296000	34160000	24066000	0.054047	0.0654986	0.0459435		68487000	61707000	65856000	0.130446	0.117089	0.128956
229	sp|P37802|TAGL2_HUMAN	22391	Transgelin-2 OS=Homo sapiens GN=TAGLN2 PE=1 SV=3	TAGLN2	73284000	61770000	62941000	0.119036	0.111699	0.111009		309860000	182710000	136610000	0.529529	0.346137	0.230079		342580000	340790000	468010000	0.512881	0.491009	0.646005		87464000	90348000	76023000	0.155721	0.159935	0.129742		104480000	99317000	81201000	0.186389	0.190431	0.155018		20494000	26097000	19681000	0.0390347	0.049519	0.0385383
235	sp|Q9BW04|SARG_HUMAN	63964	Specifically androgen-regulated gene protein OS=Homo sapiens GN=SARG PE=1 SV=2	SARG	17482000	13076000	15066000	0.0283962	0.0236454	0.0265719		22814000	15542000	16235000	0.0389875	0.0294437	0.027343		3598500	4505200	4250200	0.00538736	0.00649107	0.00586665		17038000	13359000	14638000	0.0303344	0.0236483	0.0249815		6420600	7029300	6247900	0.0114541	0.013478	0.0119276		2549700	2732300	1243300	0.00485638	0.00518453	0.00243457
243	sp|Q06830|PRDX1_HUMAN	22110	Peroxiredoxin-1 OS=Homo sapiens GN=PRDX1 PE=1 SV=1	PRDX1	244830000	170730000	89347000	0.39768	0.308732	0.157581		223200000	278350000	311130000	0.381433	0.527323	0.524006		649140000	540850000	570540000	0.971835	0.779254	0.78753		330530000	256780000	308910000	0.588474	0.454556	0.527192		198720000	198330000	154900000	0.354509	0.380279	0.295714		174100000	175020000	228760000	0.331606	0.3321	0.447946
245	sp|Q96FQ6|S10AG_HUMAN	11801	Protein S100-A16 OS=Homo sapiens GN=S100A16 PE=1 SV=1	S100A16	285210000	271480000	281110000	0.46327	0.490918	0.495793		185690000	156460000	252290000	0.317331	0.296407	0.424907		1989900000	2053400000	1962600000	2.9791	2.95853	2.70902		149730000	144280000	130040000	0.266579	0.255406	0.221929		116960000	121120000	194790000	0.208652	0.232236	0.371867		31319000	68929000	37592000	0.0596529	0.130793	0.0736107
246	sp|P62258|1433E_HUMAN	29174	14-3-3 protein epsilon OS=Homo sapiens GN=YWHAE PE=1 SV=1	YWHAE	10183000	7243800	6400500	0.0165404	0.013099	0.0112886		7040100	6278200	6161700	0.012031	0.0118938	0.0103775		7380600	6393700	6480300	0.0110496	0.00921201	0.00894491		123370000	123210000	122030000	0.219647	0.218108	0.208259		139260000	91406000	120500000	0.248435	0.175263	0.230042		30757000	32246000	34745000	0.0585825	0.0611867	0.0680359
250	sp|Q9UMD9|COHA1_HUMAN	150419	Collagen alpha-1(XVII) chain OS=Homo sapiens GN=COL17A1 PE=1 SV=3	COL17A1	23463000	22741000	20455000	0.0381112	0.0411226	0.0360765		32383000	22686000	26636000	0.0553403	0.0429777	0.0448604		128530000	126530000	129850000	0.192424	0.182304	0.179235		11502000	11090000	8768100	0.0204781	0.0196317	0.0149638		8530100	9498500	10035000	0.0152174	0.0182125	0.0191575		2227300	2379000	2202700	0.00424231	0.00451415	0.00431321
253	sp|Q14247|SRC8_HUMAN	61586	Src substrate cortactin OS=Homo sapiens GN=CTTN PE=1 SV=2	CTTN	47588000	41434000	50766000	0.0772977	0.0749253	0.0895359		125100000	58391000	43549000	0.213787	0.110619	0.0733453		103670000	107200000	108800000	0.155206	0.154453	0.150179		66819000	60024000	58705000	0.118964	0.106255	0.100187		45954000	35192000	28626000	0.0819803	0.0674774	0.0546489		13819000	9430100	17619000	0.0263209	0.0178936	0.0345006
255	sp|Q13200|PSMD2_HUMAN	100200	26S proteasome non-ATPase regulatory subunit 2 OS=Homo sapiens GN=PSMD2 PE=1 SV=3	PSMD2	10260000	6976100	5931100	0.0166654	0.0126149	0.0104607		60416000	46515000	25478000	0.103247	0.0881208	0.0429101		10925000	14666000	14352000	0.016356	0.0211307	0.0198104		37971000	36379000	33539000	0.0676034	0.0643986	0.0572384		23871000	27253000	20719000	0.042585	0.0522551	0.0395539		30028000	27407000	30428000	0.057194	0.0520047	0.0595826
257	sp|O95817|BAG3_HUMAN	61595	BAG family molecular chaperone regulator 3 OS=Homo sapiens GN=BAG3 PE=1 SV=3	BAG3	608620	384620	567880	0.000988588	0.00069551	0.00100157		308680	353030	795640	0.000527513	0.000668802	0.00134002		6596400	6871100	3480200	0.00987555	0.00989985	0.0048038		640580	618660	611870	0.00114049	0.00109516	0.00104423		227100	165970	158460	0.000405138	0.000318232	0.00030251		91936	57841	356650	0.000175109	0.000109753	0.000698374
259	sp|P60174|TPIS_HUMAN	30791	Triosephosphate isomerase OS=Homo sapiens GN=TPI1 PE=1 SV=3	TPI1	38085000	34067000	42954000	0.0618619	0.0616035	0.0757579		192800000	160370000	112100000	0.329482	0.303815	0.188799		25713000	23165000	25249000	0.0384952	0.033376	0.0348518		333710000	324790000	326710000	0.594136	0.574948	0.55757		313880000	269540000	277620000	0.559951	0.516818	0.529994		94075000	103950000	117250000	0.179183	0.197245	0.229593
261	sp|P51991|ROA3_HUMAN	39595	Heterogeneous nuclear ribonucleoprotein A3 OS=Homo sapiens GN=HNRNPA3 PE=1 SV=2	HNRNPA3	43173000	32483000	34525000	0.0701264	0.0587391	0.0608917		35192000	39942000	62342000	0.0601407	0.0756686	0.104997		305630000	317840000	285350000	0.457562	0.457942	0.393875		48379000	55646000	44864000	0.0861338	0.0985053	0.0765659		42875000	36566000	36875000	0.0764875	0.0701119	0.0703967		18918000	19288000	19770000	0.0360329	0.0365989	0.0387126
262	sp|P31949|S10AB_HUMAN	11740	Protein S100-A11 OS=Homo sapiens GN=S100A11 PE=1 SV=2	S100A11	1141800000	1042000000	1554100000	1.85464	1.88425	2.74096		778560000	1197000000	2021900000	1.3305	2.26767	3.40529		10683000000	11234000000	12941000000	15.9936	16.1859	17.8628		562990000	507990000	652900000	1.00234	0.899251	1.11425		535550000	448510000	597590000	0.955402	0.859976	1.14084		262050000	342510000	243580000	0.499123	0.649912	0.476966
279	sp|P27797|CALR_HUMAN	48142	Calreticulin OS=Homo sapiens GN=CALR PE=1 SV=1	CALR	31654000	24623000	29575000	0.0514159	0.0445259	0.0521614		15295000	13252000	19699000	0.0261381	0.0251054	0.0331771		25200000	19993000	20099000	0.0377272	0.0288058	0.0277431		144670000	129460000	146820000	0.25757	0.229172	0.250566		196020000	167510000	214030000	0.349693	0.321185	0.408597		61918000	66217000	69672000	0.117934	0.125647	0.136428
281	sp|P35321|SPR1A_HUMAN	9877	Cornifin-A OS=Homo sapiens GN=SPRR1A PE=1 SV=2	SPRR1A	16663000	17690000	16101000	0.0270659	0.0319889	0.0283973		11494000	8090800	5431000	0.0196424	0.0153277	0.0091469		66715000	75266000	74809000	0.0998798	0.108443	0.103261		13083000	14211000	11394000	0.0232929	0.0251565	0.0194452		3373500	2750700	3846400	0.0060182	0.00527421	0.00734302		4868400	5416600	6816200	0.00927278	0.010278	0.0133471
282	sp|Q8WUF5|IASPP_HUMAN	89091	RelA-associated inhibitor OS=Homo sapiens GN=PPP1R13L PE=1 SV=4	PPP1R13L	13647000	11354000	12114000	0.022167	0.0205315	0.0213654		14075000	14001000	20247000	0.0240532	0.0265243	0.0341		107210000	102990000	100230000	0.160505	0.148387	0.13835		9905600	38230000	50133000	0.0176359	0.0676753	0.0855581		6827000	5199300	75626000	0.0121791	0.00996918	0.144375		2650300	3122400	2085500	0.00504799	0.00592474	0.00408372
286	sp|P12429|ANXA3_HUMAN	36375	Annexin A3 OS=Homo sapiens GN=ANXA3 PE=1 SV=3	ANXA3	4234400	3315900	2519800	0.00687798	0.00599615	0.00444417		11668000	9144700	8135500	0.0199398	0.0173243	0.0137018		2646100	2908300	1802700	0.00396151	0.00419026	0.00248831		29785000	25121000	56546000	0.0530291	0.0444695	0.0965026		95853000	31430000	56559000	0.170998	0.0602641	0.107975		19590000	16838000	27437000	0.0373128	0.0319501	0.0537257
290	sp|P26641|EF1G_HUMAN	50119	Elongation factor 1-gamma OS=Homo sapiens GN=EEF1G PE=1 SV=3	EEF1G	40238000	36552000	31832000	0.065359	0.0660971	0.0561421		60292000	92765000	55300000	0.103035	0.17574	0.0931364		10074000	3256600	18336000	0.0150819	0.00469209	0.0253096		70586000	62949000	51455000	0.125671	0.111433	0.0878142		53627000	45895000	31090000	0.0956687	0.0879994	0.0593528		49608000	48402000	42596000	0.0944877	0.0918426	0.0834093
291	sp|Q15365|PCBP1_HUMAN	37498	Poly(rC)-binding protein 1 OS=Homo sapiens GN=PCBP1 PE=1 SV=2	PCBP1	97940000	78504000	75169000	0.159085	0.141959	0.132575		136960000	92267000	84871000	0.234055	0.174796	0.14294		226910000	202660000	253000000	0.33971	0.291992	0.349222		52113000	49711000	43051000	0.0927818	0.0879991	0.0734718		38338000	40257000	39942000	0.0683936	0.0771891	0.0762518		32131000	34494000	31660000	0.0611995	0.0654523	0.061995
306	sp|Q15181|IPYR_HUMAN	32660	Inorganic pyrophosphatase OS=Homo sapiens GN=PPA1 PE=1 SV=2	PPA1	14145000	15018000	11332000	0.0229759	0.0271571	0.0199862		11787000	11508000	9763600	0.0201432	0.0218015	0.0164439		16389000	13106000	18532000	0.0245362	0.0188831	0.0255802		9659500	9325000	7884100	0.0171977	0.0165072	0.0134552		7029600	6323300	4750200	0.0125406	0.0121243	0.00906844		3613700	3991800	3362800	0.00688297	0.00757443	0.00658486
315	sp|P61247|RS3A_HUMAN	29945	40S ribosomal protein S3a OS=Homo sapiens GN=RPS3A PE=1 SV=2	RPS3A	9433400	5629300	7231900	0.0153228	0.0101795	0.0127549		41878000	29962000	30605000	0.0715666	0.0567618	0.051545		128730000	110090000	97791000	0.192723	0.158617	0.134983		55618000	51516000	43112000	0.099022	0.0911943	0.0735759		41666000	40338000	30839000	0.0743307	0.0773444	0.0588736		2230700000	2083900000	26918000	4.24879	3.95419	0.0527095
317	sp|P18669|PGAM1_HUMAN	28804	Phosphoglycerate mutase 1 OS=Homo sapiens GN=PGAM1 PE=1 SV=2	PGAM1	3425400	4279400	3061400	0.00556392	0.00773845	0.00539939		1815200	6789400	5472700	0.00310205	0.0128623	0.00921713		37881000	33733000	22143000	0.0567121	0.0486023	0.0305645		35280000	40451000	37764000	0.0628124	0.0716069	0.0644489		29109000	30229000	21084000	0.0519294	0.0579613	0.0402507		9085000	7254600	11050000	0.0173041	0.0137656	0.0216375
320	sp|Q92597|NDRG1_HUMAN	42835	Protein NDRG1 OS=Homo sapiens GN=NDRG1 PE=1 SV=1	NDRG1	35868000	26813000	26259000	0.0582608	0.048486	0.046313		55103000	55792000	42730000	0.0941672	0.105696	0.0719659		181610000	174930000	161680000	0.271891	0.252038	0.223171		50634000	56862000	38294000	0.0901486	0.100658	0.0653534		37747000	36969000	25751000	0.0673393	0.0708846	0.0491603		42887000	36940000	40333000	0.0816863	0.0700935	0.078978
322	sp|Q01469|FABP5_HUMAN	15164	Fatty acid-binding protein epidermal OS=Homo sapiens GN=FABP5 PE=1 SV=3	FABP5	36314000	18015000	27092000	0.0589852	0.0325766	0.0477821		15175000	31957000	39656000	0.025933	0.0605413	0.0667887		4344000	5764700	5290900	0.00650346	0.00830575	0.00730315		522820000	529950000	898810000	0.930826	0.938125	1.53393		323620000	379650000	501450000	0.577327	0.727944	0.9573		33333000	55062000	56074000	0.063489	0.10448	0.109801
323	sp|P06702|S10A9_HUMAN	13242	Protein S100-A9 OS=Homo sapiens GN=S100A9 PE=1 SV=1	S100A9	60546000	48008000	51264000	0.0983455	0.086813	0.0904142		28634000	59637000	72884000	0.0489335	0.11298	0.122751		4606100	6605600	6461000	0.00689585	0.00951732	0.00891827		819380000	858850000	1048600000	1.45882	1.52035	1.78956		522410000	587130000	767950000	0.931961	1.12577	1.46607		275800000	285970000	289230000	0.525313	0.542627	0.566355
324	sp|Q14847|LASP1_HUMAN	29717	LIM and SH3 domain protein 1 OS=Homo sapiens GN=LASP1 PE=1 SV=2	LASP1	21251000	17447000	22486000	0.0345182	0.0315495	0.0396585		21686000	17671000	18601000	0.0370599	0.033477	0.0313278		47350000	47229000	50129000	0.0708883	0.0680473	0.0691942		17322000	16379000	16774000	0.03084	0.0289943	0.0286269		11899000	9830500	19146000	0.0212274	0.0188491	0.0365509		4516900	3745200	4618500	0.00860328	0.00710651	0.00904371
335	sp|P67936|TPM4_HUMAN	28522	Tropomyosin alpha-4 chain OS=Homo sapiens GN=TPM4 PE=1 SV=3	TPM4	18223000	3709900	11834000	0.0295998	0.00670863	0.0208716		7778300	10616000	8092700	0.0132926	0.0201116	0.0136297		77085000	75270000	82597000	0.115405	0.108449	0.114011		104500000	94061000	104850000	0.186051	0.166508	0.178939		96598000	84209000	94801000	0.172327	0.161463	0.180981		36706000	34206000	42307000	0.0699135	0.0649058	0.0828434
336	sp|P07910|HNRPC_HUMAN	33670	Heterogeneous nuclear ribonucleoproteins C1/C2 OS=Homo sapiens GN=HNRNPC PE=1 SV=4	HNRNPC	19133000	6724500	5946500	0.0310779	0.0121599	0.0104878		41140000	40510000	18505000	0.0703054	0.0767446	0.0311662		215540000	218830000	215470000	0.322688	0.315289	0.297418		106040000	123930000	97556000	0.188793	0.219383	0.166491		144100000	107800000	115300000	0.257069	0.206696	0.220115		29989000	27971000	28636000	0.0571197	0.0530749	0.0560736
338	sp|P08865|RSSA_HUMAN	32854	40S ribosomal protein SA OS=Homo sapiens GN=RPSA PE=1 SV=4	RPSA	14172000	11681000	9531500	0.0230197	0.0211228	0.0168107		34710000	25196000	13199000	0.059317	0.0477328	0.0222298		585140000	551710000	562570000	0.87602	0.794901	0.776529		103520000	88033000	80169000	0.184307	0.155837	0.136818		115670000	102700000	109170000	0.206351	0.196918	0.208413		31425000	35287000	29538000	0.0598548	0.066957	0.0578398
339	sp|P18124|RL7_HUMAN	29226	60S ribosomal protein L7 OS=Homo sapiens GN=RPL7 PE=1 SV=1	RPL7	4293100	2389400	1012700	0.00697333	0.00432076	0.0017861		28435000	34921000	25686000	0.0485934	0.0661565	0.0432604		61052000	63205000	65829000	0.0914017	0.0910655	0.0908653		45107000	54592000	31982000	0.0803083	0.0966395	0.0545812		44436000	31640000	11067000	0.0792722	0.0606668	0.0211276		37978000	30226000	33806000	0.0723362	0.0573537	0.0661972
341	sp|Q32MZ4|LRRF1_HUMAN	89253	Leucine-rich repeat flightless-interacting protein 1 OS=Homo sapiens GN=LRRFIP1 PE=1 SV=2	LRRFIP1	8405100	4367000	3526800	0.0136525	0.00789686	0.00622021		3405500	2209300	3568800	0.00581976	0.00418543	0.00601058		8313600	7517900	7074400	0.0124464	0.0108318	0.00976496		16583000	25529000	21055000	0.0295243	0.0451918	0.0359329		17577000	22220000	9334500	0.0313567	0.0426048	0.0178202		6610500	5256700	6584400	0.0125909	0.00997457	0.0128932
342	sp|Q9UHD8|SEPT9_HUMAN	65402	Septin-9 OS=Homo sapiens GN=SEPT9 PE=1 SV=2	SEPT9	6122200	5937200	5451800	0.00994436	0.0107363	0.00961533		49682000	6849900	15472000	0.0849031	0.0129769	0.026058		85838000	81818000	82563000	0.128509	0.117883	0.113964		16196000	14330000	12381000	0.0288353	0.0253672	0.0211297		10179000	10174000	6170100	0.018159	0.0195077	0.0117791		12790000	12154000	10388000	0.024361	0.0230622	0.0203413
348	sp|Q8NC51|PAIRB_HUMAN	44965	Plasminogen activator inhibitor 1 RNA-binding protein OS=Homo sapiens GN=SERBP1 PE=1 SV=2	SERBP1	6286300	5021300	7697300	0.0102109	0.00908004	0.0135757		43101000	34151000	22870000	0.0736566	0.0646977	0.0385177		24754000	24468000	32518000	0.0370595	0.0352534	0.0448854		42215000	42962000	50730000	0.0751594	0.0760519	0.0865769		30126000	26061000	28077000	0.0537437	0.0499695	0.0536008		8348800	8262200	8871100	0.0159019	0.0156775	0.0173709
351	sp|P20073|ANXA7_HUMAN	52739	Annexin A7 OS=Homo sapiens GN=ANXA7 PE=1 SV=3	ANXA7	12133000	14092000	13756000	0.0197078	0.0254826	0.0242614		13697000	10002000	12283000	0.0234072	0.0189484	0.0206871		111240000	122950000	130700000	0.166539	0.177146	0.180408		9008500	9708400	10438000	0.0160387	0.0171859	0.0178137		14521000	11310000	14820000	0.0259049	0.0216859	0.0282923		4303700	3876900	3483200	0.0081972	0.00735641	0.00682062
352	sp|Q15366|PCBP2_HUMAN	38580	Poly(rC)-binding protein 2 OS=Homo sapiens GN=PCBP2 PE=1 SV=1	PCBP2	834830	1216300	957980	0.00135602	0.00219944	0.00168959		56894	1176700	678240	9.72279e-05	0.00222921	0.00114229		7516900	2814700	7489500	0.0112536	0.00405541	0.0103379		486320	704520	464230	0.000865842	0.00124715	0.000792265		460230	512460	654490	0.000821034	0.000982594	0.00124946		490180	429680	381730	0.00093364	0.000815316	0.000747484
353	sp|P13489|RINI_HUMAN	49974	Ribonuclease inhibitor OS=Homo sapiens GN=RNH1 PE=1 SV=2	RNH1	23523000	20914000	24513000	0.0382087	0.0378189	0.0432335		89338000	86029000	43968000	0.152672	0.162979	0.074051		19674000	14014000	17462000	0.0294542	0.0201913	0.0241032		24851000	26698000	23806000	0.0442446	0.0472612	0.0406278		6714100	35678000	9153900	0.0119777	0.0684093	0.0174754		38042000	45700000	45232000	0.0724581	0.0867156	0.088571
358	sp|O60841|IF2P_HUMAN	138827	Eukaryotic translation initiation factor 5B OS=Homo sapiens GN=EIF5B PE=1 SV=4	EIF5B	1465300	324520	0	0.0023801	0.000586831	0		402430	350650	1593800	0.000687725	0.000664293	0.00268428		360750	580940	586860	0.000540083	0.000837016	0.000810057		2749800	2678000	3776600	0.00489573	0.00474063	0.00644523		2179900	2556400	2435700	0.00388886	0.00490166	0.00464991		1671200	1609700	1747500	0.00318311	0.0030544	0.00342187
369	sp|P06748|NPM_HUMAN	32575	Nucleophosmin OS=Homo sapiens GN=NPM1 PE=1 SV=2	NPM1	67389000	15562000	24063000	0.109461	0.0281408	0.0424399		124300000	106600000	137150000	0.21242	0.20195	0.230988		18395000	17929000	18453000	0.0275394	0.025832	0.0254711		222690000	194910000	185980000	0.396476	0.345032	0.317397		172770000	166720000	176270000	0.308216	0.31967	0.336511		54668000	56808000	63933000	0.104125	0.107793	0.12519
371	sp|P23396|RS3_HUMAN	26688	40S ribosomal protein S3 OS=Homo sapiens GN=RPS3 PE=1 SV=2	RPS3	18013000	9749600	9878100	0.0292587	0.0176302	0.017422		17065000	21482000	24781000	0.0291629	0.0406968	0.0417362		171550000	170660000	150890000	0.25683	0.245886	0.208277		101590000	96246000	102010000	0.18087	0.170376	0.174092		121820000	114980000	138550000	0.217323	0.220463	0.264501		76752000	80177000	65638000	0.146189	0.152136	0.128529
377	sp|P00533|EGFR_HUMAN	134277	Epidermal growth factor receptor OS=Homo sapiens GN=EGFR PE=1 SV=2	EGFR	668710	731900	658900	0.00108619	0.0013235	0.0011621		3942800	2555900	4250900	0.00673797	0.00484205	0.00715937		15927000	12980000	13533000	0.0238445	0.0187015	0.0186799		2398700	2652200	2062200	0.00427063	0.00469496	0.00351939		1594300	1315500	1297700	0.00284417	0.00252235	0.00247739		624710	810290	895600	0.00118988	0.00153752	0.00175372
381	sp|Q96AE4|FUBP1_HUMAN	67560	Far upstream element-binding protein 1 OS=Homo sapiens GN=FUBP1 PE=1 SV=3	FUBP1	2722500	1416800	4621300	0.00442219	0.002562	0.00815058		4273100	3390500	5349500	0.00730243	0.00642317	0.00900964		31853000	34255000	31704000	0.0476875	0.0493544	0.0437618		9405600	5824000	7873400	0.0167457	0.0103097	0.0134369		24652000	6421400	5862200	0.0439783	0.0123124	0.0111913		1271100	21405000	1033000	0.00242105	0.0406159	0.00202277
385	B1AK88|B1AK88_HUMAN	33781	Capping protein (Actin filament) muscle Z-line beta isoform CRA_d OS=Homo sapiens GN=CAPZB PE=1 SV=1	CAPZB	5112100	0	6234800	0.00830364	0	0.0109963		13104000	15789000	12880000	0.0223938	0.0299116	0.0216925		0	0	20048000	0	0	0.0276727		19571000	10800000	17577000	0.0348441	0.0191183	0.0299973		17674000	13883000	18169000	0.0315298	0.0266194	0.0346858		4337600	4016600	6431500	0.00826177	0.00762149	0.0125938
387	sp|P55884|EIF3B_HUMAN	92482	Eukaryotic translation initiation factor 3 subunit B OS=Homo sapiens GN=EIF3B PE=1 SV=3	EIF3B	3518900	1969000	3534800	0.00571579	0.00356055	0.00623432		19626000	15718000	13289000	0.0335395	0.0297771	0.0223814		5579300	5545700	5312300	0.00835284	0.00799022	0.00733269		15403000	15922000	16577000	0.0274234	0.0281853	0.0282907		11097000	12187000	8832500	0.0197967	0.0233674	0.0168618		8843900	9941900	8133500	0.0168449	0.0188647	0.0159266
392	sp|P62701|RS4X_HUMAN	29598	40S ribosomal protein S4 X isoform OS=Homo sapiens GN=RPS4X PE=1 SV=2	RPS4X	38158000	19181000	22385000	0.0619805	0.0346851	0.0394804		104670000	78107000	73888000	0.178874	0.147971	0.124442		526450000	537180000	567030000	0.788155	0.773966	0.782685		126260000	110290000	109860000	0.224793	0.195237	0.187489		123860000	101210000	106370000	0.220962	0.194061	0.203067		59016000	54904000	56195000	0.112407	0.10418	0.110038
393	sp|Q01995|TAGL_HUMAN	22611	Transgelin OS=Homo sapiens GN=TAGLN PE=1 SV=4	TAGLN	7223000	4175600	5109200	0.0117324	0.00755075	0.00901109		7178700	9924200	11302000	0.0122679	0.018801	0.0190348		66834000	68309000	69407000	0.100058	0.0984193	0.0958041		9508200	9143800	8833700	0.0169284	0.0161865	0.0150758		18756000	12707000	8539400	0.03346	0.0243645	0.0163023		1894600	5107600	2025600	0.00360862	0.00969166	0.00396643
398	sp|P63241|IF5A1_HUMAN	16832	Eukaryotic translation initiation factor 5A-1 OS=Homo sapiens GN=EIF5A PE=1 SV=2	EIF5A	109530000	38750000	48509000	0.177911	0.0700718	0.0855553		73229000	65613000	90653000	0.125143	0.124301	0.152678		102940000	93708000	113150000	0.154113	0.135014	0.156184		172220000	142130000	186840000	0.30662	0.251601	0.318865		157410000	176300000	192030000	0.280814	0.338039	0.366598		30930000	39977000	37517000	0.058912	0.0758562	0.0734639
410	sp|P46777|RL5_HUMAN	34363	60S ribosomal protein L5 OS=Homo sapiens GN=RPL5 PE=1 SV=3	RPL5	3449100	4881400	2671600	0.00560241	0.00882705	0.0047119		30586000	21333000	15198000	0.0522694	0.0404145	0.0255965		55549000	60400000	60946000	0.0831631	0.087024	0.0841252		31171000	28213000	30809000	0.0554967	0.049943	0.0525793		27553000	25738000	26651000	0.0491536	0.0493502	0.0508785		17820000	15742000	16187000	0.0339415	0.0298704	0.0316966
411	sp|Q16543|CDC37_HUMAN	44468	Hsp90 co-chaperone Cdc37 OS=Homo sapiens GN=CDC37 PE=1 SV=1	CDC37	2204900	2519100	2729600	0.00358144	0.0045553	0.00481419		504220	2003900	4381200	0.000861677	0.00379631	0.00737883		11988000	10542000	8742700	0.0179474	0.0151889	0.0120678		4863700	5370000	3990400	0.00865931	0.00950605	0.0068101		3019100	4835800	8727500	0.00538597	0.0092722	0.0166614		1536600	1856200	2191100	0.00292674	0.00352213	0.0042905
414	sp|O43390|HNRPR_HUMAN	70943	Heterogeneous nuclear ribonucleoprotein R OS=Homo sapiens GN=HNRNPR PE=1 SV=1	HNRNPR	69318	15599	24853	0.000112594	2.82077e-05	4.38332e-05		62798	190300	69796	0.000107317	0.000360516	0.000117551		1416900	2048000	2485600	0.00212126	0.00295075	0.00343093		126070	115750	123320	0.000224454	0.000204902	0.000210461		19867	46657	28184	3.5442e-05	8.94605e-05	5.38051e-05		53375	12341	17667	0.000101663	2.3417e-05	3.45946e-05
416	sp|P07737|PROF1_HUMAN	15054	Profilin-1 OS=Homo sapiens GN=PFN1 PE=1 SV=2	PFN1	27959000	22473000	25313000	0.0454141	0.040638	0.0446445		20085000	19653000	28338000	0.0343239	0.0372318	0.0477269		2642000	3935800	3861400	0.00395537	0.00567068	0.00532998		75820000	75117000	54171000	0.13499	0.132973	0.0924494		90499000	55461000	48268000	0.161447	0.106341	0.0921467		60880000	48323000	67493000	0.115957	0.0916927	0.132161
419	J3QR09|J3QR09_HUMAN	23135	Ribosomal protein L19 OS=Homo sapiens GN=RPL19 PE=1 SV=1	RPL19	3081200	3772100	1910800	0.00500483	0.0068211	0.00337008		80236000	61518000	57235000	0.137118	0.116543	0.0963953		362550000	370300000	360610000	0.542778	0.533526	0.497758		84494000	71979000	80162000	0.150433	0.127418	0.136806		57099000	58132000	65986000	0.101863	0.111463	0.125972		10308000	12095000	7773100	0.0196335	0.0229502	0.0152209
420	sp|Q92734|TFG_HUMAN	43448	Protein TFG OS=Homo sapiens GN=TFG PE=1 SV=2	TFG	1465200	1589300	1391900	0.00237994	0.00287394	0.00245489		6069100	4641700	10610000	0.0103717	0.00879352	0.0178694		61985000	67313000	64107000	0.0927985	0.0969842	0.0884884		11296000	11577000	10846000	0.0201113	0.0204938	0.01851		8953400	7140100	9528600	0.0159725	0.0136905	0.0181907		3813000	3807400	3089600	0.00726257	0.00722453	0.0060499
421	sp|Q15056|IF4H_HUMAN	27385	Eukaryotic translation initiation factor 4H OS=Homo sapiens GN=EIF4H PE=1 SV=5	EIF4H	1303400	716370	1021700	0.00211713	0.00129541	0.00180197		29859	221490	1416600	5.1027e-05	0.000419604	0.00238584		21159000	13732000	22828000	0.0316774	0.019785	0.03151		3590600	2505800	2051900	0.00639269	0.0044358	0.00350182		3815400	1841500	1560500	0.00680654	0.00353091	0.00297909		256460	219050	167620	0.000488476	0.000415647	0.000328225
428	sp|Q9UGI8|TES_HUMAN	47996	Testin OS=Homo sapiens GN=TES PE=1 SV=1	TES	25987000	17230000	21315000	0.042211	0.0311571	0.0375932		10005000	14451000	19903000	0.0170979	0.0273769	0.0335207		73413000	78510000	71375000	0.109907	0.113117	0.0985206		13222000	13680000	11179000	0.0235404	0.0242165	0.0190783		7701500	8879200	6348700	0.0137392	0.017025	0.0121201		15250000	13563000	14392000	0.0290465	0.0257358	0.0281817
429	sp|P61158|ARP3_HUMAN	47371	Actin-related protein 3 OS=Homo sapiens GN=ACTR3 PE=1 SV=3	ACTR3	17248000	13906000	14102000	0.0280161	0.0251463	0.0248717		37655000	38976000	38217000	0.0643498	0.0738385	0.0643651		13096000	11064000	7742200	0.0196062	0.015941	0.0106867		84656000	76123000	88604000	0.150721	0.134754	0.151213		193290000	112680000	51675000	0.344823	0.216053	0.0986509		45323000	42002000	46616000	0.0863262	0.0796987	0.0912811
431	sp|Q9UBC9|SPRR3_HUMAN	18154	Small proline-rich protein 3 OS=Homo sapiens GN=SPRR3 PE=1 SV=2	SPRR3	408750000	411330000	530300000	0.663937	0.74381	0.935289		140710000	105480000	266000000	0.240464	0.199828	0.447998		1086200000	1271200000	1215400000	1.62616	1.83154	1.67765		79990000	67564000	67489000	0.142414	0.119603	0.115178		20282000	20623000	31443000	0.0361824	0.0395427	0.0600267		62859000	74357000	83364000	0.119727	0.141092	0.163239
434	sp|O75533|SF3B1_HUMAN	145830	Splicing factor 3B subunit 1 OS=Homo sapiens GN=SF3B1 PE=1 SV=3	SF3B1	1694700	398410	620460	0.00275272	0.000720446	0.0010943		1065900	747710	3513400	0.00182155	0.00141651	0.00591727		6597000	6981800	7839500	0.00987645	0.0100593	0.010821		2659200	2249900	2415200	0.00473443	0.0039828	0.00412183		2456900	1731900	2235200	0.00438302	0.00332076	0.00426714		1951100	1758500	2245400	0.00371624	0.00333675	0.00439683
437	sp|P17858|PFKAL_HUMAN	85018	ATP-dependent 6-phosphofructokinase liver type OS=Homo sapiens GN=PFKL PE=1 SV=6	PFKL	3265500	3100400	2429200	0.00530419	0.00560646	0.00428438		46355	1632700	2146700	7.92175e-05	0.00309309	0.00361548		4252800	5040300	3517200	0.00636692	0.00726204	0.00485487		3576200	2827800	3441000	0.00636705	0.00500581	0.00587248		2884000	2508800	2714900	0.00514495	0.00481039	0.00518292		5128100	4784500	3326200	0.00976743	0.00907857	0.0065132
443	sp|Q16181|SEPT7_HUMAN	50680	Septin-7 OS=Homo sapiens GN=SEPT7 PE=1 SV=2	SEPT7	836870	1054900	1147500	0.00135934	0.00190758	0.00202384		3521300	2321000	2340600	0.00601766	0.00439704	0.00394204		7989300	6748200	10777000	0.0119609	0.00972277	0.0148757		3714400	3327400	3212300	0.0066131	0.00589021	0.00548218		2664000	2558900	1928900	0.00475248	0.00490645	0.00368239		2896300	3601200	3003500	0.00551655	0.00683327	0.0058813
451	sp|P47929|LEG7_HUMAN	15075	Galectin-7 OS=Homo sapiens GN=LGALS7 PE=1 SV=2	LGALS7	482210000	270840000	250300000	0.783259	0.489761	0.441454		386150000	350040000	227840000	0.659904	0.663137	0.383729		296370000	314260000	293070000	0.443699	0.452784	0.404531		1152300000	1267500000	1820200000	2.05155	2.24375	3.10639		1359500000	1572100000	1381600000	2.4253	3.01436	2.63756		572170000	789440000	757420000	1.08981	1.49796	1.48314
453	sp|P50995|ANX11_HUMAN	54390	Annexin A11 OS=Homo sapiens GN=ANXA11 PE=1 SV=1	ANXA11	31553000	28562000	24617000	0.0512519	0.0516488	0.043417		24174000	17974000	28070000	0.0413117	0.034051	0.0472755		68588000	77069000	62989000	0.102684	0.111041	0.0869452		10782000	10169000	10614000	0.0191962	0.0180013	0.0181141		7898400	6989700	4168100	0.0140905	0.0134021	0.00795717		11116000	19576000	11539000	0.0211725	0.0371454	0.0225951
456	sp|O75874|IDHC_HUMAN	46659	Isocitrate dehydrogenase [NADP] cytoplasmic OS=Homo sapiens GN=IDH1 PE=1 SV=2	IDH1	1817100	1947500	1877200	0.00295154	0.00352167	0.00331081		13992000	8972200	8258600	0.0239114	0.0169975	0.0139091		93142	689450	0	0.000139444	0.000993356	0		6535400	5966800	6696000	0.0116356	0.0105625	0.0114275		4163000	5162000	3705600	0.00742664	0.00989766	0.00707423		3008200	3830900	3185500	0.00572968	0.00726912	0.00623768
460	sp|P11413|G6PD_HUMAN	59257	Glucose-6-phosphate 1-dehydrogenase OS=Homo sapiens GN=G6PD PE=1 SV=4	G6PD	2259800	2554200	2306200	0.00367062	0.00461877	0.00406744		3736900	5512300	8125300	0.0063861	0.0104428	0.0136846		16893000	17913000	15370000	0.0252907	0.025809	0.0212156		3163600	4093200	3926100	0.00563246	0.00724584	0.00670037		2326500	2703100	1203500	0.00415039	0.00518294	0.00229756		2005200	206490	0	0.00381928	0.000391814	0
461	sp|Q15942|ZYX_HUMAN	61277	Zyxin OS=Homo sapiens GN=ZYX PE=1 SV=1	ZYX	24491000	20300000	21848000	0.039781	0.0367086	0.0385333		24256000	18331000	23377000	0.0414518	0.0347274	0.0393716		148320000	143640000	168810000	0.222052	0.206956	0.233012		11868000	13345000	9582300	0.0211297	0.0236235	0.0163534		9843000	9103100	7774700	0.0175596	0.0174543	0.0148424		6112800	6602000	24147000	0.011643	0.0125273	0.0472834
464	sp|Q02878|RL6_HUMAN	32728	60S ribosomal protein L6 OS=Homo sapiens GN=RPL6 PE=1 SV=3	RPL6	3534900	2538300	1893100	0.00574178	0.00459002	0.00333886		39470000	35499000	36007000	0.0674515	0.0672515	0.0606431		127130000	138060000	123170000	0.190328	0.198916	0.170014		37700000	36808000	48910000	0.0671209	0.065158	0.0834709		38120000	27386000	25230000	0.0680047	0.0525101	0.0481657		25782000	24660000	24834000	0.0491067	0.0467923	0.0486287
467	sp|P04899|GNAI2_HUMAN	40451	Guanine nucleotide-binding protein G(i) subunit alpha-2 OS=Homo sapiens GN=GNAI2 PE=1 SV=3	GNAI2	7414300	9292400	10530000	0.0120431	0.0168035	0.0185717		8337100	11770000	14880000	0.0142475	0.0222978	0.0250609		88041000	88885000	128180000	0.131807	0.128065	0.17693		7043000	7796400	2568300	0.0125393	0.0138013	0.00438312		4622100	5122300	4547000	0.00824566	0.00982153	0.00868051		3241400	1626200	14961000	0.00617385	0.00308571	0.0292959
469	sp|P29966|MARCS_HUMAN	31555	Myristoylated alanine-rich C-kinase substrate OS=Homo sapiens GN=MARCKS PE=1 SV=4	MARCKS	3309000	2569700	2206900	0.00537485	0.0046468	0.00389231		25038000	20929000	23206000	0.0427882	0.0396492	0.0390836		55234000	56012000	51680000	0.0826915	0.0807018	0.0713351		42704000	42606000	46244000	0.07603	0.0754217	0.078921		69265000	60709000	68999000	0.123566	0.116404	0.131724		13251000	10724000	17099000	0.025239	0.0203488	0.0334824
479	sp|O43242|PSMD3_HUMAN	60978	26S proteasome non-ATPase regulatory subunit 3 OS=Homo sapiens GN=PSMD3 PE=1 SV=2	PSMD3	171330	0	86273	0.000278293	0	0.00015216		19373	268030	1121700	3.31071e-05	0.000507772	0.00188917		1141000	796330	839170	0.00170821	0.00114735	0.00115833		2540000	2774600	1823200	0.0045222	0.00491164	0.00311151		1704200	1311500	1103800	0.00304023	0.00251468	0.00210722		2306800	1716500	1121200	0.00439373	0.00325705	0.00219548
491	sp|P61586|RHOA_HUMAN	21768	Transforming protein RhoA OS=Homo sapiens GN=RHOA PE=1 SV=1	RHOA	28114	363970	78510	4.56659e-05	0.000658168	0.000138468		328460	956370	1000600	0.000561315	0.00181181	0.00168521		6950600	3568100	5206000	0.0104058	0.0051409	0.00718596		3221100	3596600	2739200	0.00573483	0.00636675	0.00467478		4178800	4146300	1110900	0.00745483	0.00795015	0.00212078		2936700	3844600	3432600	0.0055935	0.00729512	0.00672154
492	sp|P61313|RL15_HUMAN	24146	60S ribosomal protein L15 OS=Homo sapiens GN=RPL15 PE=1 SV=2	RPL15	8068200	3697600	612940	0.0131053	0.00668638	0.00108104		41042000	29018000	19075000	0.0701379	0.0549735	0.0321262		69951000	72377000	75562000	0.104724	0.10428	0.1043		46445000	40655000	46295000	0.0826905	0.0719681	0.079008		63795000	42448000	47505000	0.113808	0.0813901	0.0906901		33434000	30538000	34257000	0.0636813	0.0579458	0.0670803
500	sp|P08758|ANXA5_HUMAN	35937	Annexin A5 OS=Homo sapiens GN=ANXA5 PE=1 SV=2	ANXA5	547560	123540	3325700	0.000889408	0.000223398	0.00586553		2719700	4055400	5745900	0.00464778	0.0076828	0.00967726		825390	1035200	10081000	0.0012357	0.00149151	0.013915		14274000	17323000	14448000	0.0254134	0.0306654	0.0246573		14939000	15855000	12516000	0.0266506	0.0304005	0.0238938		12723000	15095000	12510000	0.0242333	0.0286427	0.0244964
503	sp|O60506|HNRPQ_HUMAN	69603	Heterogeneous nuclear ribonucleoprotein Q OS=Homo sapiens GN=SYNCRIP PE=1 SV=2	SYNCRIP	4869900	2463800	3067600	0.00791023	0.0044553	0.00541032		2411700	9202400	11130000	0.00412143	0.0174336	0.0187452		23194000	22900000	25572000	0.034724	0.0329942	0.0352976		14283000	10343000	12241000	0.0254294	0.0183093	0.0208908		6657200	6202800	6363100	0.0118762	0.0118933	0.0121476		852120	176200	3044400	0.00162302	0.000334339	0.00596139
513	sp|P12268|IMDH2_HUMAN	55805	Inosine-5'-monophosphate dehydrogenase 2 OS=Homo sapiens GN=IMPDH2 PE=1 SV=2	IMPDH2	6228900	4354500	4164200	0.0101177	0.00787426	0.00734439		5015700	5089000	5402800	0.00857148	0.00964091	0.00909941		2638500	2056600	2534300	0.00395013	0.00296314	0.00349815		20782000	18577000	20715000	0.0370002	0.0328853	0.0353527		19669000	21482000	23334000	0.0350888	0.0411897	0.0445461		16734000	18484000	15676000	0.031873	0.0350733	0.0306959
519	sp|P62917|RL8_HUMAN	28025	60S ribosomal protein L8 OS=Homo sapiens GN=RPL8 PE=1 SV=2	RPL8	13760000	21320000	7128600	0.0223505	0.038553	0.0125727		170420000	106450000	97835000	0.291236	0.201665	0.164774		678860000	683490000	749630000	1.01633	0.984769	1.03473		162820000	140710000	146760000	0.289884	0.249087	0.250464		123410000	143800000	120250000	0.220159	0.275723	0.229565		62594000	57305000	61010000	0.119222	0.108736	0.119467
522	sp|P30041|PRDX6_HUMAN	25035	Peroxiredoxin-6 OS=Homo sapiens GN=PRDX6 PE=1 SV=3	PRDX6	20908000	17693000	18298000	0.0339611	0.0319943	0.0322722		40040000	42098000	54135000	0.0684256	0.079753	0.0911743		26579000	26303000	26393000	0.0397917	0.0378972	0.0364309		71689000	66887000	57631000	0.127635	0.118404	0.0983543		53236000	53056000	49477000	0.0949711	0.10173	0.0944548		35109000	39910000	36253000	0.0668717	0.0757291	0.0709888
528	sp|P09382|LEG1_HUMAN	14716	Galectin-1 OS=Homo sapiens GN=LGALS1 PE=1 SV=2	LGALS1	29610000	22521000	21956000	0.0480959	0.0407248	0.0387238		17639000	22663000	31853000	0.0301438	0.0429342	0.0536469		199810000	168710000	166580000	0.299138	0.243077	0.229934		91486000	93993000	88852000	0.162881	0.166388	0.151637		120800000	87154000	46851000	0.215503	0.16711	0.0894416		71453000	77996000	64727000	0.136096	0.147997	0.126745
529	sp|P62805|H4_HUMAN	11367	Histone H4 OS=Homo sapiens GN=HIST1H4A PE=1 SV=2	HIST1H4A	998920	439730	1770500	0.00162256	0.000795165	0.00312263		1303300	1759600	572350	0.00222725	0.00333349	0.000963953		33315000	43847000	45190000	0.0498763	0.0631745	0.0623768		228380000	215020000	321920000	0.406607	0.380631	0.549396		457550000	338710000	432210000	0.816253	0.649445	0.825117		169340000	161600000	161630000	0.32254	0.306636	0.316496
530	sp|Q9HCY8|S10AE_HUMAN	11662	Protein S100-A14 OS=Homo sapiens GN=S100A14 PE=1 SV=1	S100A14	324440000	321320000	323370000	0.526992	0.581044	0.570327		33775000	65590000	202180000	0.0577191	0.124258	0.340512		496670000	515000000	450880000	0.743571	0.74201	0.62236		191780000	176400000	140440000	0.341444	0.312266	0.239678		93298000	83217000	87341000	0.16644	0.159561	0.16674		91523000	112440000	98618000	0.174323	0.213355	0.193109
538	sp|Q13451|FKBP5_HUMAN	51212	Peptidyl-prolyl cis-trans isomerase FKBP5 OS=Homo sapiens GN=FKBP5 PE=1 SV=2	FKBP5	14986000	11109000	10290000	0.0243419	0.0200884	0.0181485		20137000	18180000	18611000	0.0344127	0.0344413	0.0313447		12392000	12009000	12131000	0.0185522	0.0173025	0.0167447		9552300	11484000	9762600	0.0170069	0.0203291	0.0166611		1603500	8380800	338140	0.00286059	0.0160694	0.000645531		9658800	9842800	8762300	0.018397	0.0186767	0.0171579
540	sp|P48444|COPD_HUMAN	57210	Coatomer subunit delta OS=Homo sapiens GN=ARCN1 PE=1 SV=1	ARCN1	12520000	11816000	11800000	0.0203364	0.0213669	0.0208116		24563000	19778000	20245000	0.0419765	0.0374686	0.0340967		12102000	13089000	11707000	0.0181181	0.0188586	0.0161594		13208000	12413000	12282000	0.0235155	0.0219737	0.0209607		6617400	6756100	1727300	0.0118052	0.0129542	0.00329753		6506900	7672500	6821400	0.0123936	0.0145585	0.0133573
543	sp|P40121|CAPG_HUMAN	38499	Macrophage-capping protein OS=Homo sapiens GN=CAPG PE=1 SV=2	CAPG	31302000	16539000	18218000	0.0508442	0.0299075	0.0321311		10689000	13011000	21423000	0.0182668	0.0246488	0.0360807		3404500	4870100	9923500	0.00509692	0.00701682	0.0136976		67614000	70744000	61946000	0.12038	0.125232	0.105718		56251000	51010000	54067000	0.10035	0.0978069	0.103217		15489000	17945000	20479000	0.0295017	0.0340506	0.0401009
544	sp|O00567|NOP56_HUMAN	66050	Nucleolar protein 56 OS=Homo sapiens GN=NOP56 PE=1 SV=4	NOP56	0	974240	1365100	0	0.00176172	0.00240762		4396300	4484300	7307300	0.00751297	0.00849533	0.012307		1121200	993780	4866700	0.00167856	0.00143183	0.00671762		5347500	5537100	5659300	0.00952067	0.00980185	0.00965828		2500800	3198700	2290500	0.00446134	0.00613321	0.00437271		4749400	5128900	5341500	0.00904612	0.00973207	0.0104595
547	sp|Q14103|HNRPD_HUMAN	38434	Heterogeneous nuclear ribonucleoprotein D0 OS=Homo sapiens GN=HNRNPD PE=1 SV=1	HNRNPD	6435300	8862200	8487000	0.0104529	0.0160255	0.0149685		14400000	13171000	15497000	0.0246086	0.0249519	0.0261001		112180000	86946000	88701000	0.167946	0.125271	0.122436		17999000	16781000	10971000	0.0320453	0.029706	0.0187233		14493000	15460000	8732400	0.025855	0.0296431	0.0166707		20986000	8293700	8560200	0.0399718	0.0157373	0.0167621
548	sp|P48729|KC1A_HUMAN	38915	Casein kinase I isoform alpha OS=Homo sapiens GN=CSNK1A1 PE=1 SV=2	CSNK1A1	15811000	11770000	12454000	0.025682	0.0212837	0.0219651		16726000	13667000	15603000	0.0285836	0.0258916	0.0262786		82068000	91934000	80095000	0.122865	0.132458	0.110557		16148000	15547000	15119000	0.0287498	0.0275215	0.0258024		10869000	11699000	11080000	0.0193899	0.0224317	0.0211524		8304900	7246900	4301800	0.0158182	0.013751	0.00842357
550	sp|O00232|PSD12_HUMAN	52904	26S proteasome non-ATPase regulatory subunit 12 OS=Homo sapiens GN=PSMD12 PE=1 SV=3	PSMD12	8569700	5737400	7264500	0.0139199	0.010375	0.0128124		9788200	18073000	16617000	0.0167274	0.0342386	0.0279864		5763800	1987400	3059600	0.00862906	0.00286344	0.00422324		17768000	23673000	20526000	0.0316341	0.0419063	0.0350301		15757000	16000000	16425000	0.0281099	0.0306785	0.0313564		17528000	17895000	15508000	0.0333854	0.0339557	0.030367
551	sp|P60660|MYL6_HUMAN	16930	Myosin light polypeptide 6 OS=Homo sapiens GN=MYL6 PE=1 SV=2	MYL6	70618000	60032000	61278000	0.114706	0.108556	0.108076		84984000	82517000	65072000	0.145232	0.156325	0.109594		11984000	12543000	11679000	0.0179414	0.0180719	0.0161208		199970000	183820000	169590000	0.356026	0.325401	0.289426		167920000	147140000	120420000	0.299563	0.282127	0.229889		174690000	163320000	166060000	0.33273	0.309899	0.32517
552	sp|P52565|GDIR1_HUMAN	23207	Rho GDP-dissociation inhibitor 1 OS=Homo sapiens GN=ARHGDIA PE=1 SV=3	ARHGDIA	3871100	4023600	6353000	0.00628787	0.00727589	0.0112048		3227700	10272000	7250100	0.00551592	0.0194599	0.0122106		84321000	74309000	47561000	0.126238	0.107064	0.0656496		22647000	23836000	25742000	0.0403206	0.0421948	0.0439318		26128000	20538000	22621000	0.0466114	0.0393797	0.0431849		5907200	4959200	5881900	0.0112514	0.00941007	0.0115176
557	sp|P62820|RAB1A_HUMAN	22678	Ras-related protein Rab-1A OS=Homo sapiens GN=RAB1A PE=1 SV=3	RAB1A	97908	0	723030	0.000159033	0	0.00127521		5643800	1707300	1014700	0.00964486	0.00323441	0.00170896		2492100	2781700	5919400	0.00373095	0.00400786	0.00817069		1804800	2722000	5223200	0.00321326	0.00481852	0.00891403		8185200	5382500	6581400	0.0146021	0.0103204	0.0125643		2233000	1357300	2203700	0.00425317	0.00257547	0.00431517
561	J3QRS3|J3QRS3_HUMAN	20457	Myosin regulatory light chain 12A OS=Homo sapiens GN=MYL12A PE=1 SV=1	MYL12A	21189000	9882200	11491000	0.0344175	0.01787	0.0202667		2468000	9240000	45692000	0.00421764	0.0175048	0.0769546		25663000	27156000	24816000	0.0384204	0.0391262	0.0342541		100690000	107990000	119160000	0.179268	0.191165	0.203361		108340000	81440000	75894000	0.193275	0.156154	0.144887		82791000	83951000	98750000	0.157691	0.159297	0.193367
561	sp|O14950|ML12B_HUMAN	19779	Myosin regulatory light chain 12B OS=Homo sapiens GN=MYL12B PE=1 SV=2	MYL12B	21189000	9882200	11491000	0.0344175	0.01787	0.0202667		2468000	9240000	45692000	0.00421764	0.0175048	0.0769546		25663000	27156000	24816000	0.0384204	0.0391262	0.0342541		100690000	107990000	119160000	0.179268	0.191165	0.203361		108340000	81440000	75894000	0.193275	0.156154	0.144887		82791000	83951000	98750000	0.157691	0.159297	0.193367
569	sp|P23588|IF4B_HUMAN	69151	Eukaryotic translation initiation factor 4B OS=Homo sapiens GN=EIF4B PE=1 SV=2	EIF4B	4096800	2617200	2853900	0.00665448	0.00473269	0.00503342		2612200	3638700	8168300	0.00446407	0.00689337	0.0137571		15387000	15009000	13923000	0.0230361	0.0216249	0.0192182		20255000	21102000	22375000	0.0360619	0.0373551	0.0381857		9801600	10185000	12287000	0.0174857	0.0195288	0.0234567		2580400	2960200	4749900	0.00491486	0.00561697	0.00930101
577	sp|P15880|RS2_HUMAN	31324	40S ribosomal protein S2 OS=Homo sapiens GN=RPS2 PE=1 SV=2	RPS2	77912000	49735000	12115000	0.126553	0.089936	0.0213672		59125000	51937000	20736000	0.101041	0.0983926	0.0349236		228350000	216260000	220500000	0.341866	0.311586	0.304361		66863000	62533000	52196000	0.119043	0.110697	0.0890788		58136000	59648000	42609000	0.103713	0.11437	0.0813433		62863000	60686000	60278000	0.119734	0.115151	0.118033
579	sp|Q9Y3I0|RTCB_HUMAN	55210	tRNA-splicing ligase RtcB homolog OS=Homo sapiens GN=RTCB PE=1 SV=1	RTCB	4854400	5785500	4070100	0.00788506	0.0104619	0.00717843		4760200	4745100	4903900	0.00813485	0.00898941	0.00825916		13285000	2405900	13795000	0.0198891	0.00346641	0.0190416		4116200	4149900	3095100	0.00732846	0.00734621	0.00528216		1496600	2042200	1587400	0.00266988	0.00391573	0.00303045		3198500	2904200	2812800	0.00609214	0.00551071	0.00550788
581	sp|Q9P0L0|VAPA_HUMAN	27893	Vesicle-associated membrane protein-associated protein A OS=Homo sapiens GN=VAPA PE=1 SV=3	VAPA	10842000	10472000	14780000	0.0176108	0.0189366	0.0260675		16316000	8368000	5936300	0.0278829	0.0158528	0.00999793		12941000	11155000	14588000	0.0193741	0.0160721	0.0201362		30829000	33385000	34065000	0.0548878	0.0590986	0.0581361		37194000	34361000	41984000	0.0663528	0.065884	0.0801501		18208000	25438000	24006000	0.0346806	0.0482685	0.0470073
585	sp|Q6ZVM7|TM1L2_HUMAN	55556	TOM1-like protein 2 OS=Homo sapiens GN=TOM1L2 PE=1 SV=1	TOM1L2	6222000	5559100	5620600	0.0101065	0.0100525	0.00991304		0	0	4863800	0	0	0.00819162		22859000	23243000	23051000	0.0342225	0.0334884	0.0318178		4223800	3665600	3107800	0.00752003	0.0064889	0.00530384		2649100	2707900	2716200	0.0047259	0.00519215	0.0051854		2315100	2449600	2611700	0.00440954	0.00464811	0.0051141
586	sp|P27635|RL10_HUMAN	24604	60S ribosomal protein L10 OS=Homo sapiens GN=RPL10 PE=1 SV=4	RPL10	15070000	10541000	10613000	0.0244784	0.0190613	0.0187181		75555000	57330000	47586000	0.129118	0.108609	0.0801444		105420000	107580000	105110000	0.157826	0.155001	0.145086		76621000	71059000	74469000	0.136416	0.12579	0.12709		55156000	58220000	55452000	0.0983963	0.111631	0.105861		65189000	63520000	66202000	0.124165	0.120529	0.129633
587	sp|P62873|GBB1_HUMAN	37377	Guanine nucleotide-binding protein G(I)/G(S)/G(T) subunit beta-1 OS=Homo sapiens GN=GNB1 PE=1 SV=3	GNB1	20074000	14667000	1366200	0.0326064	0.0265224	0.00240956		5402700	1630400	1835600	0.00923284	0.00308873	0.00309152		33939000	27312000	27142000	0.0508105	0.039351	0.0374647		5715400	5636700	3868800	0.0101757	0.00997817	0.00660258		3984100	5112400	3387500	0.00710749	0.00980255	0.00646695		4191400	5474700	4499100	0.00798331	0.0103882	0.00880991
588	sp|Q07666|KHDR1_HUMAN	48227	KH domain-containing RNA-binding signal transduction-associated protein 1 OS=Homo sapiens GN=KHDRBS1 PE=1 SV=1	KHDRBS1	6369900	3817300	4035600	0.0103467	0.00690284	0.00711758		26068000	25141000	23534000	0.0445484	0.0476286	0.039636		152870000	143690000	138860000	0.228864	0.207028	0.191672		21948000	21162000	18493000	0.0390761	0.0374613	0.0315606		14632000	13397000	13129000	0.026103	0.0256875	0.0250641		5128600	5769200	5383200	0.00976838	0.010947	0.0105411
591	sp|P62241|RS8_HUMAN	24205	40S ribosomal protein S8 OS=Homo sapiens GN=RPS8 PE=1 SV=2	RPS8	13487000	2086100	6189000	0.0219071	0.0037723	0.0109155		50765000	62120000	46961000	0.0867539	0.117684	0.0790918		164670000	173670000	149750000	0.246529	0.250223	0.206703		59440000	63080000	46279000	0.105827	0.111665	0.0789807		45717000	42854000	56500000	0.0815575	0.0821686	0.107862		53610000	43391000	47942000	0.10211	0.0823343	0.0938776
592	sp|P62826|RAN_HUMAN	24423	GTP-binding nuclear protein Ran OS=Homo sapiens GN=RAN PE=1 SV=3	RAN	32236000	18344000	19604000	0.0523613	0.0331715	0.0345755		101840000	64633000	38460000	0.174037	0.122445	0.0647744		55105000	52491000	60101000	0.0824984	0.0756288	0.0829588		133870000	110990000	109880000	0.238342	0.196476	0.187524		126850000	132840000	135420000	0.226296	0.254708	0.258525		98435000	102240000	95169000	0.187488	0.194	0.186355
595	sp|P08708|RS17_HUMAN	15550	40S ribosomal protein S17 OS=Homo sapiens GN=RPS17 PE=1 SV=2	RPS17	369570	351270	633860	0.000600297	0.000635203	0.00111794		3345800	2742200	1203700	0.00571774	0.00519499	0.00202727		10493000	10426000	15857000	0.0157092	0.0150217	0.0218878		2657400	2370700	2062000	0.00473122	0.00419665	0.00351905		4096600	2037900	1027000	0.00730819	0.00390748	0.00196061		2120300	1277800	1960100	0.00403851	0.00242462	0.00383817
603	sp|O00410|IPO5_HUMAN	123630	Importin-5 OS=Homo sapiens GN=IPO5 PE=1 SV=4	IPO5	1345600	713890	1353300	0.00218567	0.00129093	0.00238681		5294900	3952100	1702000	0.00904862	0.0074871	0.00286651		279680	231700	422840	0.000418712	0.000333832	0.000583656		1514800	1411800	1434500	0.00269694	0.00249919	0.00244815		1111800	1262700	957850	0.00198341	0.00242111	0.0018286		1439900	1127700	1578500	0.00274256	0.00213981	0.00309094
623	sp|Q12792|TWF1_HUMAN	40283	Twinfilin-1 OS=Homo sapiens GN=TWF1 PE=1 SV=3	TWF1	4333800	3169700	3242800	0.00703944	0.00573178	0.00571932		14125000	12304000	12047000	0.0241386	0.0233094	0.0202896		16949000	18175000	17154000	0.0253746	0.0261865	0.0236781		9882300	9152200	8449700	0.0175944	0.0162014	0.0144204		4866900	5525100	5613300	0.00868238	0.0105939	0.0107161		3484600	3136800	3886800	0.00663707	0.00595207	0.00761093
628	sp|P23284|PPIB_HUMAN	23743	Peptidyl-prolyl cis-trans isomerase B OS=Homo sapiens GN=PPIB PE=1 SV=2	PPIB	321780	830610	529410	0.000522671	0.001502	0.00093372		1381900	2501300	3106700	0.00236157	0.00473862	0.00523231		544700	717880	550650	0.000815477	0.00103432	0.000760075		8000200	11894000	12443000	0.0142435	0.0210549	0.0212355		11262000	11846000	10964000	0.020091	0.0227136	0.020931		2742100	4505500	2405200	0.00522284	0.00854917	0.00470974
631	sp|P62280|RS11_HUMAN	18431	40S ribosomal protein S11 OS=Homo sapiens GN=RPS11 PE=1 SV=3	RPS11	13499000	4154300	8994400	0.0219266	0.00751224	0.0158634		11155000	10131000	16633000	0.0190631	0.0191928	0.0280133		68440000	65764000	73909000	0.102462	0.0947525	0.102018		53374000	42629000	50587000	0.0950268	0.0754625	0.0863329		44223000	48525000	54004000	0.0788923	0.0930422	0.103097		23465000	29431000	25925000	0.0446935	0.0558452	0.050765
635	sp|P32119|PRDX2_HUMAN	21892	Peroxiredoxin-2 OS=Homo sapiens GN=PRDX2 PE=1 SV=5	PRDX2	19309000	20694000	19439000	0.0313638	0.037421	0.0342845		42014000	44201000	59169000	0.071799	0.0837371	0.0996525		47547000	51917000	55132000	0.0711832	0.0748018	0.0761		85476000	77915000	85325000	0.152181	0.137926	0.145617		64840000	67222000	71578000	0.115672	0.128892	0.136647		39647000	43849000	40589000	0.0755152	0.0832033	0.0794793
640	sp|Q13492|PICAL_HUMAN	70755	Phosphatidylinositol-binding clathrin assembly protein OS=Homo sapiens GN=PICALM PE=1 SV=2	PICALM	1587600	1887600	1613700	0.00257876	0.00341335	0.00284608		6515500	7516000	7313900	0.0111345	0.0142388	0.0123181		3904200	4094100	3772800	0.00584503	0.00589876	0.00520768		4392200	3447800	3406300	0.00781985	0.00610334	0.00581326		3223300	4317100	2458700	0.00575025	0.00827764	0.00469382		2267000	2262600	2253900	0.00431793	0.00429328	0.00441347
651	sp|P62879|GBB2_HUMAN	37331	Guanine nucleotide-binding protein G(I)/G(S)/G(T) subunit beta-2 OS=Homo sapiens GN=GNB2 PE=1 SV=3	GNB2	441890	3448100	3430500	0.000717767	0.00623521	0.00605037		4984700	3242200	3185100	0.00851851	0.00614222	0.00536435		47152000	32152000	32642000	0.0705918	0.0463244	0.0450565		2366300	2635300	1689000	0.00421295	0.00466504	0.00288248		2032100	3872200	1382200	0.00362519	0.00742458	0.00263871		3148700	4339300	2985000	0.00599729	0.00823381	0.00584508
652	sp|P51148|RAB5C_HUMAN	23483	Ras-related protein Rab-5C OS=Homo sapiens GN=RAB5C PE=1 SV=2	RAB5C	5179900	6046900	7461000	0.00841377	0.0109346	0.013159		15122000	9473600	12958000	0.0258424	0.0179474	0.0218239		61288000	63640000	70820000	0.091755	0.0916922	0.0977545		11640000	9771400	11948000	0.0207238	0.0172975	0.0203907		15326000	11302000	13296000	0.027341	0.0216705	0.0253829		5061600	5251800	5501600	0.00964077	0.00996527	0.010773
653	E9PPJ0|E9PPJ0_HUMAN	98170	Splicing factor 3B subunit 2 OS=Homo sapiens GN=SF3B2 PE=1 SV=1	SF3B2	487790	1358000	332170	0.000792323	0.00245568	0.000585848		2931000	876490	2819800	0.00500888	0.00166048	0.00474911		10383000	10029000	10184000	0.0155445	0.0144497	0.0140572		2752200	2528800	2702700	0.0049	0.00447652	0.00461249		1776400	1825500	1753300	0.00316903	0.00350023	0.00334716		1305700	1375600	1200600	0.00248695	0.0026102	0.00235095
659	sp|P09758|TACD2_HUMAN	35709	Tumor-associated calcium signal transducer 2 OS=Homo sapiens GN=TACSTD2 PE=1 SV=3	TACSTD2	7946900	6134400	7179100	0.0129082	0.0110929	0.0126618		9748600	11252000	11693000	0.0166597	0.0213165	0.0196934		96404000	101280000	106770000	0.144328	0.145924	0.147377		20573000	17843000	28719000	0.0366281	0.0315859	0.0490125		10570000	17860000	21272000	0.0188565	0.0342449	0.0406096		9977200	3792800	4518000	0.0190034	0.00719683	0.00884692
673	sp|P62269|RS18_HUMAN	17719	40S ribosomal protein S18 OS=Homo sapiens GN=RPS18 PE=1 SV=3	RPS18	3384800	55923000	51321000	0.00549797	0.101126	0.0905148		60458000	16578000	17319000	0.103319	0.0314064	0.0291687		186300000	186690000	199800000	0.278912	0.268982	0.275789		49275000	40205000	43202000	0.087729	0.0711715	0.0737295		46786000	45559000	55325000	0.0834646	0.0873552	0.105619		18404000	1314900	19126000	0.0350539	0.00249502	0.0374516
690	sp|P80723|BASP1_HUMAN	22693	Brain acid soluble protein 1 OS=Homo sapiens GN=BASP1 PE=1 SV=2	BASP1	1151400	1569400	2635200	0.00187023	0.00283795	0.0046477		7120900	5603700	5341700	0.0121691	0.010616	0.0089965		30812000	32272000	40474000	0.046129	0.0464973	0.0558672		33488000	35233000	40810000	0.0596219	0.06237	0.0696472		49144000	35143000	38149000	0.0876712	0.0673834	0.0728289		14203000	10738000	16060000	0.0270523	0.0203753	0.0314479
696	sp|P37837|TALDO_HUMAN	37540	Transaldolase OS=Homo sapiens GN=TALDO1 PE=1 SV=2	TALDO1	13145000	9180400	10941000	0.0213516	0.016601	0.0192966		46240000	24764000	49749000	0.0790209	0.0469144	0.0837874		11927000	10343000	13112000	0.0178561	0.0149021	0.0180988		51004000	50058000	55627000	0.0908073	0.0886134	0.0949342		37402000	44618000	46008000	0.0667238	0.0855509	0.0878322		12478000	14997000	16089000	0.0237667	0.0284568	0.0315047
698	sp|Q9Y266|NUDC_HUMAN	38243	Nuclear migration protein nudC OS=Homo sapiens GN=NUDC PE=1 SV=1	NUDC	25613000	21813000	1774400	0.0416035	0.0394445	0.00312951		8395700	16766000	4547000	0.0143477	0.0317625	0.00765807		13434000	14428000	16284000	0.0201122	0.0207878	0.0224772		9164100	10254000	11489000	0.0163157	0.0181518	0.0196074		1224800	13640000	16181000	0.002185	0.0261534	0.0308906		3195700	3694800	3764600	0.00608681	0.00701087	0.00737165
713	sp|P26373|RL13_HUMAN	24261	60S ribosomal protein L13 OS=Homo sapiens GN=RPL13 PE=1 SV=4	RPL13	4342300	3632400	3350300	0.00705325	0.00656848	0.00590892		1444100	16205000	14020000	0.00246787	0.0306997	0.0236125		119160000	127840000	153900000	0.178396	0.184191	0.212432		39963000	39476000	36445000	0.0711499	0.069881	0.0621978		37473000	34846000	24511000	0.0668505	0.066814	0.0467931		14760000	18497000	11032000	0.0281132	0.035098	0.0216023
720	sp|Q03135|CAV1_HUMAN	20472	Caveolin-1 OS=Homo sapiens GN=CAV1 PE=1 SV=4	CAV1	6598100	2929500	4404800	0.0107174	0.00529743	0.00776874		10051000	8178400	9816200	0.0171765	0.0154937	0.0165325		87265000	83145000	87830000	0.130645	0.119795	0.121234		22731000	24249000	29266000	0.0404702	0.0429259	0.049946		42215000	34095000	42163000	0.0753101	0.065374	0.0804919		18865000	18626000	19697000	0.0359319	0.0353428	0.0385697
722	K7ELC2|K7ELC2_HUMAN	17723	40S ribosomal protein S15 OS=Homo sapiens GN=RPS15 PE=1 SV=1	RPS15	272470	176580	312650	0.000442576	0.00031931	0.00055142		1020600	1806800	915860	0.00174413	0.00342291	0.00154249		5866500	5312000	5852300	0.00878281	0.0076535	0.00807807		3817500	3383700	2865200	0.00679666	0.00598987	0.00488981		2797000	2567500	1107400	0.00498975	0.00492294	0.0021141		1208100	937840	882570	0.00230105	0.00177955	0.0017282
723	sp|P29034|S10A2_HUMAN	11117	Protein S100-A2 OS=Homo sapiens GN=S100A2 PE=1 SV=3	S100A2	282340000	157270000	143690000	0.458608	0.284392	0.253426		41037000	174910000	240220000	0.0701294	0.33136	0.404579		51207000	49417000	47207000	0.0766626	0.0711998	0.0651609		753180000	678980000	662370000	1.34096	1.20194	1.13041		635260000	634540000	495350000	1.13328	1.21667	0.945655		589840000	631670000	601340000	1.12346	1.19859	1.17751
735	sp|O95747|OXSR1_HUMAN	58022	Serine/threonine-protein kinase OSR1 OS=Homo sapiens GN=OXSR1 PE=1 SV=1	OXSR1	5573200	3211200	10039000	0.00905261	0.00580682	0.0177058		19803000	11802000	8460700	0.033842	0.0223584	0.0142495		13079000	12742000	17467000	0.0195807	0.0183586	0.0241101		5748400	4704700	5902200	0.0102344	0.00832833	0.0100728		5004300	5450500	4522300	0.00892749	0.0104508	0.00863336		4512900	4455000	4710400	0.00859566	0.00845335	0.00922367
737	sp|P84085|ARF5_HUMAN	20530	ADP-ribosylation factor 5 OS=Homo sapiens GN=ARF5 PE=1 SV=2	ARF5	7160800	5379000	5000200	0.0116314	0.00972687	0.00881885		13643000	8483300	6505600	0.0233149	0.0160713	0.0109567		5032000	5675300	5229400	0.00753347	0.00817695	0.00721826		16961000	15129000	17427000	0.0301973	0.0267816	0.0297413		24484000	21388000	26314000	0.0436786	0.0410095	0.0502351		17093000	17836000	17549000	0.0325568	0.0338438	0.0343636
743	sp|O14908|GIPC1_HUMAN	36049	PDZ domain-containing protein GIPC1 OS=Homo sapiens GN=GIPC1 PE=1 SV=2	GIPC1	5525300	5869400	4021300	0.00897481	0.0106137	0.00709236		574470	4112700	4516000	0.000981729	0.00779135	0.00760586		12699000	13128000	11636000	0.0190118	0.0189148	0.0160614		4497200	4629900	2661100	0.0080068	0.00819591	0.00454149		2398800	2497400	2277100	0.00427937	0.00478853	0.00434713		3366900	3933200	2576900	0.00641289	0.00746323	0.00504595
744	sp|P61026|RAB10_HUMAN	22541	Ras-related protein Rab-10 OS=Homo sapiens GN=RAB10 PE=1 SV=1	RAB10	39133000	38867000	40122000	0.0635642	0.0702833	0.0707631		67457000	29038000	39269000	0.115279	0.0550114	0.0661369		173970000	175670000	180650000	0.260453	0.253104	0.249355		81685000	76201000	82480000	0.145432	0.134892	0.140762		105750000	91245000	118540000	0.188654	0.174954	0.2263		68541000	64627000	77243000	0.130549	0.12263	0.151253
754	sp|P61020|RAB5B_HUMAN	23707	Ras-related protein Rab-5B OS=Homo sapiens GN=RAB5B PE=1 SV=1	RAB5B	296060	879940	2374100	0.000480894	0.0015912	0.0041872		47231000	587750	1855100	0.0807145	0.00111347	0.00312436		9680000	9520300	14007000	0.014492	0.0137168	0.0193342		1909800	2341000	3025900	0.0034002	0.00414407	0.00516407		4609800	2981700	4102600	0.00822372	0.00571713	0.00783213		1638600	1026900	1386700	0.00312102	0.00194854	0.00271537
755	sp|Q07020|RL18_HUMAN	21634	60S ribosomal protein L18 OS=Homo sapiens GN=RPL18 PE=1 SV=2	RPL18	9098900	6409900	7234000	0.0147794	0.011591	0.0127586		53378000	43129000	40670000	0.0912193	0.0817062	0.0684965		248940000	225830000	216130000	0.372691	0.325375	0.298329		65793000	62576000	55213000	0.117138	0.110773	0.0942277		53289000	46442000	36300000	0.0950657	0.0890482	0.069299		38167000	33395000	32756000	0.0726962	0.0633669	0.0641411
758	H3BSC1|H3BSC1_HUMAN	22486	Ras-related protein Rab-11A OS=Homo sapiens GN=RAB11A PE=1 SV=1	RAB11A	6485600	7866400	7978600	0.0105346	0.0142248	0.0140718		69883000	60592000	12540000	0.119425	0.114789	0.0211199		137450000	157010000	145040000	0.205778	0.226219	0.200202		84924000	80626000	83901000	0.151198	0.142725	0.143187		100900000	95601000	107380000	0.180002	0.183306	0.204995		56189000	53765000	54006000	0.107022	0.102019	0.105752
775	sp|P61106|RAB14_HUMAN	23897	Ras-related protein Rab-14 OS=Homo sapiens GN=RAB14 PE=1 SV=4	RAB14	2417900	1704100	4500800	0.00392742	0.00308153	0.00793805		5094700	3992400	3127600	0.00870649	0.00756345	0.00526751		11900000	12624000	15661000	0.0178156	0.0181886	0.0216172		14021000	12675000	16373000	0.0249629	0.0224375	0.0279425		20534000	18425000	19648000	0.0366319	0.0353282	0.0375093		8824100	8609800	8855000	0.0168072	0.0163371	0.0173394
811	sp|O95487|SC24B_HUMAN	137417	Protein transport protein Sec24B OS=Homo sapiens GN=SEC24B PE=1 SV=2	SEC24B	4095700	4026100	4198800	0.00665269	0.00728041	0.00740542		4017400	2177500	2599300	0.00686546	0.00412519	0.00437775		21822000	22719000	24066000	0.03267	0.0327334	0.0332189		1029500	1255000	1090700	0.00183292	0.00222162	0.00186141		418170	775520	386690	0.000746	0.00148699	0.000738216		338190	384370	297550	0.000644146	0.000729341	0.000582647
813	sp|P35637|FUS_HUMAN	53426	RNA-binding protein FUS OS=Homo sapiens GN=FUS PE=1 SV=1	FUS	4044500	3892500	3585500	0.00656953	0.00703882	0.00632374		5587400	11280000	11594000	0.00954848	0.0213695	0.0195266		105300000	121000000	165030000	0.157646	0.174336	0.227795		7989200	10455000	7568300	0.0142239	0.0185076	0.0129162		10064000	10328000	10440000	0.0179538	0.019803	0.0199306		0	998240	0	0	0.00189416	0
817	sp|Q14444|CAPR1_HUMAN	78366	Caprin-1 OS=Homo sapiens GN=CAPRIN1 PE=1 SV=2	CAPRIN1	2942600	3557400	8108700	0.0047797	0.00643286	0.0143013		16886000	16348000	5934300	0.028857	0.0309706	0.00999456		37078000	34091000	38631000	0.0555099	0.0491181	0.0533233		4582300	5481600	4804000	0.00815831	0.00970361	0.00819861		3311300	2616100	6206900	0.00590724	0.00501613	0.0118494		1246600	3553400	2064400	0.00237438	0.00674257	0.0040424
818	sp|Q9BS26|ERP44_HUMAN	46971	Endoplasmic reticulum resident protein 44 OS=Homo sapiens GN=ERP44 PE=1 SV=1	ERP44	1066100	1569500	2186100	0.00173168	0.00283813	0.00385562		2181200	1062600	1060500	0.00372752	0.00201305	0.0017861		11987000	11491000	13089000	0.0179459	0.0165562	0.0180671		8081800	8804900	8836700	0.0143888	0.0155866	0.0150809		13903000	13306000	12706000	0.0248025	0.025513	0.0242566		4999100	5316200	5880100	0.00952172	0.0100875	0.0115141
825	M0QYS1|M0QYS1_HUMAN	24224	60S ribosomal protein L13a (Fragment) OS=Homo sapiens GN=RPL13A PE=1 SV=2	RPL13A	1830100	1514100	1465200	0.00297265	0.00273795	0.00258417		12602000	6792900	7466000	0.0215359	0.0128689	0.0125743		32902000	33586000	31032000	0.049258	0.0483905	0.0428342		19685000	18588000	16276000	0.0350471	0.0329047	0.027777		15568000	17077000	13928000	0.0277728	0.0327436	0.0265894		15270000	15066000	13658000	0.0290846	0.0285877	0.0267444
831	sp|P39019|RS19_HUMAN	16060	40S ribosomal protein S19 OS=Homo sapiens GN=RPS19 PE=1 SV=2	RPS19	1869500	2137000	1163000	0.00303665	0.00386435	0.00205118		5347300	14639000	16321000	0.00913816	0.027733	0.0274879		66223000	68130000	60014000	0.0991433	0.0981614	0.0828387		35574000	31681000	32922000	0.0633358	0.0560821	0.0561854		34042000	37754000	40685000	0.0607297	0.0723898	0.0776703		5610200	6689200	5173600	0.0106857	0.0126927	0.0101307
839	sp|P62277|RS13_HUMAN	17222	40S ribosomal protein S13 OS=Homo sapiens GN=RPS13 PE=1 SV=2	RPS13	476530	235900	157360	0.000774033	0.000426579	0.000277536		67719	644750	1311300	0.000115727	0.00122145	0.00220849		12350000	17042000	14264000	0.0184893	0.024554	0.0196889		975670	2089800	1886000	0.00173708	0.00369939	0.00321869		652740	830620	1849300	0.00116446	0.00159264	0.00353043		343930	127580	322240	0.000655079	0.000242083	0.000630994
841	sp|P61353|RL27_HUMAN	15798	60S ribosomal protein L27 OS=Homo sapiens GN=RPL27 PE=1 SV=2	RPL27	824440	431860	657860	0.00133915	0.000780934	0.00116027		2476600	8857900	8766800	0.00423234	0.0167809	0.0147651		96022000	94934000	62631000	0.143756	0.13678	0.086451		14691000	15449000	15863000	0.0261558	0.027348	0.0270721		15933000	16780000	11264000	0.0284239	0.0321741	0.0215037		9944200	7760200	8728900	0.0189406	0.014725	0.0170925
845	sp|P17931|LEG3_HUMAN	26152	Galectin-3 OS=Homo sapiens GN=LGALS3 PE=1 SV=5	LGALS3	750660	1103100	627250	0.00121931	0.00199474	0.00110628		590210	3528400	1561200	0.00100863	0.00668442	0.00262938		9565100	10501000	7812900	0.01432	0.0151298	0.0107843		3826500	3975200	2733800	0.00681268	0.00703695	0.00466556		2762500	2642400	2906500	0.0049282	0.00506656	0.00554869		800350	1181700	1265400	0.00152442	0.00224227	0.00247784
849	sp|P06703|S10A6_HUMAN	10180	Protein S100-A6 OS=Homo sapiens GN=S100A6 PE=1 SV=1	S100A6	376350000	255390000	247510000	0.61131	0.461823	0.436533		349000000	370270000	314500000	0.596417	0.701462	0.529681		91017000	89902000	91562000	0.136263	0.12953	0.126385		787780000	740520000	842190000	1.40256	1.31088	1.4373		469340000	446500000	919210000	0.837286	0.856122	1.75483		182280000	531090000	257100000	0.347186	1.00774	0.50344
857	sp|Q9UHD1|CHRD1_HUMAN	37490	Cysteine and histidine-rich domain-containing protein 1 OS=Homo sapiens GN=CHORDC1 PE=1 SV=2	CHORDC1	5115000	3874200	5508100	0.00830835	0.00700573	0.00971463		2097100	2866000	3153600	0.0035838	0.00542952	0.0053113		12561000	12232000	13887000	0.0188052	0.0176238	0.0191686		3684400	5657200	4913400	0.00655969	0.0100145	0.00838531		4272900	4660000	2766500	0.0076227	0.00893512	0.00528143		2429000	2437000	2314300	0.00462649	0.0046242	0.00453174
867	sp|P04632|CPNS1_HUMAN	28316	Calpain small subunit 1 OS=Homo sapiens GN=CAPNS1 PE=1 SV=1	CAPNS1	13320000	7646500	7762500	0.0216358	0.0138272	0.0136907		7645200	14853000	16353000	0.0130651	0.0281384	0.0275418		20820000	21446000	15317000	0.0311699	0.0308993	0.0211424		45347000	45451000	41335000	0.0807356	0.080458	0.0705432		60321000	52602000	42740000	0.107611	0.100859	0.0815934		30388000	31081000	33437000	0.0578796	0.0589761	0.0654746
868	sp|Q53EL6|PDCD4_HUMAN	51735	Programmed cell death protein 4 OS=Homo sapiens GN=PDCD4 PE=1 SV=2	PDCD4	11369000	8759400	6663200	0.0184668	0.0158397	0.0117519		1298800	4748000	9823900	0.00221956	0.0089949	0.0165454		21060000	21994000	19803000	0.0315292	0.0316889	0.0273345		9971100	9875600	6826900	0.0177525	0.0174819	0.0116509		4675300	4806400	7428300	0.00834057	0.00921583	0.0141811		2790300	3671400	3840000	0.00531465	0.00696647	0.00751929
874	sp|P14324|FPPS_HUMAN	48276	Farnesyl pyrophosphate synthase OS=Homo sapiens GN=FDPS PE=1 SV=4	FDPS	4239600	1737400	992810	0.00688643	0.00314175	0.00175102		18508000	23089000	24750000	0.0316289	0.0437412	0.041684		1862800	1477800	1473000	0.00278882	0.00212921	0.00203322		36972000	30982000	36253000	0.0658248	0.0548448	0.0618701		33669000	35660000	35715000	0.0600643	0.0683747	0.0681822		11579000	14554000	11392000	0.0220544	0.0276162	0.0223072
918	C9J0K6|C9J0K6_HUMAN	17605	Sorcin OS=Homo sapiens GN=SRI PE=1 SV=1	SRI	6050200	5647500	5021500	0.00982741	0.0102124	0.00885641		5602500	4690500	7266300	0.00957428	0.00888597	0.0122379		54944000	50361000	50188000	0.0822573	0.0725599	0.0692757		4801400	4281700	2541600	0.00854839	0.00757953	0.00433755		2194400	1321400	902580	0.00391473	0.00253366	0.00172308		2284400	2350100	1954100	0.00435107	0.00445931	0.00382642
921	sp|P09497|CLCB_HUMAN	25190	Clathrin light chain B OS=Homo sapiens GN=CLTB PE=1 SV=1	CLTB	8888200	2642900	1992300	0.0144372	0.00477917	0.00351382		4319000	5215600	10574000	0.00738087	0.00988075	0.0178088		32491000	32453000	28958000	0.0486427	0.0467581	0.0399714		41056000	35918000	43597000	0.0730959	0.0635825	0.0744036		23810000	25897000	34103000	0.0424762	0.0496551	0.0651048		4932300	4207400	5459700	0.00939449	0.00798353	0.0106909
943	sp|P60953|CDC42_HUMAN	21259	Cell division control protein 42 homolog OS=Homo sapiens GN=CDC42 PE=1 SV=2	CDC42	8124700	7250300	6896200	0.013197	0.0131107	0.0121628		11468000	8823400	7380600	0.019598	0.0167156	0.0124304		12578000	15903000	12090000	0.0188307	0.022913	0.0166881		30240000	28969000	33908000	0.0538392	0.0512813	0.0578681		36388000	30185000	42026000	0.0649149	0.0578769	0.0802303		21767000	25136000	23640000	0.0414593	0.0476955	0.0462906
945	sp|Q99439|CNN2_HUMAN	33697	Calponin-2 OS=Homo sapiens GN=CNN2 PE=1 SV=4	CNN2	20484000	16901000	18447000	0.0332724	0.0305621	0.0325349		4558600	18370000	25921000	0.00779033	0.0348012	0.0436562		106280000	106270000	112590000	0.159113	0.153113	0.155411		13484000	14555000	12494000	0.0240069	0.0257655	0.0213225		11323000	13831000	12077000	0.0201998	0.0265197	0.0230558		11309000	10124000	10506000	0.0215401	0.0192103	0.0205723
946	sp|P46779|RL28_HUMAN	15747	60S ribosomal protein L28 OS=Homo sapiens GN=RPL28 PE=1 SV=3	RPL28	14238000	8017000	11858000	0.0231269	0.0144972	0.0209139		54735000	35798000	26388000	0.0935383	0.0678179	0.0444427		40503000	36937000	40265000	0.0606375	0.0532187	0.0555787		51874000	43772000	52249000	0.0923562	0.0774858	0.0891693		49681000	54761000	56282000	0.0886291	0.104999	0.107446		36538000	36192000	35482000	0.0695935	0.0686742	0.069479
948	sp|Q8WWM7|ATX2L_HUMAN	113374	Ataxin-2-like protein OS=Homo sapiens GN=ATXN2L PE=1 SV=2	ATXN2L	1036100	846880	1232100	0.00168295	0.00153142	0.00217305		933590	1656000	1829300	0.00159544	0.00313723	0.00308091		3183800	3629500	3965000	0.00476651	0.00522937	0.00547298		1047200	1024600	944170	0.00186443	0.00181376	0.00161134		1006200	804050	602870	0.00179503	0.00154169	0.00115092		736550	586870	743080	0.0014029	0.00111358	0.00145506
952	sp|P62753|RS6_HUMAN	28681	40S ribosomal protein S6 OS=Homo sapiens GN=RPS6 PE=1 SV=1	RPS6	7988400	5315700	5604300	0.0129756	0.0096124	0.0098843		38472000	34558000	32854000	0.065746	0.0654688	0.0553328		164760000	148530000	146270000	0.246664	0.214001	0.2019		68104000	58169000	54697000	0.121252	0.102972	0.0933471		48413000	42333000	41689000	0.0863671	0.0811696	0.079587		47036000	46480000	44754000	0.0895889	0.0881957	0.087635
979	sp|P62829|RL23_HUMAN	14865	60S ribosomal protein L23 OS=Homo sapiens GN=RPL23 PE=1 SV=1	RPL23	8296000	3356600	7241800	0.0134753	0.00606975	0.0127724		41416000	24215000	17429000	0.0707771	0.0458744	0.029354		20148000	19574000	26422000	0.0301638	0.0282021	0.0364709		39105000	29474000	36565000	0.0696224	0.0521753	0.0624026		47186000	41095000	52549000	0.0841781	0.0787958	0.100319		34178000	26745000	34774000	0.0650984	0.0507486	0.0680927
998	sp|P14174|MIF_HUMAN	12476	Macrophage migration inhibitory factor OS=Homo sapiens GN=MIF PE=1 SV=4	MIF	870840	1029500	645800	0.00141452	0.00186165	0.001139		304420	431640	490660	0.000520233	0.000817725	0.00082637		1531700	2023500	985310	0.00229313	0.00291545	0.00136005		10067000	12572000	12660000	0.0179232	0.0222551	0.0216058		1467200	2434500	1254700	0.00261743	0.00466793	0.0023953		1048400	2955200	2529800	0.00199687	0.00560748	0.00495373
1020	sp|P50914|RL14_HUMAN	23432	60S ribosomal protein L14 OS=Homo sapiens GN=RPL14 PE=1 SV=4	RPL14	10016000	10540000	1037800	0.0162691	0.0190595	0.00183037		19587000	20268000	21619000	0.0334728	0.0383969	0.0364108		76678000	72223000	67930000	0.114796	0.104059	0.0937654		31053000	30033000	25827000	0.0552866	0.0531648	0.0440769		24836000	31802000	28757000	0.0443065	0.0609774	0.054899		27694000	26225000	25915000	0.0527484	0.0497619	0.0507454
1038	A0A0A6YYL6|A0A0A6YYL6_HUMAN	26373	Protein RPL17-C18orf32 OS=Homo sapiens GN=RPL17-C18orf32 PE=3 SV=1	RPL17-C18orf32	3132900	920850	569620	0.0050888	0.00166518	0.00100464		2841100	2068300	13032000	0.00485524	0.00391831	0.0219485		8137200	7964400	7411900	0.0121823	0.0114751	0.0102308		40616000	41079000	47978000	0.0723125	0.0727186	0.0818803		29018000	32929000	40601000	0.0517671	0.0631383	0.0775099		19584000	23060000	20074000	0.0373014	0.0437563	0.0393079
1038	A0A087WXM6|A0A087WXM6_HUMAN	19586	60S ribosomal protein L17 (Fragment) OS=Homo sapiens GN=RPL17 PE=3 SV=1	RPL17	3132900	920850	569620	0.0050888	0.00166518	0.00100464		2841100	2068300	13032000	0.00485524	0.00391831	0.0219485		8137200	7964400	7411900	0.0121823	0.0114751	0.0102308		40616000	41079000	47978000	0.0723125	0.0727186	0.0818803		29018000	32929000	40601000	0.0517671	0.0631383	0.0775099		19584000	23060000	20074000	0.0373014	0.0437563	0.0393079
1147	sp|Q01650|LAT1_HUMAN	55010	Large neutral amino acids transporter small subunit 1 OS=Homo sapiens GN=SLC7A5 PE=1 SV=2	SLC7A5	6623200	8054300	9413600	0.0107581	0.0145646	0.0166028		10812000	14354000	35709000	0.018477	0.0271931	0.0601412		287350000	256660000	307090000	0.430195	0.369795	0.423884		20044000	17283000	14325000	0.0356862	0.0305946	0.0244474		13440000	9771300	6058600	0.0239765	0.0187356	0.0115663		2243700	1982000	2061000	0.00427355	0.00376084	0.00403575
1158	sp|P62899|RL31_HUMAN	14463	60S ribosomal protein L31 OS=Homo sapiens GN=RPL31 PE=1 SV=1	RPL31	5614100	3924900	4463500	0.00911905	0.00709741	0.00787227		40549000	26110000	20192000	0.0692954	0.0494644	0.0340074		232420000	254350000	243590000	0.347959	0.366466	0.336233		54104000	45344000	45905000	0.0963265	0.0802686	0.0783425		55423000	53670000	59958000	0.0988727	0.102907	0.114464		23206000	26441000	22376000	0.0442002	0.0501717	0.0438155
1168	sp|P46776|RL27A_HUMAN	16561	60S ribosomal protein L27a OS=Homo sapiens GN=RPL27A PE=1 SV=2	RPL27A	5487100	1796600	1484100	0.00891276	0.0032488	0.0026175		20668000	7323600	14010000	0.0353202	0.0138743	0.0235957		31396000	31990000	42411000	0.0470033	0.046091	0.0585409		19684000	19788000	17211000	0.0350453	0.035029	0.0293727		11502000	14207000	12851000	0.0205192	0.0272406	0.0245334		8324800	7831700	11690000	0.0158561	0.0148606	0.0228908
1191	sp|P63000|RAC1_HUMAN	21450	Ras-related C3 botulinum toxin substrate 1 OS=Homo sapiens GN=RAC1 PE=1 SV=1	RAC1	6228500	9197300	9617800	0.010117	0.0166315	0.0169629		3490800	8774800	8902900	0.00596553	0.0166235	0.0149943		47062000	38508000	34052000	0.0704571	0.0554821	0.0470028		26339000	18394000	14440000	0.0468938	0.0325613	0.0246436		17906000	32168000	18359000	0.0319437	0.0616792	0.0350485		30246000	31736000	32021000	0.0576092	0.060219	0.0627019
1197	sp|Q96C19|EFHD2_HUMAN	26697	EF-hand domain-containing protein D2 OS=Homo sapiens GN=EFHD2 PE=1 SV=1	EFHD2	1541700	1311200	1469700	0.0025042	0.00237105	0.00259211		1500800	0	2118700	0.00256476	0	0.00356832		19792000	18570000	18708000	0.0296308	0.0267556	0.0258231		4617900	4309100	4562300	0.00822169	0.00762803	0.00778612		3251600	3126300	4149900	0.00580074	0.00599439	0.00792242		1100100	1094200	1354500	0.00209535	0.00207624	0.00265231
1199	sp|P42766|RL35_HUMAN	14551	60S ribosomal protein L35 OS=Homo sapiens GN=RPL35 PE=1 SV=2	RPL35	3536700	2494600	3815800	0.0057447	0.00451099	0.00672992		25098000	49108000	55031000	0.0428907	0.0930332	0.0926833		168960000	184360000	218950000	0.252952	0.265625	0.302222		86544000	70841000	79764000	0.154083	0.125404	0.136127		58786000	64806000	63369000	0.104872	0.124259	0.120975		25133000	21065000	22749000	0.0478705	0.0399708	0.0445459
1212	sp|P55265|DSRAD_HUMAN	136066	Double-stranded RNA-specific adenosine deaminase OS=Homo sapiens GN=ADAR PE=1 SV=4	ADAR	4608300	3900700	4132300	0.00748531	0.00705365	0.00728813		16066000	12153000	7098600	0.0274557	0.0230234	0.0119555		3958400	3057200	3807300	0.00592617	0.0044048	0.00525531		2888600	3002800	2095700	0.00514285	0.0053156	0.00357657		1623700	2037000	1477200	0.00289662	0.00390576	0.00282007		4764900	5252900	4375400	0.00907565	0.00996736	0.00856769
1240	J3KNW4|J3KNW4_HUMAN	44205	Four and a half LIM domains protein 2 OS=Homo sapiens GN=FHL2 PE=1 SV=1	FHL2	3075400	2168700	2381500	0.00499541	0.00392167	0.00420025		2850800	3452200	2092600	0.00487182	0.00654006	0.00352436		9982100	8252700	9208500	0.0149443	0.0118905	0.0127107		1482100	1581800	1460600	0.00263872	0.00280012	0.00249269		1050600	1744100	900590	0.00187423	0.00334415	0.00171928		3502000	3020500	3181800	0.00667022	0.00573139	0.00623044
1241	sp|Q00688|FKBP3_HUMAN	25177	Peptidyl-prolyl cis-trans isomerase FKBP3 OS=Homo sapiens GN=FKBP3 PE=1 SV=1	FKBP3	3423500	2314600	2714200	0.00556083	0.0041855	0.00478703		2539300	4500000	8097300	0.00433949	0.00852507	0.0136375		10827000	12245000	11792000	0.0162092	0.0176425	0.0162768		11136000	10549000	12296000	0.0198265	0.018674	0.0209846		10058000	9080300	10418000	0.0179431	0.0174106	0.0198886		1680300	1627900	2274400	0.00320045	0.00308894	0.00445361
1267	sp|P51570|GALK1_HUMAN	42272	Galactokinase OS=Homo sapiens GN=GALK1 PE=1 SV=1	GALK1	4188400	3627800	4444900	0.00680326	0.00656016	0.00783946		4840700	4606100	3533600	0.00827242	0.00872608	0.0059513		1961200	1838000	2123900	0.00293614	0.00264818	0.00293167		1512800	1649900	1679300	0.00269338	0.00292068	0.00286593		1404200	0	1021600	0.00250504	0	0.0019503		2467900	0	2699300	0.00470058	0	0.00528563
1310	sp|P05161|ISG15_HUMAN	17888	Ubiquitin-like protein ISG15 OS=Homo sapiens GN=ISG15 PE=1 SV=5	ISG15	28630000	17286000	20637000	0.046504	0.0312583	0.0363974		6079100	14293000	24322000	0.0103888	0.0270775	0.0409632		11241000	10031000	10901000	0.016829	0.0144526	0.0150469		55893000	59986000	51721000	0.0995117	0.106188	0.0882682		52863000	54960000	47100000	0.0943057	0.105381	0.0899169		10786000	14367000	8460500	0.020544	0.0272613	0.0165669
1316	sp|Q99426|TBCB_HUMAN	27326	Tubulin-folding cofactor B OS=Homo sapiens GN=TBCB PE=1 SV=2	TBCB	2015700	2248600	3790900	0.00327412	0.00406615	0.006686		1047500	2427000	1472800	0.0017901	0.00459786	0.00248049		8257700	8491700	12892000	0.0123627	0.0122348	0.0177951		2080100	1758200	2016900	0.0037034	0.00311239	0.00344208		2511100	2236900	2568700	0.00447971	0.00428905	0.00490381		1743100	1559600	1601100	0.00332006	0.00295934	0.00313519
1327	sp|O43143|DHX15_HUMAN	90933	Pre-mRNA-splicing factor ATP-dependent RNA helicase DHX15 OS=Homo sapiens GN=DHX15 PE=1 SV=2	DHX15	2112800	1413100	1400800	0.00343184	0.00255531	0.00247059		2982800	2390200	1703100	0.0050974	0.00452814	0.00286836		3308400	0	3473800	0.00495305	0	0.00479497		2350300	0	0	0.00418446	0	0		1332600	1507200	1193400	0.00237731	0.00288992	0.00227828		0	0	954340	0	0	0.00186874
1347	sp|P52926|HMGA2_HUMAN	11832	High mobility group protein HMGI-C OS=Homo sapiens GN=HMGA2 PE=1 SV=1	HMGA2	105930	117490	237910	0.000172063	0.000212458	0.000419602		1464700	874030	601810	0.00250307	0.00165582	0.00101357		1801800	2448900	3618600	0.0026975	0.00352836	0.00499484		4981100	4533900	4834600	0.00886833	0.00802597	0.00825083		6299600	3768500	3003500	0.0112383	0.00722575	0.00573387		610610	503560	687430	0.00116302	0.000955504	0.00134609
1399	sp|Q9ULZ3|ASC_HUMAN	21627	Apoptosis-associated speck-like protein containing a CARD OS=Homo sapiens GN=PYCARD PE=1 SV=2	PYCARD	3099.2	26947	32251	5.03407e-06	4.87284e-05	5.6881e-05		0	239180	346070	0	0.000453117	0.000582852		141560	48233	74557	0.000211931	6.94939e-05	0.000102913		19925	222170	190800	3.54744e-05	0.000393288	0.000325623		150240	174500	39697	0.000268023	0.000334588	7.57841e-05		1215.3	12344	1070.1	2.31477e-06	2.34227e-05	2.09542e-06
1417	sp|Q15836|VAMP3_HUMAN	11309	Vesicle-associated membrane protein 3 OS=Homo sapiens GN=VAMP3 PE=1 SV=3	VAMP3	4218000	3223400	5590700	0.00685134	0.00582889	0.00986031		6845500	5920000	9362600	0.0116985	0.0112152	0.0157685		78560000	79816000	87578000	0.117613	0.114999	0.120886		12724000	11537000	14612000	0.0226538	0.020423	0.0249372		21845000	16884000	23616000	0.0389707	0.0323735	0.0450845		6351100	7555000	827030	0.0120969	0.0143356	0.00161945
1447	sp|P83731|RL24_HUMAN	17779	60S ribosomal protein L24 OS=Homo sapiens GN=RPL24 PE=1 SV=1	RPL24	141650	754250	130440	0.000230084	0.00136391	0.000230057		360540	3029800	4930500	0.000616138	0.00573984	0.00830396		12368000	12830000	13165000	0.0185163	0.0184854	0.018172		5241300	3506200	2348300	0.00933159	0.00620672	0.00400766		1568100	1413600	2345300	0.00279743	0.00271045	0.00447733		2894000	4223600	2179900	0.00551217	0.00801427	0.00426857
1484	sp|P62266|RS23_HUMAN	15808	40S ribosomal protein S23 OS=Homo sapiens GN=RPS23 PE=1 SV=3	RPS23	1299800	822800	1388000	0.00211128	0.00148787	0.00244801		11337000	8502300	4188200	0.0193741	0.0161073	0.00705377		3103000	3871000	5992700	0.00464554	0.00557732	0.00827186		9722600	8076300	11096000	0.0173101	0.0142968	0.0189367		9125900	7717600	8274600	0.0162803	0.0147978	0.0157967		4730800	4498300	5604500	0.0090107	0.00853551	0.0109744
1487	sp|P59998|ARPC4_HUMAN	19667	Actin-related protein 2/3 complex subunit 4 OS=Homo sapiens GN=ARPC4 PE=1 SV=3	ARPC4	1077400	565050	929830	0.00175003	0.00102178	0.00163994		6714100	3406500	1784300	0.0114739	0.00645348	0.00300512		540660	478880	858360	0.000809429	0.000689968	0.00118481		7040400	5910300	7535300	0.0125347	0.0104625	0.0128599		10652000	8834600	13059000	0.0190028	0.0169395	0.0249305		3485600	3652500	4146500	0.00663898	0.00693061	0.00811947
1487	F8WCF6|F8WCF6_HUMAN	21059	Actin-related protein 2/3 complex subunit 4 OS=Homo sapiens GN=ARPC4-TTLL3 PE=3 SV=1	ARPC4-TTLL3	1077400	565050	929830	0.00175003	0.00102178	0.00163994		6714100	3406500	1784300	0.0114739	0.00645348	0.00300512		540660	478880	858360	0.000809429	0.000689968	0.00118481		7040400	5910300	7535300	0.0125347	0.0104625	0.0128599		10652000	8834600	13059000	0.0190028	0.0169395	0.0249305		3485600	3652500	4146500	0.00663898	0.00693061	0.00811947
1504	sp|P49207|RL34_HUMAN	13293	60S ribosomal protein L34 OS=Homo sapiens GN=RPL34 PE=1 SV=3	RPL34	4561100	2903100	5368800	0.00740865	0.00524969	0.00946894		11736000	13202000	12829000	0.020056	0.0250107	0.0216066		33846000	36859000	33077000	0.0506713	0.0531063	0.045657		36710000	32859000	34180000	0.0653583	0.0581675	0.0583323		36495000	36787000	34569000	0.0651058	0.0705357	0.0659944		26491000	25346000	24910000	0.0504571	0.048094	0.0487775
1539	sp|P35268|RL22_HUMAN	14787	60S ribosomal protein L22 OS=Homo sapiens GN=RPL22 PE=1 SV=2	RPL22	16115000	43841000	1150100	0.0261758	0.0792778	0.00202843		12356000	36164000	2767600	0.0211155	0.0685113	0.0046612		102230000	89227000	79105000	0.15305	0.128558	0.10919		41015000	44367000	39600000	0.0730229	0.0785391	0.0675822		39041000	40966000	28979000	0.0696478	0.0785485	0.0553228		30238000	28342000	22980000	0.0575939	0.0537789	0.0449983
1566	sp|P62851|RS25_HUMAN	13742	40S ribosomal protein S25 OS=Homo sapiens GN=RPS25 PE=1 SV=1	RPS25	5284900	4321700	3505800	0.00858432	0.00781495	0.00618317		17761000	19698000	17149000	0.0303523	0.0373171	0.0288824		89895000	98862000	86201000	0.134583	0.14244	0.118985		42723000	40578000	31577000	0.0760638	0.0718317	0.05389		30246000	32762000	21131000	0.0539578	0.0628181	0.0403404		16510000	16691000	15426000	0.0314464	0.0316711	0.0302064
1577	sp|P62854|RS26_HUMAN	13015	40S ribosomal protein S26 OS=Homo sapiens GN=RPS26 PE=1 SV=3	RPS26	10761000	8863400	8451600	0.0174792	0.0160277	0.0149061		48108000	35895000	30572000	0.0822132	0.0680017	0.0514894		95865000	92427000	88378000	0.143521	0.133168	0.12199		48343000	46327000	45487000	0.0860697	0.0820087	0.0776291		39204000	44659000	35759000	0.0699385	0.0856295	0.0682662		33070000	29848000	28713000	0.062988	0.0566365	0.0562243
1578	sp|Q8NFJ5|RAI3_HUMAN	40251	Retinoic acid-induced protein 3 OS=Homo sapiens GN=GPRC5A PE=1 SV=2	GPRC5A	403890	941240	955060	0.000656043	0.00170205	0.00168444		0	105830	205940	0	0.000200491	0.000346845		2720200	2999900	2966400	0.00407244	0.00432224	0.00409459		280280	609700	491180	0.000499009	0.0010793	0.000838258		602350	816540	248270	0.00107457	0.00156564	0.000473963		361190	686830	195010	0.000687954	0.00130326	0.000381859
1595	sp|Q9UL25|RAB21_HUMAN	24348	Ras-related protein Rab-21 OS=Homo sapiens GN=RAB21 PE=1 SV=3	RAB21	2146000	2024900	3075400	0.00348577	0.00366163	0.00542408		3937100	2340500	2280200	0.00672823	0.00443399	0.00384032		11406000	12491000	12038000	0.0170761	0.017997	0.0166163		4500400	4256800	5400200	0.00801249	0.00753545	0.0092161		6381100	5022300	6439800	0.0113837	0.00962979	0.012294		4386800	3876900	3779600	0.00835548	0.00735641	0.00740102
1619	sp|P11166|GTR1_HUMAN	54084	Solute carrier family 2 facilitated glucose transporter member 1 OS=Homo sapiens GN=SLC2A1 PE=1 SV=2	SLC2A1	1799300	2689400	2365300	0.00292262	0.00486325	0.00417168		4727000	6054900	8136100	0.00807811	0.0114708	0.0137028		88287000	106460000	66362000	0.132176	0.153387	0.091601		12702000	12467000	8011400	0.0226146	0.0220693	0.0136724		8721800	9905800	10194000	0.0155594	0.0189935	0.019461		2514200	3574500	2414700	0.00478877	0.0067826	0.00472834
1662	sp|Q02543|RL18A_HUMAN	20762	60S ribosomal protein L18a OS=Homo sapiens GN=RPL18A PE=1 SV=2	RPL18A	8567200	7506200	6992800	0.0139158	0.0135735	0.0123332		31844000	27823000	19763000	0.0544192	0.0527096	0.0332849		54883000	67102000	52362000	0.082166	0.0966802	0.0722765		39749000	35156000	27011000	0.0707689	0.0622336	0.0460976		26505000	23444000	14720000	0.047284	0.0449517	0.0281014		32780000	29552000	26056000	0.0624357	0.0560748	0.0510215
1718	sp|P63313|TYB10_HUMAN	5026	Thymosin beta-10 OS=Homo sapiens GN=TMSB10 PE=1 SV=2	TMSB10	1301600	2236800	1699200	0.0021142	0.00404481	0.00299688		383180	2018700	6970300	0.000654828	0.00382435	0.0117394		261630000	153480000	260510000	0.391689	0.221133	0.359588		7015300	7156900	5177900	0.01249	0.0126692	0.00883672		2771100	2103700	6860600	0.00494354	0.00403365	0.0130973		1852600	3037000	1221000	0.00352862	0.0057627	0.0023909
1730	sp|Q9UMY4|SNX12_HUMAN	19730	Sorting nexin-12 OS=Homo sapiens GN=SNX12 PE=1 SV=3	SNX12	2136800	1540500	2505300	0.00347083	0.00278569	0.00441859		4369100	3309700	2242000	0.00746649	0.0062701	0.00377598		2658000	2257700	3386900	0.00397932	0.00325288	0.00467502		4636800	4284300	4716200	0.00825534	0.00758413	0.00804877		5060300	4739900	4921700	0.0090274	0.00908832	0.00939584		1082100	1319700	1193800	0.00206106	0.00250413	0.00233764
1731	sp|Q99584|S10AD_HUMAN	11471	Protein S100-A13 OS=Homo sapiens GN=S100A13 PE=1 SV=1	S100A13	1413300	1760200	2588700	0.00229564	0.00318298	0.00456569		354530	0	2775600	0.000605867	0	0.00467467		38001000	40942000	36318000	0.0568918	0.058989	0.0501306		5633600	6481700	4028900	0.01003	0.011474	0.00687581		3906400	3392900	4795600	0.00696888	0.00650557	0.00915511		1041900	845180	564440	0.00198449	0.00160373	0.00110526
1792	sp|Q13151|ROA0_HUMAN	30841	Heterogeneous nuclear ribonucleoprotein A0 OS=Homo sapiens GN=HNRNPA0 PE=1 SV=1	HNRNPA0	3013100	1238200	1739300	0.00489421	0.00223904	0.0030676		5333400	3454500	5108100	0.00911441	0.00654442	0.00860307		12297000	11558000	11382000	0.01841	0.0166527	0.0157108		3137200	2929800	3719400	0.00558546	0.00518637	0.00634761		2974900	3104100	2218500	0.00530712	0.00595182	0.00423526		3590100	3552700	3679000	0.00683802	0.00674124	0.00720403
1811	sp|P29353|SHC1_HUMAN	62822	SHC-transforming protein 1 OS=Homo sapiens GN=SHC1 PE=1 SV=4	SHC1	529870	63951	170910	0.000860674	0.000115643	0.000301434		585880	650870	667870	0.00100123	0.00123305	0.00112483		4160900	3821200	5439200	0.00622933	0.00550557	0.00750785		332540	426960	347930	0.000592053	0.000755811	0.000593785		822340	542290	620170	0.00146703	0.00103979	0.00118394		401290	331030	398940	0.000764332	0.000628128	0.000781184
1872	sp|P49006|MRP_HUMAN	19529	MARCKS-related protein OS=Homo sapiens GN=MARCKSL1 PE=1 SV=2	MARCKSL1	884880	691180	1522200	0.00143732	0.00124986	0.0026847		2147200	1645700	1601600	0.00366942	0.00311771	0.00269742		1896400	2125400	2432200	0.00283912	0.00306227	0.00335722		8294000	10189000	14440000	0.0147666	0.0180367	0.0246436		8170400	9061100	7816800	0.0145757	0.0173738	0.0149228		1622100	1386000	1604000	0.00308959	0.00262993	0.00314087
1894	sp|P61923|COPZ1_HUMAN	20198	Coatomer subunit zeta-1 OS=Homo sapiens GN=COPZ1 PE=1 SV=1	COPZ1	590410	2564600	0	0.00095901	0.00463758	0		8222600	1963900	2311100	0.0140519	0.00372053	0.00389236		19644000	16703000	11503000	0.0294093	0.0240656	0.0158779		1658600	1106900	2127700	0.00295296	0.00195945	0.00363118		1250600	6389100	6602500	0.00223103	0.0122505	0.0126046		110090	5702200	11916000	0.000209687	0.0108199	0.0233333
1959	sp|P62857|RS28_HUMAN	7841	40S ribosomal protein S28 OS=Homo sapiens GN=RPS28 PE=1 SV=1	RPS28	2450000	2139000	1410500	0.00397956	0.00386796	0.0024877		1692000	4025500	419400	0.00289151	0.00762615	0.000706354		57101000	59145000	51703000	0.0854866	0.0852158	0.0713669		17443000	19926000	19168000	0.0310554	0.0352733	0.0327125		32751000	17448000	34743000	0.0584266	0.0334549	0.0663266		1264500	1863600	1534200	0.00240848	0.00353618	0.00300419
1963	C9JRJ8|C9JRJ8_HUMAN	15740	Sequestosome-1 (Fragment) OS=Homo sapiens GN=SQSTM1 PE=1 SV=1	SQSTM1	818870	1144900	1406300	0.0013301	0.00207033	0.00248029		1874100	1692700	1112000	0.00320271	0.00320675	0.00187283		5276800	5053600	5878200	0.00789996	0.0072812	0.00811382		570890	625930	657720	0.00101641	0.00110803	0.00112248		1132200	1277300	1224000	0.0020198	0.0024491	0.00233669		2285100	2224300	2481200	0.0043524	0.0042206	0.00485856
2108	sp|P60866|RS20_HUMAN	13373	40S ribosomal protein S20 OS=Homo sapiens GN=RPS20 PE=1 SV=1	RPS20	12313000	7197900	6978200	0.0200001	0.013016	0.0123074		10042000	7023700	10469000	0.0171611	0.0133061	0.0176319		86915000	78954000	71909000	0.130122	0.113757	0.0992577		52314000	44819000	40191000	0.0931396	0.0793392	0.0685908		50267000	48820000	56809000	0.0896745	0.0936078	0.108452		33160000	30716000	27396000	0.0631594	0.0582835	0.0536455
2126	sp|Q9BQA1|MEP50_HUMAN	36724	Methylosome protein 50 OS=Homo sapiens GN=WDR77 PE=1 SV=1	WDR77	734760	226320	583370	0.00119348	0.000409255	0.00102889		419290	1078700	994820	0.000716537	0.00204355	0.00167548		45580	193860	0	6.82384e-05	0.000279313	0		2292900	3027200	2893300	0.00408227	0.00535879	0.00493777		2215500	2177400	452870	0.00395237	0.00417496	0.000864558		3507200	3398200	2880000	0.00668012	0.00644807	0.00563947
2167	sp|Q8IYB5|SMAP1_HUMAN	50386	Stromal membrane-associated protein 1 OS=Homo sapiens GN=SMAP1 PE=1 SV=2	SMAP1	1152000	1104200	1484300	0.00187121	0.00199673	0.00261786		1852400	1023800	820540	0.00316562	0.00193955	0.00138195		5350400	6041900	5530900	0.00801015	0.00870514	0.00763443		1076800	1236300	1367800	0.00191713	0.00218852	0.00233432		568910	810790	566410	0.00101492	0.00155461	0.00108131		541870	523020	473250	0.00103209	0.000992429	0.000926694
2254	sp|P02795|MT2_HUMAN	6042	Metallothionein-2 OS=Homo sapiens GN=MT2A PE=1 SV=1	MT2A	170490	997260	887130	0.000276929	0.00180335	0.00156463		2256000	1041800	920510	0.00385535	0.00197365	0.00155032		17224000	8483000	14284000	0.0257863	0.0122223	0.0197165		8851300	9969000	5079500	0.0157588	0.0176473	0.00866878		4703500	6186700	1079500	0.00839088	0.0118624	0.00206083		8210300	11745000	11146000	0.0156381	0.0222861	0.0218255
2357	sp|Q9NRW3|ABC3C_HUMAN	22826	DNA dC->dU-editing enzyme APOBEC-3C OS=Homo sapiens GN=APOBEC3C PE=1 SV=2	APOBEC3C	387470	367700	591570	0.000629372	0.000664913	0.00104335		2203900	1454900	1166000	0.00376631	0.00275625	0.00196378		494810	564750	793780	0.000740786	0.000813689	0.00109567		719360	719770	822330	0.00128075	0.00127415	0.00140341		1231900	1288700	1550100	0.00219767	0.00247096	0.00295924		1712000	1371000	1655700	0.00326083	0.00260147	0.00324211
2495	sp|P51636|CAV2_HUMAN	18291	Caveolin-2 OS=Homo sapiens GN=CAV2 PE=1 SV=2	CAV2	1209600	920670	1672800	0.00196477	0.00166485	0.00295031		1253700	873240	1995300	0.00214249	0.00165432	0.00336049		22067000	20072000	25737000	0.0330368	0.0289196	0.0355254		6238800	2818500	7184000	0.0111075	0.00498935	0.0122604		12038000	7311300	10256000	0.0214754	0.0140187	0.0195794		4671200	5338900	5836700	0.00889718	0.0101305	0.0114291
251	D6REX3|D6REX3_HUMAN	136226	Protein transport protein Sec31A OS=Homo sapiens GN=SEC31A PE=1 SV=1	SEC31A	19386000	7063600	24062000	0.0314889	0.0127731	0.0424381		27106000	33510000	25032000	0.0463223	0.0634834	0.0421589		36002000	33982000	37366000	0.053899	0.0489611	0.0515772		10562000	11009000	9847000	0.0188045	0.0194883	0.0168051		3882200	6528800	6000000	0.00692571	0.0125184	0.0114544		6684900	6434100	7185300	0.0127326	0.0122087	0.0140699
511	sp|P14866|HNRPL_HUMAN	64133	Heterogeneous nuclear ribonucleoprotein L OS=Homo sapiens GN=HNRNPL PE=1 SV=2	HNRNPL	1843500	847970	635540	0.00299442	0.00153339	0.0011209		541470	161830	1326600	0.000925335	0.000306581	0.00223426		3364200	2720600	2605600	0.00503658	0.00391983	0.00359657		1767700	1995200	1214500	0.00314721	0.00353193	0.00207269		657020	837100	437300	0.0011721	0.00160506	0.000834834		1051400	1404400	984560	0.00200259	0.00266484	0.00192792
97	sp|O15231|ZN185_HUMAN	73525	Zinc finger protein 185 OS=Homo sapiens GN=ZNF185 PE=1 SV=3	ZNF185	15346000	22352000	17292000	0.0249267	0.0404192	0.0304979		11576000	10635000	18711000	0.0197826	0.0201476	0.0315131		30406000	35311000	23368000	0.0455212	0.0508759	0.0322554		7286500	1712400	5362500	0.0129729	0.00303131	0.00915176		5547200	846440	2354200	0.00989601	0.00162297	0.00449432		7694900	4992700	2780200	0.0146564	0.00947363	0.00544405
571	sp|O00231|PSD11_HUMAN	47464	26S proteasome non-ATPase regulatory subunit 11 OS=Homo sapiens GN=PSMD11 PE=1 SV=3	PSMD11	3559400	2910700	2112400	0.00578157	0.00526343	0.00372564		12124000	7493300	6700100	0.0207191	0.0141958	0.0112843		5076000	5991400	8378100	0.00759934	0.00863238	0.0115645		10199000	8781700	8427100	0.0181583	0.0155455	0.0143819		5064000	5707100	4473800	0.009034	0.0109428	0.00854077		4951400	5821700	5224600	0.00943087	0.0110467	0.0102305
239	sp|Q9Y678|COPG1_HUMAN	97718	Coatomer subunit gamma-1 OS=Homo sapiens GN=COPG1 PE=1 SV=1	COPG1	11641000	9080500	9267900	0.0189086	0.0164203	0.0163458		15697000	14868000	13897000	0.0268251	0.0281668	0.0234054		17572000	16211000	19205000	0.0263073	0.0233567	0.0265091		5553900	4359000	4564100	0.00988814	0.00771636	0.00778919		2026000	3329900	1939100	0.00361431	0.00638477	0.00370187		5953900	5419300	4727300	0.0113403	0.0102831	0.00925676
163	sp|P61978|HNRPK_HUMAN	50976	Heterogeneous nuclear ribonucleoprotein K OS=Homo sapiens GN=HNRNPK PE=1 SV=1	HNRNPK	58379000	31246000	29797000	0.0948257	0.0565023	0.0525529		42407000	26972000	54688000	0.0724706	0.0510974	0.0921056		374940000	307370000	331790000	0.561327	0.442857	0.457977		50551000	49218000	58870000	0.0900008	0.0871264	0.100469		44309000	45295000	36362000	0.0790457	0.086849	0.0694174		15208000	18345000	14101000	0.0289665	0.0348096	0.0276119
396	sp|O95361|TRI16_HUMAN	63955	Tripartite motif-containing protein 16 OS=Homo sapiens GN=TRIM16 PE=1 SV=3	TRIM16	20574000	21495000	4311700	0.0334186	0.0388695	0.00760454		22564000	15037000	13113000	0.0385603	0.028487	0.0220849		4640100	3110800	5159800	0.00694675	0.00448203	0.00712219		3970300	4376700	7502300	0.0070687	0.0077477	0.0128036		4823700	5239700	5975300	0.00860531	0.0100466	0.0114072		7911900	6981200	8633900	0.0150697	0.0132468	0.0169065
357	sp|Q10567|AP1B1_HUMAN	104637	AP-1 complex subunit beta-1 OS=Homo sapiens GN=AP1B1 PE=1 SV=2	AP1B1	4945100	4159000	3938000	0.00803238	0.00752074	0.00694544		14154000	9497400	9998700	0.0241882	0.0179925	0.0168398		12067000	10338000	79628	0.0180657	0.0148949	0.000109912		7742800	6383800	6017600	0.0137852	0.0113007	0.0102698		2355500	3265800	2260300	0.00420213	0.00626187	0.00431506		5056900	5289300	5376400	0.00963182	0.0100364	0.0105278
1068	sp|Q9BR76|COR1B_HUMAN	54235	Coronin-1B OS=Homo sapiens GN=CORO1B PE=1 SV=1	CORO1B	2460300	1127200	2210800	0.00399629	0.00203832	0.00389918		1457200	1959600	3591500	0.00249025	0.00371239	0.00604881		1503300	1107300	1243800	0.00225061	0.00159539	0.00171685		4768500	3745400	4170700	0.00848982	0.00663016	0.00711781		3402000	3721100	3311600	0.00606905	0.00713486	0.00632206		3800100	3578500	4084800	0.007238	0.00679019	0.00799865
541	sp|Q9UQ80|PA2G4_HUMAN	43787	Proliferation-associated protein 2G4 OS=Homo sapiens GN=PA2G4 PE=1 SV=3	PA2G4	26572000	16555000	17692000	0.0431612	0.0299365	0.0312034		64248000	57931000	48139000	0.109795	0.109748	0.0810758		29750000	4503400	30353000	0.0445391	0.00648848	0.041897		58130000	53084000	47321000	0.103494	0.09397	0.080759		38829000	37227000	32032000	0.0692696	0.0713793	0.0611511		19037000	18140000	18604000	0.0362595	0.0344206	0.0364294
1194	sp|Q9NR12|PDLI7_HUMAN	49845	PDZ and LIM domain protein 7 OS=Homo sapiens GN=PDLIM7 PE=1 SV=1	PDLIM7	2608800	1772500	3173600	0.0042375	0.00320522	0.00559727		6359600	3214100	2042100	0.0108681	0.00608899	0.00343931		4948000	4648800	6166700	0.00740771	0.00669797	0.00851204		2744700	1287100	1251400	0.00488665	0.00227844	0.00213567		1243400	1203400	1589800	0.00221818	0.00230741	0.00303503		954850	993210	849620	0.00181869	0.00188461	0.00166368
997	A0A024R4M0|A0A024R4M0_HUMAN	22591	40S ribosomal protein S9 OS=Homo sapiens GN=RPS9 PE=1 SV=1	RPS9	49683000	5545500	24172000	0.0807007	0.0100279	0.0426321		30305000	66774000	29286000	0.0517891	0.126501	0.0493235		85579000	88389000	79135000	0.128121	0.12735	0.109232		90531000	77439000	79235000	0.161181	0.137084	0.135224		74058000	77703000	82312000	0.132117	0.148988	0.157139		61772000	57606000	57395000	0.117656	0.109307	0.112388
1620	sp|P53367|ARFP1_HUMAN	41738	Arfaptin-1 OS=Homo sapiens GN=ARFIP1 PE=1 SV=2	ARFIP1	241820	302420	293610	0.000392791	0.000546867	0.00051784		48553	332650	708130	8.29737e-05	0.000630192	0.00119263		2317000	2301300	752240	0.00346881	0.0033157	0.00103833		1138000	1673800	949020	0.00202609	0.00296298	0.00161962		917320	831760	555770	0.00163647	0.00159482	0.001061		679100	776490	502400	0.00129347	0.00147339	0.000983774
584	sp|O00299|CLIC1_HUMAN	26923	Chloride intracellular channel protein 1 OS=Homo sapiens GN=CLIC1 PE=1 SV=4	CLIC1	77165000	71108000	59275000	0.12534	0.128585	0.104543		84189000	27837000	56569000	0.143873	0.0527361	0.0952736		22022000	21891000	22246000	0.0329694	0.0315404	0.0307067		66690000	69586000	52844000	0.118735	0.123182	0.0901847		62230000	51448000	36416000	0.111016	0.0986468	0.0695205		62950000	52773000	63878000	0.1199	0.100137	0.125083
594	sp|P60981|DEST_HUMAN	18506	Destrin OS=Homo sapiens GN=DSTN PE=1 SV=3	DSTN	37263000	31704000	29825000	0.0605267	0.0573305	0.0526023		26590000	33718000	42339000	0.0454405	0.0638774	0.0713074		26998000	20573000	18094000	0.040419	0.0296415	0.0249756		25501000	30092000	26380000	0.0454019	0.0532693	0.0450207		30890000	42138000	24964000	0.0551067	0.0807957	0.0476579		56704000	71182000	62757000	0.108003	0.135068	0.122888
706	M0R0R2|M0R0R2_HUMAN	25333	40S ribosomal protein S5 OS=Homo sapiens GN=RPS5 PE=1 SV=1	RPS5	323410	125500	221790	0.000525318	0.000226942	0.000391171		2696700	1305000	645620	0.00460847	0.00247227	0.00108735		1662300	1253700	1684800	0.00248865	0.00180632	0.00232557		1856100	1336000	1714200	0.00330459	0.00236501	0.00292549		2292600	2193800	1332700	0.00408992	0.00420641	0.00254421		876940	1167600	1140500	0.0016703	0.00221552	0.00223327
896	sp|Q9Y696|CLIC4_HUMAN	28772	Chloride intracellular channel protein 4 OS=Homo sapiens GN=CLIC4 PE=1 SV=4	CLIC4	14391000	11083000	11402000	0.0233755	0.0200414	0.0201097		16266000	19668000	12165000	0.0277975	0.0372603	0.0204883		2063700	1934800	3019600	0.00308959	0.00278765	0.00416802		18623000	16245000	17595000	0.0331563	0.0287571	0.030028		18626000	17104000	13944000	0.0332281	0.0327953	0.02662		14919000	13270000	15250000	0.028416	0.0251798	0.0298618
1422	sp|P18077|RL35A_HUMAN	12538	60S ribosomal protein L35a OS=Homo sapiens GN=RPL35A PE=1 SV=2	RPL35A	5760000	3226100	4164300	0.00935603	0.00583377	0.00734457		5168400	4945100	8502200	0.00883244	0.0093683	0.0143194		18366000	18232000	18381000	0.027496	0.0262686	0.0253717		44365000	35362000	39556000	0.0789873	0.0625983	0.0675071		50524000	41295000	48742000	0.090133	0.0791793	0.0930516		36555000	32627000	33087000	0.0696259	0.0619096	0.0647893
1110	sp|O14617|AP3D1_HUMAN	130158	AP-3 complex subunit delta-1 OS=Homo sapiens GN=AP3D1 PE=1 SV=1	AP3D1	1744000	1035600	1708400	0.0028328	0.00187268	0.0030131		5125000	4739700	3700000	0.00875827	0.00897918	0.00623155		977680	996280	1555700	0.0014637	0.00143544	0.00214737		1855800	1616400	1738700	0.00330406	0.00286137	0.0029673		895060	1224100	1889500	0.00159676	0.0023471	0.00360718		996020	1204300	1355700	0.00189711	0.00228516	0.00265466
2730	sp|A6NHT5|HMX3_HUMAN	37825	Homeobox protein HMX3 OS=Homo sapiens GN=HMX3 PE=1 SV=1	HMX3	3544400	2540700	2053600	0.00575721	0.00459436	0.00362193		23303000	21072000	22725000	0.0398232	0.0399201	0.0382735		20694000	11989000	11702000	0.0309812	0.0172737	0.0161525		43265000	38349000	39012000	0.0770288	0.0678859	0.0665787		51124000	31132000	25876000	0.0912034	0.0596927	0.0493989		16665000	16160000	16000000	0.0317416	0.0306636	0.0313304
1323	sp|P41743|KPCI_HUMAN	68262	Protein kinase C iota type OS=Homo sapiens GN=PRKCI PE=1 SV=2	PRKCI	1242600	1108300	1676500	0.00201837	0.00200414	0.00295684		2148900	1509700	952180	0.00367232	0.00286007	0.00160366		478540	491440	673990	0.000716428	0.000708064	0.000930324		543580	538480	536400	0.000967787	0.000953225	0.000915432		536750	575000	407760	0.000957543	0.00110251	0.00077844		712820	678310	777820	0.0013577	0.00128709	0.00152309
359	sp|P13928|ANXA8_HUMAN	36881	Annexin A8 OS=Homo sapiens GN=ANXA8 PE=1 SV=3	ANXA8	30178	55928	27857	4.90185e-05	0.000101135	4.91313e-05		0	33707	92375	0	6.38566e-05	0.000155578		516540	417380	344210	0.000773318	0.000601359	0.000475121		79192	171680	115800	0.000140993	0.00030391	0.000197627		68834	68631	34575	0.000122797	0.000131594	6.60059e-05		100940	181930	51477	0.000192259	0.000345212	0.0001008
485	sp|Q9H4A4|AMPB_HUMAN	72596	Aminopeptidase B OS=Homo sapiens GN=RNPEP PE=1 SV=2	RNPEP	7966800	5004400	5335700	0.0129406	0.00904948	0.00941057		8586600	7060500	7686000	0.0146739	0.0133758	0.0129448		5871700	5715100	5214100	0.00879059	0.00823429	0.00719714		3302200	3768500	2967900	0.00587922	0.00667105	0.00506508		945750	2970300	1328100	0.00168718	0.00569527	0.00253543		4839900	4514300	4055100	0.0092185	0.00856587	0.00794049
854	sp|Q92888|ARHG1_HUMAN	102435	Rho guanine nucleotide exchange factor 1 OS=Homo sapiens GN=ARHGEF1 PE=1 SV=2	ARHGEF1	5984200	3856600	5263200	0.0097202	0.0069739	0.0092827		4101100	4164800	6421400	0.0070085	0.00789005	0.0108149		4315900	6419900	4761600	0.00646139	0.00924976	0.00657255		2997700	3734400	3346500	0.00533709	0.00661069	0.00571121		1540900	2516700	903810	0.00274891	0.00482554	0.00172543		3392100	3245300	3064100	0.00646089	0.00615795	0.00599996
776	sp|P50479|PDLI4_HUMAN	35398	PDZ and LIM domain protein 4 OS=Homo sapiens GN=PDLIM4 PE=1 SV=2	PDLIM4	6822000	1782100	2461800	0.0110811	0.00322258	0.00434187		22764000	13900000	1722900	0.0389021	0.026333	0.00290171		10311000	7194300	10510000	0.0154367	0.0103655	0.0145072		3100400	3821900	3457000	0.00551994	0.00676558	0.00589979		2887800	2833400	2678100	0.00515173	0.00543278	0.00511266		8347700	883740	13232000	0.0158998	0.00167689	0.0259102
1023	sp|Q8IVT2|MISP_HUMAN	75357	Mitotic interactor and substrate of PLK1 OS=Homo sapiens GN=MISP PE=1 SV=1	MISP	1179900	1285400	1730100	0.00191652	0.00232439	0.00305137		3368800	1972300	1205800	0.00575705	0.00373645	0.00203081		2132800	1973400	2421600	0.00319304	0.00284327	0.00334259		367370	522960	312120	0.000654064	0.000925751	0.000532671		354960	184240	7063.7	0.000633236	0.000353263	1.34851e-05		589140	348680	536660	0.00112213	0.000661619	0.00105086
13	sp|O60437|PEPL_HUMAN	204745	Periplakin OS=Homo sapiens GN=PPL PE=1 SV=4	PPL	327040000	355530000	366580000	0.531215	0.642906	0.646537		212650000	180790000	227650000	0.363404	0.3425	0.383409		262150000	288280000	294130000	0.392468	0.415352	0.405995		43200000	41080000	21437000	0.0769131	0.0727204	0.0365848		25561000	17446000	26415000	0.0455999	0.0334511	0.0504279		52783000	56417000	59554000	0.100535	0.107051	0.116616
662	sp|Q6ZVX7|FBX50_HUMAN	30847	F-box only protein 50 OS=Homo sapiens GN=NCCRP1 PE=1 SV=1	NCCRP1	7703500	10341000	14628000	0.0125129	0.0186997	0.0257994		17499000	16021000	16282000	0.0299046	0.0303512	0.0274222		17614000	23786000	20178000	0.0263701	0.0342708	0.0278522		19388000	18689000	18636000	0.0345183	0.0330835	0.0318046		17429000	15943000	16764000	0.0310927	0.0305692	0.0320035		6373000	6368500	7120400	0.0121386	0.0120842	0.0139428
105	E7EUU4|E7EUU4_HUMAN	171641	Eukaryotic translation initiation factor 4 gamma 1 OS=Homo sapiens GN=EIF4G1 PE=1 SV=1	EIF4G1	61583000	44311000	44937000	0.10003	0.0801277	0.0792553		74140000	58687000	69059000	0.1267	0.11118	0.116309		38581000	37208000	42953000	0.0577601	0.0536091	0.059289		31408000	31185000	27255000	0.0559187	0.0552041	0.046514		176780000	17169000	138760000	0.315369	0.03292	0.264902		38937000	38540000	38901000	0.0741628	0.0731295	0.076174
391	sp|Q15019|SEPT2_HUMAN	41487	Septin-2 OS=Homo sapiens GN=SEPT2 PE=1 SV=1	SEPT2	118260	161170	407490	0.000192091	0.000291444	0.00071869		19448	211590	198370	3.32353e-05	0.000400849	0.000334095		3001700	2786300	3750900	0.00449388	0.00401449	0.00517745		650800	650430	611420	0.00115868	0.0011514	0.00104346		453910	424510	301510	0.000809759	0.000813959	0.000575602		426630	460300	352080	0.000812597	0.000873418	0.000689425
999	sp|O00505|IMA4_HUMAN	57811	Importin subunit alpha-4 OS=Homo sapiens GN=KPNA3 PE=1 SV=2	KPNA3	1107800	399850	687410	0.00179941	0.00072305	0.00121238		2335600	2174800	1390300	0.00399138	0.00412007	0.00234155		1725800	1788600	1119200	0.00258372	0.00257701	0.00154486		1294200	1229200	1525600	0.00230419	0.00217595	0.00260362		670870	878660	492920	0.00119681	0.00168475	0.000941016		1226100	773890	1004700	0.00233534	0.00146845	0.00196735
462	sp|P61160|ARP2_HUMAN	44761	Actin-related protein 2 OS=Homo sapiens GN=ACTR2 PE=1 SV=1	ACTR2	4679000	4309200	3443300	0.00760015	0.00779234	0.00607294		2434900	4844500	6625100	0.00416108	0.00917772	0.011158		4437500	3190600	2635300	0.00664344	0.004597	0.00363757		19533000	24149000	15625000	0.0347765	0.0427489	0.026666		19538000	21454000	17985000	0.0348551	0.0411361	0.0343345		15481000	19714000	12767000	0.0294865	0.0374073	0.0249997
546	sp|P43686|PRS6B_HUMAN	47366	26S protease regulatory subunit 6B OS=Homo sapiens GN=PSMC4 PE=1 SV=2	PSMC4	6784800	4636600	8322000	0.0110206	0.00838438	0.0146775		22649	8186300	7839700	3.87056e-05	0.0155086	0.0132036		3675900	2581300	3168800	0.00550323	0.00371912	0.00437397		8786100	7859500	8880400	0.0156427	0.013913	0.0151555		12901000	9946500	11860000	0.0230149	0.0190715	0.0226415		8391200	7309700	9356800	0.0159826	0.0138701	0.018322
1224	sp|O75821|EIF3G_HUMAN	35611	Eukaryotic translation initiation factor 3 subunit G OS=Homo sapiens GN=EIF3G PE=1 SV=2	EIF3G	6866100	5093000	6067300	0.0111527	0.00920969	0.0107009		33158000	19221000	13766000	0.0566647	0.0364134	0.0231847		15986000	14852000	15919000	0.0239328	0.0213987	0.0219734		15048000	13629000	14408000	0.0267914	0.0241262	0.024589		11197000	11447000	11775000	0.0199751	0.0219486	0.0224792		5994700	5806400	8629000	0.011418	0.0110176	0.0168969
304	sp|P63244|RACK1_HUMAN	35077	Receptor of activated protein C kinase 1 OS=Homo sapiens GN=RACK1 PE=1 SV=3	RACK1	26369000	8345100	6444000	0.0428315	0.0150905	0.0113653		14317000	11711000	18378000	0.0244668	0.022186	0.0309523		40323000	43895000	35262000	0.0603681	0.0632437	0.048673		43541000	44232000	42074000	0.0775202	0.0783001	0.0718044		43631000	47040000	45983000	0.0778362	0.0901948	0.0877845		37503000	35109000	30567000	0.0714315	0.0666192	0.0598547
131	sp|P62937|PPIA_HUMAN	18012	Peptidyl-prolyl cis-trans isomerase A OS=Homo sapiens GN=PPIA PE=1 SV=2	PPIA	132750000	82768000	86638000	0.215627	0.14967	0.152803		48667000	70629000	75876000	0.0831685	0.133804	0.12779		72904000	78829000	75717000	0.109145	0.113576	0.104514		205590000	190660000	183160000	0.366032	0.337509	0.312585		181830000	164080000	183170000	0.324378	0.314608	0.349683		142210000	162070000	208380000	0.270866	0.307527	0.408039
1074	sp|P62249|RS16_HUMAN	16445	40S ribosomal protein S16 OS=Homo sapiens GN=RPS16 PE=1 SV=2	RPS16	55334000	5198300	2830500	0.0898796	0.00940011	0.00499215		1846800	13531000	16714000	0.00315605	0.025634	0.0281497		57807000	64370000	57725000	0.0865436	0.092744	0.0796792		50573000	38578000	31699000	0.0900399	0.0682913	0.0540982		37733000	28003000	16303000	0.0673143	0.0536932	0.0311235		28526000	36020000	23033000	0.0543331	0.0683478	0.045102
875	sp|P61006|RAB8A_HUMAN	23668	Ras-related protein Rab-8A OS=Homo sapiens GN=RAB8A PE=1 SV=1	RAB8A	459220	268400	579290	0.000745916	0.000485349	0.00102169		541680	610270	669640	0.000925694	0.00115613	0.00112781		1020500	1066100	1365700	0.0015278	0.00153603	0.00188511		2509900	2319900	3345600	0.00446861	0.00410672	0.00570967		3592700	2989200	4565100	0.00640925	0.00573151	0.00871507		1361100	1256200	1428500	0.00259247	0.00238364	0.00279722
37	sp|Q01082|SPTB2_HUMAN	274608	Spectrin beta chain non-erythrocytic 1 OS=Homo sapiens GN=SPTBN1 PE=1 SV=2	SPTBN1	28758000	24214000	25908000	0.0467119	0.0437863	0.0456939		43596000	32082000	29075000	0.0745025	0.0607781	0.0489682		71509000	67598000	65553000	0.107057	0.0973949	0.0904843		26908000	24393000	23765000	0.0479069	0.0431808	0.0405579		19750000	22269000	18551000	0.0352333	0.0426987	0.035415		18166000	18885000	18825000	0.0346006	0.0358342	0.0368622
267	sp|Q15233|NONO_HUMAN	54232	Non-POU domain-containing octamer-binding protein OS=Homo sapiens GN=NONO PE=1 SV=4	NONO	8450600	6531500	10260000	0.0137264	0.0118109	0.0180955		11140000	6331200	9529700	0.0190375	0.0119942	0.0160499		25875000	22516000	19464000	0.0387378	0.0324409	0.0268666		11421000	10135000	9862000	0.0203339	0.0179411	0.0168307		9800300	7206100	8846900	0.0174834	0.013817	0.0168893		11995000	5746800	8348600	0.0228467	0.0109045	0.0163478
554	sp|P25685|DNJB1_HUMAN	38044	DnaJ homolog subfamily B member 1 OS=Homo sapiens GN=DNAJB1 PE=1 SV=4	DNAJB1	17969000	15658000	8649000	0.0291872	0.0283144	0.0152542		52721000	30546000	26478000	0.0900965	0.0578682	0.0445943		18450000	14919000	13793000	0.0276217	0.0214952	0.0190388		28522000	22372000	23918000	0.0507804	0.0396032	0.040819		14162000	15867000	15097000	0.0252645	0.0304235	0.0288211		26730000	17457000	19522000	0.0509123	0.0331246	0.038227
199	sp|P50990|TCPQ_HUMAN	59621	T-complex protein 1 subunit theta OS=Homo sapiens GN=CCT8 PE=1 SV=4	CCT8	5724700	3318100	5311000	0.00929869	0.00600013	0.009367		17550000	12480000	7043500	0.0299917	0.0236429	0.0118627		830970	821240	1084000	0.00124406	0.00118324	0.00149627		11181000	10118000	11961000	0.0199066	0.017911	0.0204129		10544000	9980000	8971100	0.0188101	0.0191357	0.0171264		7248200	6834500	7684900	0.0138056	0.0129684	0.0150482
1592	sp|Q9NUQ6|SPS2L_HUMAN	61729	SPATS2-like protein OS=Homo sapiens GN=SPATS2L PE=1 SV=2	SPATS2L	903280	848290	926330	0.00146721	0.00153397	0.00163377		3995400	1777800	1140500	0.00682786	0.00336797	0.00192083		333470	400680	502930	0.000499242	0.000577298	0.000694206		665270	600490	696160	0.00118444	0.001063	0.00118808		389890	504270	340620	0.00069555	0.000966891	0.000650265		316720	207790	298400	0.000603253	0.000394281	0.000584312
301	sp|P31939|PUR9_HUMAN	64616	Bifunctional purine biosynthesis protein PURH OS=Homo sapiens GN=ATIC PE=1 SV=3	ATIC	7411400	5370600	6335400	0.0120384	0.00971168	0.0111737		11215000	11692000	13309000	0.0191657	0.02215	0.022415		17868000	21388000	24898000	0.0267504	0.0308157	0.0343673		16234000	15703000	16265000	0.0289029	0.0277977	0.0277582		15085000	14313000	13386000	0.0269111	0.0274438	0.0255547		12837000	14200000	11946000	0.0244505	0.0269445	0.023392
477	sp|P35998|PRS7_HUMAN	48634	26S protease regulatory subunit 7 OS=Homo sapiens GN=PSMC2 PE=1 SV=3	PSMC2	6435100	5194700	4124300	0.0104526	0.0093936	0.00727402		7308500	6512600	7290400	0.0124897	0.0123379	0.0122785		4392400	4369100	4604700	0.00657592	0.00629498	0.00635598		11837000	11359000	11153000	0.0210745	0.0201079	0.0190339		9923500	12385000	10720000	0.0177032	0.0237471	0.0204652		10896000	10527000	12930000	0.0207535	0.0199749	0.0253189
1382	sp|Q92882|OSTF1_HUMAN	23787	Osteoclast-stimulating factor 1 OS=Homo sapiens GN=OSTF1 PE=1 SV=2	OSTF1	2644600	3318200	2600200	0.00429565	0.00600031	0.00458597		2798300	2958500	3566500	0.0047821	0.00560476	0.00600671		5214000	5848900	4660700	0.00780594	0.00842707	0.00643327		2962000	2986300	1801900	0.00527353	0.00528639	0.00307516		1982700	1344800	795480	0.00353707	0.00257853	0.00151862		2121800	1088000	1635200	0.00404137	0.00206448	0.00320197
264	I3L4C2|I3L4C2_HUMAN	61381	Brain-specific angiogenesis inhibitor 1-associated protein 2 OS=Homo sapiens GN=BAIAP2 PE=1 SV=1	BAIAP2	1518800	4836200	5355600	0.002467	0.00874532	0.00944566		0	3548400	5982100	0	0.00672231	0.0100751		28063000	28548000	25975000	0.0420135	0.0411318	0.0358539		0	2242800	1976400	0	0.00397024	0.00337297		2738200	2716600	3007300	0.00488485	0.00520883	0.00574113		660390	1323700	1133100	0.00125784	0.00251172	0.00221878
205	sp|Q16658|FSCN1_HUMAN	54530	Fascin OS=Homo sapiens GN=FSCN1 PE=1 SV=3	FSCN1	98886000	57273000	56752000	0.160622	0.103567	0.100093		101430000	80244000	90458000	0.173337	0.152019	0.15235		52586000	49092000	51784000	0.0787271	0.0707315	0.0714787		132010000	132260000	125750000	0.23503	0.234129	0.214608		122170000	129730000	113060000	0.217947	0.248745	0.215839		104410000	114950000	106770000	0.198868	0.218117	0.209072
141	A0A0D9SF53|A0A0D9SF53_HUMAN	81477	ATP-dependent RNA helicase DDX3X OS=Homo sapiens GN=DDX3X PE=1 SV=1	DDX3X	91755	23136	35022	0.000149039	4.18369e-05	6.17682e-05		838.2	17831	18566	1.43243e-06	3.37801e-05	3.12689e-05		62999	69349	63023	9.43166e-05	9.99177e-05	8.69921e-05		27004	51423	8523.1	4.80778e-05	9.10297e-05	1.45457e-05		3438	9272.7	4189.1	6.13327e-06	1.77795e-05	7.99726e-06		6885.8	6399.2	5707.5	1.31153e-05	1.21425e-05	1.11761e-05
622	sp|Q14166|TTL12_HUMAN	74404	Tubulin--tyrosine ligase-like protein 12 OS=Homo sapiens GN=TTLL12 PE=1 SV=2	TTLL12	432150	370430	305030	0.000701946	0.00066985	0.000537981		654.86	49762	128100	1.11911e-06	9.42722e-05	0.000215746		191330	216850	79000	0.000286442	0.000312436	0.000109046		258310	335420	123440	0.000459894	0.000593765	0.000210665		128920	261780	139810	0.000229989	0.000501939	0.000266906		294810	402650	181420	0.000561521	0.000764027	0.000355247
1826	A0A087WYR0|A0A087WYR0_HUMAN	13654	Signal recognition particle 19 kDa protein OS=Homo sapiens GN=SRP19 PE=1 SV=1	SRP19	687090	290220	436290	0.00111605	0.000524806	0.000769484		1902300	894820	1072400	0.0032509	0.0016952	0.00180614		1299200	1198200	1202800	0.00194505	0.00172636	0.00166025		3716300	2864200	3781100	0.00661648	0.00507025	0.00645291		2474000	2902400	3973900	0.00441353	0.00556508	0.00758643		1712700	2234100	1699400	0.00326216	0.0042392	0.00332768
94	sp|P33176|KINH_HUMAN	109685	Kinesin-1 heavy chain OS=Homo sapiens GN=KIF5B PE=1 SV=1	KIF5B	25022000	15255000	17112000	0.0406435	0.0275857	0.0301804		34017000	23594000	29333000	0.0581327	0.0446979	0.0494027		27662000	27168000	31101000	0.0414131	0.0391435	0.0429294		18013000	18810000	16543000	0.0320703	0.0332977	0.0282326		13415000	11996000	9005700	0.0239319	0.0230012	0.0171925		22187000	21705000	25653000	0.0422593	0.0411852	0.0502324
619	sp|Q9UHQ9|NB5R1_HUMAN	34095	NADH-cytochrome b5 reductase 1 OS=Homo sapiens GN=CYB5R1 PE=1 SV=1	CYB5R1	26256000	21435000	16757000	0.0426479	0.038761	0.0295543		9174500	15379000	13497000	0.0156786	0.0291349	0.0227317		11880000	19125000	16938000	0.0177857	0.0275552	0.0233799		35743000	32120000	27505000	0.0636367	0.0568593	0.0469406		41939000	34926000	31299000	0.0748177	0.0669674	0.0597518		53017000	49024000	45868000	0.100981	0.0930229	0.0898164
364	sp|Q8TE68|ES8L1_HUMAN	80251	Epidermal growth factor receptor kinase substrate 8-like protein 1 OS=Homo sapiens GN=EPS8L1 PE=1 SV=3	EPS8L1	1455900	2771000	3329500	0.00236483	0.00501081	0.00587223		3095200	1924700	1333700	0.00528948	0.00364627	0.00224622		3195200	3653200	3364900	0.00478357	0.00526351	0.00464465		1872400	1468900	1491600	0.00333361	0.00260027	0.0025456		1856200	1876800	1830400	0.00331139	0.00359859	0.00349435		240130	250910	267180	0.000457373	0.000476101	0.000523178
860	sp|Q08379|GOGA2_HUMAN	113086	Golgin subfamily A member 2 OS=Homo sapiens GN=GOLGA2 PE=1 SV=3	GOLGA2	1729600	1426100	2027200	0.00280941	0.00257882	0.00357537		604480	1184800	953480	0.00103301	0.00224456	0.00160585		1236100	956560	1260600	0.00185058	0.00137821	0.00174004		443300	571610	504090	0.000789249	0.00101187	0.000860291		718630	663260	645930	0.00128201	0.00127174	0.00123312		1197000	984730	1168600	0.00227991	0.00186852	0.00228829
909	sp|P12277|KCRB_HUMAN	42644	Creatine kinase B-type OS=Homo sapiens GN=CKB PE=1 SV=1	CKB	1229800	911180	998340	0.00199758	0.00164769	0.00176077		0	802270	509980	0	0.00151987	0.000858909		135910	47987	192680	0.000203473	6.91394e-05	0.000265961		392460	690440	469450	0.000698734	0.00122223	0.000801173		288360	425200	171610	0.000514424	0.000815282	0.000327614		473650	1377800	592640	0.000902155	0.00261437	0.00116048
295	sp|P26640|SYVC_HUMAN	140476	Valine--tRNA ligase OS=Homo sapiens GN=VARS PE=1 SV=4	VARS	14599000	7557300	8511700	0.0237133	0.0136659	0.0150121		23715000	22240000	17833000	0.0405273	0.0421328	0.0300344		9171300	12356000	9205500	0.0137305	0.0178025	0.0127066		9868600	8218600	10802000	0.01757	0.0145487	0.0184349		7055600	4092800	5971300	0.0125869	0.00784756	0.0113996		7424900	5234700	6288900	0.0141421	0.00993283	0.0123146
415	sp|Q96HE7|ERO1A_HUMAN	54393	ERO1-like protein alpha OS=Homo sapiens GN=ERO1A PE=1 SV=2	ERO1A	5284400	6840300	6294000	0.00858351	0.0123693	0.0111007		16854000	11241000	12574000	0.0288023	0.0212956	0.0211772		18747000	19619000	19469000	0.0280664	0.028267	0.0268735		26774000	27129000	26050000	0.0476683	0.0480241	0.0444575		38055000	31688000	39920000	0.0678888	0.0607588	0.0762098		17702000	16424000	17658000	0.0337168	0.0311645	0.034577
732	sp|Q8TD16|BICD2_HUMAN	93533	Protein bicaudal D homolog 2 OS=Homo sapiens GN=BICD2 PE=1 SV=1	BICD2	1480500	3339400	659330	0.00240479	0.00603865	0.00116286		3613100	7418900	3519400	0.00617454	0.0140548	0.00592738		4105500	3332000	3944100	0.00614639	0.00480073	0.00544413		4176200	4196100	5585400	0.00743529	0.00742799	0.00953216		4249100	4622200	5226500	0.00758024	0.00886264	0.00997772		2252100	3003600	2691000	0.00428955	0.00569932	0.00526938
1169	sp|P10301|RRAS_HUMAN	23480	Ras-related protein R-Ras OS=Homo sapiens GN=RRAS PE=1 SV=1	RRAS	1853100	1583800	2404500	0.00301001	0.00286399	0.00424081		2082300	1205500	1370700	0.00355851	0.00228377	0.00230854		25813000	24845000	31135000	0.038645	0.0357966	0.0429764		4152200	4760900	4859600	0.00739256	0.00842781	0.0082935		6960300	6017000	7190500	0.0124169	0.011537	0.0137271		3259100	3007100	3298000	0.00620757	0.00570596	0.00645798
759	sp|Q06323|PSME1_HUMAN	28723	Proteasome activator complex subunit 1 OS=Homo sapiens GN=PSME1 PE=1 SV=1	PSME1	639570	769920	274830	0.00103886	0.00139225	0.000484717		417830	901260	1528700	0.000714042	0.0017074	0.00257464		3813700	3629300	3731400	0.00570954	0.00522908	0.00515054		1407200	2944200	1819800	0.00250537	0.00521186	0.00310571		1462300	1064700	962690	0.00260869	0.00204146	0.00183784		1013100	370060	527610	0.00192964	0.000702188	0.00103314
1249	sp|P36507|MP2K2_HUMAN	44424	Dual specificity mitogen-activated protein kinase kinase 2 OS=Homo sapiens GN=MAP2K2 PE=1 SV=1	MAP2K2	2745700	2407200	2511400	0.00445987	0.00435295	0.00442935		2998300	2058600	2008700	0.00512389	0.00389994	0.00338306		3675400	3542600	3763300	0.00550249	0.00510416	0.00519457		987490	1095400	838860	0.00175812	0.00193909	0.00143162		1060100	1560700	1040600	0.00189118	0.0029925	0.00198657		3602400	3964100	3832400	0.00686145	0.00752187	0.00750441
144	sp|P30153|2AAA_HUMAN	65309	Serine/threonine-protein phosphatase 2A 65 kDa regulatory subunit A alpha isoform OS=Homo sapiens GN=PPP2R1A PE=1 SV=4	PPP2R1A	56232000	52370000	43065000	0.0913383	0.0947009	0.0759537		76102000	78729000	55477000	0.130053	0.149149	0.0934345		71540000	34948000	28477000	0.107103	0.0503529	0.0393075		39108000	51041000	35885000	0.0696277	0.0903535	0.0612421		11709000	34974000	16501000	0.0208884	0.0670594	0.0315015		52614000	57224000	54346000	0.100213	0.108582	0.106418
1117	sp|P17812|PYRG1_HUMAN	66690	CTP synthase 1 OS=Homo sapiens GN=CTPS1 PE=1 SV=2	CTPS1	8853000	5992000	5279300	0.01438	0.0108354	0.00931109		7593800	4321400	6588700	0.0129773	0.00818672	0.0110967		5456900	5646700	5546300	0.00816959	0.00813574	0.00765569		8495300	6262400	6846000	0.015125	0.0110858	0.0116835		2147500	2597600	2457800	0.00383106	0.00498066	0.0046921		3612400	2609500	3761800	0.00688049	0.00495152	0.00736617
1538	sp|O75396|SC22B_HUMAN	24593	Vesicle-trafficking protein SEC22b OS=Homo sapiens GN=SEC22B PE=1 SV=4	SEC22B	2666700	1808700	1558200	0.00433155	0.00327068	0.0027482		1964100	2787000	2720500	0.00335651	0.00527986	0.00458187		4624700	3129200	2019600	0.00692369	0.00450854	0.0027877		5293200	4963500	5650000	0.00942399	0.00878646	0.00964241		4756100	3528600	3181500	0.00848471	0.00676576	0.00607369		4547800	4748200	4735900	0.00866214	0.00900969	0.0092736
337	sp|P23528|COF1_HUMAN	18502	Cofilin-1 OS=Homo sapiens GN=CFL1 PE=1 SV=3	CFL1	143830000	18765000	91649000	0.233625	0.0339328	0.161641		42738000	62261000	160670000	0.0730363	0.117951	0.270601		60949000	14017000	6971800	0.0912475	0.0201956	0.00962334		150140000	168960000	145260000	0.267309	0.299095	0.247904		100100000	120350000	99851000	0.178575	0.23076	0.190622		95276000	107630000	86617000	0.181471	0.204228	0.169609
536	sp|Q7L1Q6|BZW1_HUMAN	48043	Basic leucine zipper and W2 domain-containing protein 1 OS=Homo sapiens GN=BZW1 PE=1 SV=1	BZW1	12950000	9469400	13260000	0.0210348	0.0171236	0.0233866		31357000	27897000	25491000	0.0535869	0.0528498	0.042932		14856000	13765000	11890000	0.0222411	0.0198325	0.016412		15041000	13467000	13277000	0.0267789	0.0238395	0.0226588		4027400	6372700	40808000	0.00718474	0.0122191	0.0779051		6065100	6699000	6221400	0.0115521	0.0127113	0.0121824
1293	sp|P43487|RANG_HUMAN	23310	Ran-specific GTPase-activating protein OS=Homo sapiens GN=RANBP1 PE=1 SV=1	RANBP1	11068000	7631300	17059000	0.0179779	0.0137997	0.0300869		33266000	14488000	11841000	0.0568493	0.0274469	0.0199426		22606000	22389000	24666000	0.0338437	0.032258	0.0340471		22023000	17265000	18122000	0.0392097	0.0305627	0.0309274		18709000	17271000	20239000	0.0333762	0.0331155	0.0386375		5087500	5729700	6078900	0.0096901	0.0108721	0.0119034
799	sp|P50454|SERPH_HUMAN	46441	Serpin H1 OS=Homo sapiens GN=SERPINH1 PE=1 SV=2	SERPINH1	26224	23494	8360.6	4.25959e-05	4.24843e-05	1.47456e-05		0	41754	12124	0	7.91013e-05	2.04193e-05		50970	38210	19622	7.63078e-05	5.50528e-05	2.70847e-05		172860	189670	399780	0.000307759	0.000335756	0.000682273		467940	421650	443010	0.000834788	0.000808475	0.000845734		169840	37626	76647	0.000323492	7.13952e-05	0.000150086
884	sp|P20042|IF2B_HUMAN	38388	Eukaryotic translation initiation factor 2 subunit 2 OS=Homo sapiens GN=EIF2S2 PE=1 SV=2	EIF2S2	1206500	766630	1068100	0.00195973	0.0013863	0.00188381		1142400	2816700	2716500	0.00195228	0.00533613	0.00457513		370450	612860	456590	0.000554605	0.000883006	0.000630242		2486300	2977000	2836500	0.0044266	0.00526993	0.00484083		1985200	2456000	1926700	0.00354153	0.00470915	0.00367819		1464000	1699200	1502200	0.00278846	0.00322423	0.00294153
772	sp|P05109|S10A8_HUMAN	10835	Protein S100-A8 OS=Homo sapiens GN=S100A8 PE=1 SV=1	S100A8	27302000	37656000	37375000	0.0443469	0.0680935	0.0659182		9823700	61127000	67405000	0.016788	0.115803	0.113524		48051000	50504000	41035000	0.0719377	0.0727659	0.0566416		428030000	828310000	921360000	0.762063	1.46629	1.57241		494190000	588660000	654200000	0.881617	1.1287	1.24891		312060000	416630000	326770000	0.594377	0.790554	0.639864
2058	sp|Q86VM9|ZCH18_HUMAN	106379	Zinc finger CCCH domain-containing protein 18 OS=Homo sapiens GN=ZC3H18 PE=1 SV=2	ZC3H18	70969	0	80521	0.000115276	0	0.000142015		680760	12469	317500	0.00116337	2.3622e-05	0.000534734		0	83175	98212	0	0.000119838	0.000135564		345750	310770	316090	0.000615572	0.000550129	0.000539446		345350	250070	168420	0.000616092	0.000479486	0.000321525		389460	334000	430760	0.0007418	0.000633764	0.000843492
164	sp|Q00341|VIGLN_HUMAN	141455	Vigilin OS=Homo sapiens GN=HDLBP PE=1 SV=2	HDLBP	20294000	14228000	11920000	0.0329638	0.0257285	0.0210233		10491000	14983000	16306000	0.0179284	0.0283847	0.0274626		13243000	15343000	14166000	0.0198263	0.0221061	0.0195537		5329200	4723600	3243200	0.00948808	0.00836178	0.00553491		1332400	2789100	1117300	0.00237695	0.00534784	0.002133		4266000	808540	4232300	0.0081254	0.0015342	0.00828747
1046	sp|P62913|RL11_HUMAN	20252	60S ribosomal protein L11 OS=Homo sapiens GN=RPL11 PE=1 SV=2	RPL11	17682000	16755000	12556000	0.0287211	0.0302981	0.022145		64187000	35060000	27839000	0.109691	0.0664198	0.0468865		64951000	69157000	61976000	0.0972389	0.0996411	0.0855469		41901000	40387000	27491000	0.0746004	0.0714936	0.0469167		38049000	27465000	31233000	0.0678781	0.0526616	0.0596258		42610000	32418000	42781000	0.0811587	0.0615131	0.0837716
647	sp|P18085|ARF4_HUMAN	20511	ADP-ribosylation factor 4 OS=Homo sapiens GN=ARF4 PE=1 SV=3	ARF4	18488000	11582000	9223200	0.0300303	0.0209438	0.0162669		7880900	7538500	8319700	0.0134679	0.0142814	0.0140121		29423000	31659000	29665000	0.0440495	0.0456141	0.0409473		24591000	22747000	22050000	0.0437817	0.0402671	0.037631		20410000	21835000	23207000	0.0364107	0.0418666	0.0443036		20092000	23552000	1904900	0.038269	0.0446898	0.00373008
432	sp|O14896|IRF6_HUMAN	53130	Interferon regulatory factor 6 OS=Homo sapiens GN=IRF6 PE=1 SV=1	IRF6	18098000	8203100	8244700	0.0293968	0.0148337	0.0145412		7950200	8765100	11357000	0.0135863	0.0166051	0.0191275		12833000	11868000	12879000	0.0192124	0.0170994	0.0177772		6608700	6972800	5402300	0.0117661	0.0123433	0.00921968		5662500	5424600	4711800	0.0101017	0.0104012	0.00899513		4443000	3050300	2920700	0.00846253	0.00578793	0.00571917
1156	sp|Q9NZD2|GLTP_HUMAN	23850	Glycolipid transfer protein OS=Homo sapiens GN=GLTP PE=1 SV=3	GLTP	23982000	19664000	19707000	0.0389542	0.0355585	0.0347572		33874000	26465000	38042000	0.0578883	0.0501369	0.0640704		9327300	10810000	5264900	0.013964	0.015575	0.00726726		15943000	15703000	15862000	0.0283848	0.0277977	0.0270704		15041000	12923000	15636000	0.0268326	0.0247787	0.0298501		7098500	11160000	9366400	0.0135204	0.0211761	0.0183408
589	sp|Q6DD88|ATLA3_HUMAN	60542	Atlastin-3 OS=Homo sapiens GN=ATL3 PE=1 SV=1	ATL3	2757700	2243700	4281700	0.00447936	0.00405729	0.00755163		7663500	7141600	4551300	0.0130964	0.0135295	0.00766531		1284600	1347000	1555700	0.00192319	0.00194075	0.00214737		5205500	4858300	5753900	0.00926785	0.00860023	0.00981973		3320600	3447000	2806700	0.00592383	0.0066093	0.00535817		5714200	4753100	5430400	0.0108838	0.00901899	0.0106335
1270	sp|P53990|IST1_HUMAN	39751	IST1 homolog OS=Homo sapiens GN=IST1 PE=1 SV=1	IST1	1517800	2084300	1028700	0.00246538	0.00376905	0.00181432		5318900	2957400	3723300	0.00908963	0.00560268	0.00627079		9303800	8959700	9031600	0.0139288	0.0129091	0.0124665		2237100	2035600	1772700	0.00398292	0.00360345	0.00302533		987420	1152400	3379900	0.00176152	0.00220962	0.00645245		76911	429210	404680	0.000146491	0.000814425	0.000792424
1837	sp|O43765|SGTA_HUMAN	34063	Small glutamine-rich tetratricopeptide repeat-containing protein alpha OS=Homo sapiens GN=SGTA PE=1 SV=1	SGTA	1603800	1204100	120200	0.00260507	0.00217738	0.000211997		1106300	496220	930790	0.00189059	0.000940069	0.00156764		3821000	4733800	4079500	0.00572047	0.00682044	0.00563103		3285100	3390100	5425000	0.00584878	0.0060012	0.00925842		6847700	5357300	7770200	0.0122161	0.0102721	0.0148338		440390	0	1531600	0.000838805	0	0.0029991
438	sp|P50552|VASP_HUMAN	39830	Vasodilator-stimulated phosphoprotein OS=Homo sapiens GN=VASP PE=1 SV=3	VASP	7024500	4329400	5890100	0.01141	0.00782887	0.0103884		8459500	8435100	7922900	0.0144567	0.01598	0.0133438		51685000	50946000	55784000	0.0773782	0.0734028	0.077		14800000	16245000	17554000	0.0263499	0.0287571	0.029958		20917000	16987000	17660000	0.0373152	0.032571	0.0337141		8755200	8700900	8870700	0.0166759	0.0165099	0.0173702
366	sp|P17655|CAN2_HUMAN	79995	Calpain-2 catalytic subunit OS=Homo sapiens GN=CAPN2 PE=1 SV=6	CAPN2	10069000	5475700	5160400	0.0163552	0.00990173	0.00910139		7042600	16309000	15847000	0.0120353	0.0308968	0.0266895		6035400	5152200	6288600	0.00903567	0.00742327	0.0086803		13093000	14042000	12574000	0.0233107	0.0248573	0.0214591		4756700	8465700	5562500	0.00848578	0.0162322	0.0106192		12310000	12352000	13691000	0.0234467	0.0234379	0.026809
478	sp|P14868|SYDC_HUMAN	57136	Aspartate--tRNA ligase cytoplasmic OS=Homo sapiens GN=DARS PE=1 SV=2	DARS	6685700	2584600	2178500	0.0108597	0.00467374	0.00384222		161710	2111400	13259000	0.000276351	0.00399996	0.0223308		3280100	2647000	1664500	0.00491068	0.00381378	0.00229755		11475000	12455000	11974000	0.02043	0.022048	0.0204351		7135800	9450000	8629600	0.01273	0.0181195	0.0164745		8020400	8115400	8432600	0.0152764	0.0153989	0.0165123
299	sp|Q99832|TCPH_HUMAN	59367	T-complex protein 1 subunit eta OS=Homo sapiens GN=CCT7 PE=1 SV=2	CCT7	5810500	3523200	3798700	0.00943806	0.00637102	0.00669976		3491200	10832000	8877500	0.00596622	0.0205208	0.0149515		615870	81792	353640	0.000922026	0.000117846	0.000488138		7278500	8645800	8129000	0.0129586	0.0153049	0.0138731		7430400	8727800	4936500	0.0132556	0.0167347	0.00942409		7813100	6776700	6904500	0.0148815	0.0128588	0.01352
110	sp|P78527|PRKDC_HUMAN	469093	DNA-dependent protein kinase catalytic subunit OS=Homo sapiens GN=PRKDC PE=1 SV=3	PRKDC	1044800	641420	1506400	0.00169708	0.00115988	0.00265684		1768600	3395800	2123100	0.00302241	0.00643321	0.00357573		374720	502170	547390	0.000560998	0.000723524	0.000755575		796920	1312800	1146300	0.00141883	0.00232394	0.0019563		526830	802290	415740	0.000939846	0.00153832	0.000793674		1629000	1623000	1699500	0.00310274	0.00307964	0.00332787
537	sp|Q9UHB9|SRP68_HUMAN	70730	Signal recognition particle subunit SRP68 OS=Homo sapiens GN=SRP68 PE=1 SV=2	SRP68	3772600	3860200	3567400	0.00612788	0.00698041	0.00629182		18776000	12377000	9239900	0.0320869	0.0234477	0.0155619		10791000	10936000	12775000	0.0161553	0.0157565	0.0176336		3244600	4124400	2659000	0.00577667	0.00730107	0.00453791		2550400	402200	121050	0.00454982	0.000771181	0.000231092		4156900	435760	3895600	0.0079176	0.000826853	0.00762817
689	sp|O00425|IF2B3_HUMAN	63705	Insulin-like growth factor 2 mRNA-binding protein 3 OS=Homo sapiens GN=IGF2BP3 PE=1 SV=2	IGF2BP3	15214000	13135000	14575000	0.0247123	0.0237521	0.0257059		30155000	20768000	16988000	0.0515328	0.0393442	0.0286112		17829000	17047000	18665000	0.026692	0.0245612	0.0257637		9113000	8352500	8319700	0.0162247	0.0147857	0.0141986		8761100	5491000	12660000	0.0156295	0.0105285	0.0241688		12560000	11087000	12117000	0.0239229	0.0210375	0.0237269
52	sp|P07437|TBB5_HUMAN	49671	Tubulin beta chain OS=Homo sapiens GN=TUBB PE=1 SV=2	TUBB	71135000	54918000	37549000	0.115545	0.0993084	0.0662251		87139000	76520000	75038000	0.148915	0.144964	0.126379		85281000	83773000	100370000	0.127675	0.1207	0.138543		42746000	40663000	33434000	0.0761048	0.0719822	0.0570592		27049000	38826000	28709000	0.0482545	0.0744453	0.0548073		69559000	65252000	71642000	0.132488	0.123815	0.140286
960	F8W8I8|F8W8I8_HUMAN	53163	Septin-8 OS=Homo sapiens GN=SEPT8 PE=1 SV=1	SEPT8	1412500	1400000	793980	0.00229434	0.00253163	0.00140034		5624000	3273100	2159400	0.00961103	0.00620076	0.00363687		8507700	8690800	9745500	0.012737	0.0125217	0.0134519		4529200	3707700	3676700	0.00806377	0.00656342	0.00627474		3474900	3215400	4093700	0.0061991	0.00616523	0.00781514		1821400	794690	2032600	0.0034692	0.00150792	0.00398013
346	sp|Q15436|SC23A_HUMAN	86161	Protein transport protein Sec23A OS=Homo sapiens GN=SEC23A PE=1 SV=2	SEC23A	7441100	7249500	6930300	0.0120867	0.0131093	0.012223		27096000	13305000	9757600	0.0463052	0.0252058	0.0164338		12856000	10027000	12911000	0.0192469	0.0144469	0.0178214		3657100	5361200	5163500	0.00651108	0.00949047	0.00881214		3549900	4406700	3177400	0.0063329	0.00844944	0.00606586		3589400	3400900	3986300	0.00683669	0.0064532	0.00780577
1072	sp|Q9H0E2|TOLIP_HUMAN	30282	Toll-interacting protein OS=Homo sapiens GN=TOLLIP PE=1 SV=1	TOLLIP	62620	93236	34663	0.000101714	0.000168599	6.11351e-05		1217200	1421800	60889	0.00208011	0.00269354	0.000102549		1205100	971520	707070	0.00180417	0.00139976	0.000975985		77292	110990	51344	0.00013761	0.000196476	8.76248e-05		47520	59463	58781	8.4774e-05	0.000114015	0.000112217		4143.5	6799.8	1005900	7.89207e-06	1.29026e-05	0.0019697
1825	sp|Q9BRX2|PELO_HUMAN	43359	Protein pelota homolog OS=Homo sapiens GN=PELO PE=1 SV=2	PELO	433690	179620	313340	0.000704448	0.000324808	0.000552637		566190	493140	527040	0.000967579	0.000934234	0.000887642		151880	183910	216290	0.000227381	0.000264977	0.00029855		127880	138860	211010	0.000227677	0.000245812	0.000360114		131740	232660	219420	0.000235019	0.000446104	0.000418887		174830	206890	221280	0.000332997	0.000392573	0.000433299
687	sp|P62140|PP1B_HUMAN	37187	Serine/threonine-protein phosphatase PP1-beta catalytic subunit OS=Homo sapiens GN=PPP1CB PE=1 SV=3	PPP1CB	8234700	4230600	6474800	0.0133757	0.00765021	0.0114196		2712000	6258700	1311100	0.00463462	0.0118569	0.00220816		14946000	16398000	13771000	0.0223758	0.0236262	0.0190084		6805900	7520900	5897200	0.0121172	0.0133136	0.0100643		6384400	6904100	5408700	0.0113895	0.013238	0.0103256		6049700	7428300	7874900	0.0115228	0.0140952	0.0154202
14	sp|P21333|FLNA_HUMAN	280737	Filamin-A OS=Homo sapiens GN=FLNA PE=1 SV=4	FLNA	185360000	147740000	168130000	0.301082	0.267159	0.296531		142600000	136120000	150210000	0.243693	0.257874	0.252984		70701000	66399000	100880000	0.105847	0.0956674	0.139247		112050000	118330000	90142000	0.199493	0.209469	0.153838		86059000	96618000	78389000	0.153526	0.185256	0.14965		136250000	135600000	135710000	0.259514	0.257301	0.26574
1318	sp|P50402|EMD_HUMAN	28994	Emerin OS=Homo sapiens GN=EMD PE=1 SV=1	EMD	1374000	1004700	1451500	0.0022318	0.0018168	0.00256001		3509200	6435800	1661400	0.00599698	0.0121924	0.00279813		3107300	2653900	5173900	0.00465198	0.00382373	0.00714166		5004300	3556200	4958200	0.00890963	0.00629524	0.00846177		7082100	5691900	5946000	0.0126342	0.0109137	0.0113513		3471500	3066700	3491600	0.00661212	0.00581905	0.00683707
763	sp|P07741|APT_HUMAN	19608	Adenine phosphoribosyltransferase OS=Homo sapiens GN=APRT PE=1 SV=2	APRT	18197000	19460000	17940000	0.0295576	0.0351896	0.0316408		50170000	41725000	21073000	0.085737	0.0790464	0.0354912		37671000	36597000	36080000	0.0563977	0.0527288	0.0498021		22182000	18307000	17377000	0.0394927	0.0324073	0.029656		13631000	13507000	14274000	0.0243172	0.0258984	0.02725		13424000	13098000	12780000	0.0255685	0.0248534	0.0250251
555	sp|P52907|CAZA1_HUMAN	32923	F-actin-capping protein subunit alpha-1 OS=Homo sapiens GN=CAPZA1 PE=1 SV=3	CAPZA1	407870	365560	373050	0.000662508	0.000661044	0.000657948		154590	1099900	895430	0.000264184	0.00208372	0.00150808		1966100	1721900	1769300	0.00294347	0.00248091	0.00244221		1255900	2445300	2704900	0.002236	0.0043287	0.00461624		1009300	1315900	1066200	0.00180056	0.00252312	0.00203544		1029800	555350	967470	0.00196145	0.00105377	0.00189445
789	sp|Q8N3F8|MILK1_HUMAN	93441	MICAL-like protein 1 OS=Homo sapiens GN=MICALL1 PE=1 SV=2	MICALL1	55332	128400	68797	8.98764e-05	0.000232186	0.000121337		10429	56188	345600	1.78224e-05	0.000106446	0.00058206		163300	881000	193150	0.000244478	0.00126934	0.000266609		1561.8	10055	6774	2.78062e-06	1.77995e-05	1.15607e-05		511.88	9880.7	0	9.13176e-07	1.89453e-05	0		10322	32514	6416.4	1.96602e-05	6.16952e-05	1.25643e-05
26	sp|Q9Y490|TLN1_HUMAN	269765	Talin-1 OS=Homo sapiens GN=TLN1 PE=1 SV=3	TLN1	24643000	18372000	16501000	0.0400279	0.0332222	0.0291028		59322000	21811000	27275000	0.101377	0.0413201	0.0459366		121200000	121720000	111360000	0.18145	0.175374	0.153713		22914000	13788000	20549000	0.040796	0.0244077	0.0350694		23737000	8781500	18920000	0.042346	0.0168377	0.0361195		10862000	9578200	7174600	0.0206887	0.0181746	0.0140489
535	sp|Q9H223|EHD4_HUMAN	61175	EH domain-containing protein 4 OS=Homo sapiens GN=EHD4 PE=1 SV=1	EHD4	2041900	2527000	1786400	0.00331668	0.00456958	0.00315067		428670	2301400	2276700	0.000732567	0.00435991	0.00383442		4023100	3575300	3197900	0.00602303	0.00515128	0.00441414		1268100	1618700	820630	0.00225772	0.00286545	0.0014005		3302500	1073900	685500	0.00589154	0.0020591	0.00130866		2625000	1936900	1724200	0.00499981	0.00367526	0.00337624
827	sp|Q9UNM6|PSD13_HUMAN	42946	26S proteasome non-ATPase regulatory subunit 13 OS=Homo sapiens GN=PSMD13 PE=1 SV=2	PSMD13	2136800	1405900	1127800	0.00347083	0.00254229	0.0019891		5578600	3803800	3780600	0.00953344	0.00720615	0.00636729		2181900	2336200	3915200	0.00326655	0.00336599	0.00540424		6199000	4724200	5129700	0.0110367	0.00836284	0.00875446		2840900	3371900	2240600	0.00506806	0.00646531	0.00427745		3608500	4231300	3474200	0.00687307	0.00802888	0.006803
349	sp|P51178|PLCD1_HUMAN	85665	1-phosphatidylinositol 4 5-bisphosphate phosphodiesterase delta-1 OS=Homo sapiens GN=PLCD1 PE=1 SV=2	PLCD1	16367000	15418000	16841000	0.0265851	0.0278804	0.0297024		22552000	14669000	16253000	0.0385398	0.0277898	0.0273733		4753300	4711600	4398500	0.00711622	0.00678845	0.00607135		8986400	5993200	5407100	0.0159993	0.0106092	0.00922787		31866000	2564200	2055100	0.0568478	0.00491662	0.00392332		5734200	6228800	5650000	0.0109219	0.0118191	0.0110635
275	sp|O60664|PLIN3_HUMAN	47075	Perilipin-3 OS=Homo sapiens GN=PLIN3 PE=1 SV=3	PLIN3	1807000	1598300	2187300	0.00293513	0.00289021	0.00385774		2693900	6003400	8619500	0.00460369	0.0113732	0.014517		19460000	12044000	17705000	0.0291338	0.0173529	0.0244386		16210000	20720000	10829000	0.0288602	0.0366788	0.018481		15027000	9769800	6678500	0.0268076	0.0187327	0.0127497		7345600	6598800	6063900	0.0139911	0.0125212	0.011874
422	sp|Q6WKZ4|RFIP1_HUMAN	137167	Rab11 family-interacting protein 1 OS=Homo sapiens GN=RAB11FIP1 PE=1 SV=3	RAB11FIP1	11814000	3507100	5463800	0.0191896	0.0063419	0.0096365		5189400	2270000	4819200	0.00886832	0.00430043	0.00811651		12548000	13390000	15255000	0.0187858	0.0192922	0.0210568		4128800	3737000	4294800	0.0073509	0.00661529	0.0073296		2032400	2325300	3269100	0.00362573	0.00445855	0.00624092		1438300	2335300	1569100	0.00273951	0.00443122	0.00307253
2001	sp|Q9NRN7|ADPPT_HUMAN	35776	L-aminoadipate-semialdehyde dehydrogenase-phosphopantetheinyl transferase OS=Homo sapiens GN=AASDHPPT PE=1 SV=2	AASDHPPT	152250	178330	142370	0.000247301	0.000322475	0.000251098		659750	398070	221300	0.00112747	0.000754128	0.000372714		609360	345630	706500	0.00091228	0.000497982	0.000975198		0	261900	94265	0	0.000463619	0.000160875		173490	243490	208950	0.0003095	0.000466869	0.000398899		0	189140	122990	0	0.000358893	0.000240833
1588	sp|P24928|RPB1_HUMAN	217174	DNA-directed RNA polymerase II subunit RPB1 OS=Homo sapiens GN=POLR2A PE=1 SV=2	POLR2A	226750	176110	171950	0.000368313	0.00031846	0.000303268		532070	305130	240690	0.000909271	0.000578057	0.000405371		75495	107920	91683	0.000113024	0.000155491	0.000126552		108320	132880	139390	0.000192852	0.000235226	0.000237886		116000	143990	110820	0.00020694	0.000276087	0.000211562		188690	155330	203520	0.000359396	0.000294738	0.000398523
72	sp|Q9BUF5|TBB6_HUMAN	49857	Tubulin beta-6 chain OS=Homo sapiens GN=TUBB6 PE=1 SV=1	TUBB6	13860000	14534000	10584000	0.022513	0.0262819	0.018667		19159000	17027000	21144000	0.0327414	0.032257	0.0356108		12079000	16420000	12960000	0.0180836	0.0236579	0.017889		7085400	7971500	6543100	0.0126148	0.0141113	0.0111666		7012600	8851100	7215400	0.0125102	0.0169712	0.0137747		14449000	14271000	13108000	0.0275208	0.0270792	0.0256674
932	sp|O75534|CSDE1_HUMAN	88885	Cold shock domain-containing protein E1 OS=Homo sapiens GN=CSDE1 PE=1 SV=2	CSDE1	871100	523590	772720	0.00141494	0.00094681	0.00136285		568480	1146200	837530	0.000971493	0.00217143	0.00141057		894250	1433400	1559900	0.00133879	0.00206524	0.00215317		400700	319750	390090	0.000713405	0.000566026	0.000665736		262660	350140	242360	0.000468576	0.000671361	0.000462681		645550	362560	481510	0.00122957	0.000687956	0.000942868
1128	sp|O60784|TOM1_HUMAN	53818	Target of Myb protein 1 OS=Homo sapiens GN=TOM1 PE=1 SV=2	TOM1	27165	37593	45911	4.41244e-05	6.79796e-05	8.09732e-05		14648	35789	53229	2.50324e-05	6.78009e-05	8.96484e-05		384720	267640	293860	0.000575969	0.000385614	0.000405622		37322	40694	92649	6.64479e-05	7.20371e-05	0.000158117		75147	126930	74818	0.00013406	0.000243376	0.000142832		43530	33152	7091.2	8.29111e-05	6.29058e-05	1.38856e-05
533	sp|P62195|PRS8_HUMAN	45626	26S protease regulatory subunit 8 OS=Homo sapiens GN=PSMC5 PE=1 SV=1	PSMC5	5822600	4771300	6117600	0.00945771	0.00862796	0.0107896		14955000	12100000	10221000	0.0255571	0.022923	0.0172142		12526000	12513000	13022000	0.0187528	0.0180287	0.0179746		13592000	15557000	16072000	0.0241991	0.0275392	0.0274288		13188000	15114000	13157000	0.0235269	0.0289797	0.0251176		13982000	14245000	13539000	0.0266313	0.0270298	0.0265114
36	sp|Q00610|CLH1_HUMAN	191613	Clathrin heavy chain 1 OS=Homo sapiens GN=CLTC PE=1 SV=5	CLTC	26344000	17433000	17569000	0.0427909	0.0315242	0.0309864		50398000	49209000	51126000	0.0861267	0.0932245	0.0861065		13071000	11500000	10133000	0.0195688	0.0165691	0.0139868		41749000	42459000	45042000	0.0743297	0.0751615	0.0768696		20931000	22671000	14710000	0.0373402	0.0434695	0.0280823		46728000	39004000	46139000	0.0890022	0.07401	0.090347
573	sp|P61204|ARF3_HUMAN	20601	ADP-ribosylation factor 3 OS=Homo sapiens GN=ARF3 PE=1 SV=2	ARF3	329030	313130	187010	0.000534447	0.000566234	0.000329829		4096.5	99863	47329	7.00063e-06	0.000189187	7.97116e-05		57776	85851	86577	8.64972e-05	0.000123694	0.000119504		474780	607080	716740	0.000845296	0.00107466	0.0012232		291800	324320	357930	0.000520561	0.000621853	0.000683311		583620	227040	531440	0.00111161	0.000430808	0.00104064
573	sp|P84077|ARF1_HUMAN	20697	ADP-ribosylation factor 1 OS=Homo sapiens GN=ARF1 PE=1 SV=2	ARF1	329030	313130	187010	0.000534447	0.000566234	0.000329829		4096.5	99863	47329	7.00063e-06	0.000189187	7.97116e-05		57776	85851	86577	8.64972e-05	0.000123694	0.000119504		474780	607080	716740	0.000845296	0.00107466	0.0012232		291800	324320	357930	0.000520561	0.000621853	0.000683311		583620	227040	531440	0.00111161	0.000430808	0.00104064
1159	sp|P25398|RS12_HUMAN	14515	40S ribosomal protein S12 OS=Homo sapiens GN=RPS12 PE=1 SV=3	RPS12	14087	4149.9	19029	2.28817e-05	7.50428e-06	3.35614e-05		22883	32904	8858.9	3.91055e-05	6.23353e-05	1.49202e-05		18139	0	23566	2.71561e-05	0	3.25287e-05		188060	145710	85933	0.000334821	0.000257938	0.000146655		221690	132600	178750	0.000395487	0.000254248	0.000341245		105220	55229	174070	0.000200411	0.000104797	0.000340855
566	sp|A0AVT1|UBA6_HUMAN	117970	Ubiquitin-like modifier-activating enzyme 6 OS=Homo sapiens GN=UBA6 PE=1 SV=1	UBA6	8352600	6282600	6322600	0.0135672	0.0113608	0.0111512		12822000	9752200	8935000	0.0219119	0.0184752	0.0150483		7461000	7885800	9959900	0.01117	0.0113618	0.0137479		6363700	6112100	6148900	0.0113299	0.0108197	0.0104938		4665700	5345000	3629100	0.00832344	0.0102485	0.00692818		8718300	9057800	8817900	0.0166056	0.0171871	0.0172668
717	sp|P21291|CSRP1_HUMAN	20567	Cysteine and glycine-rich protein 1 OS=Homo sapiens GN=CSRP1 PE=1 SV=3	CSRP1	30170000	15872000	23114000	0.0490055	0.0287014	0.0407661		6554500	5120500	6506600	0.0112012	0.00970059	0.0109584		17436000	34286000	55666000	0.0261036	0.0493991	0.0768371		13580000	15850000	13185000	0.0241778	0.0280579	0.0225018		7654300	7243400	5376200	0.013655	0.0138885	0.0102635		9289700	7361600	8664200	0.017694	0.0139686	0.0169658
1334	sp|Q96T76|MMS19_HUMAN	113289	MMS19 nucleotide excision repair protein homolog OS=Homo sapiens GN=MMS19 PE=1 SV=2	MMS19	114820	130280	55876	0.000186503	0.000235586	9.85484e-05		0	28590	148740	0	5.41626e-05	0.000250508		25169	24396	64924	3.76808e-05	3.51496e-05	8.96161e-05		30281	0	37232	5.39122e-05	0	6.35409e-05		5225.7	17428	0	9.32246e-06	3.34166e-05	0		173240	49421	75227	0.000329968	9.37762e-05	0.000147306
549	sp|Q9H0U4|RAB1B_HUMAN	22171	Ras-related protein Rab-1B OS=Homo sapiens GN=RAB1B PE=1 SV=1	RAB1B	3873200	4925300	4513500	0.00629128	0.00890644	0.00796045		32273000	5706400	5640100	0.0551523	0.0108106	0.00949907		27992000	31397000	28679000	0.0419072	0.0452366	0.0395863		8562800	27849000	27742000	0.0152452	0.0492987	0.0473451		42744000	31220000	41897000	0.0762538	0.0598615	0.0799841		20157000	18935000	20416000	0.0383928	0.0359291	0.0399776
1081	sp|Q16831|UPP1_HUMAN	33934	Uridine phosphorylase 1 OS=Homo sapiens GN=UPP1 PE=1 SV=1	UPP1	8867800	5986700	6476100	0.0144041	0.0108258	0.0114219		0	100700	3867300	0	0.000190772	0.00651331		3178500	16729000	4171900	0.00475857	0.0241031	0.00575857		3375200	3644500	3227700	0.00600919	0.00645154	0.00550846		1742600	2072000	4643400	0.00310874	0.00397287	0.00886455		1759600	2078500	1673500	0.00335149	0.00394395	0.00327696
749	sp|O75351|VPS4B_HUMAN	49302	Vacuolar protein sorting-associated protein 4B OS=Homo sapiens GN=VPS4B PE=1 SV=2	VPS4B	806490	538570	420100	0.00130999	0.000973898	0.00074093		0	386790	526560	0	0.000732759	0.000886833		495360	703440	447080	0.00074161	0.00101351	0.000617115		437890	612810	549770	0.000779617	0.0010848	0.000938249		173990	262630	245210	0.000310392	0.000503569	0.000468122		420500	503360	389290	0.000800921	0.000955124	0.000762288
1116	sp|Q9UN86|G3BP2_HUMAN	54121	Ras GTPase-activating protein-binding protein 2 OS=Homo sapiens GN=G3BP2 PE=1 SV=2	G3BP2	2346100	1476600	1564300	0.0038108	0.00267014	0.00275895		12596000	6436400	4978800	0.0215257	0.0121935	0.0083853		12490000	12126000	12079000	0.0186989	0.0174711	0.0166729		6615600	6247900	5995400	0.0117784	0.0110601	0.0102319		6778700	6309900	6573800	0.012093	0.0120986	0.0125498		1230000	797790	1476500	0.00234277	0.0015138	0.00289121
[truncated: 151 more rows]

## Sheet: TableS3
Table S3. Relative protein amounts in envelope and soluble fractions. Tabulated
are relative amounts (% of total) of the 25 most abundant proteins in the envelope
[truncated: 30 more rows]

## Sheet: TableS4
Table S4. Proteins differing in relative amount in envelope and soluble fractions of cultures treated with NaCl.
[truncated: 1,181 more rows]

[truncated: 8 more sheets: TableS5, TableS6, TableS7, TableS8, TableS9, TableS10, TableS11, TableS12]
